# Supplementary material for: ﻿A revision of Lycianthes (Solanaceae) in Australia, New Guinea, and the Pacific
Source: PhytoKeys. 2022 Sep 23;209:1–134. doi: 10.3897/phytokeys.209.87681 (PMC9848948; doi:10.3897/phytokeys.209.87681)
Supplement: XML Treatment for Lycianthes belensis [file phytokeys.209.87681-treatment3.xml]

<!DOCTYPE tp:taxon-treatment
  PUBLIC "-//TaxonX//DTD Taxonomic Treatment Publishing DTD v0 20100105//EN" "tax-treatment-NSO.dtd">
<tp:taxon-treatment xmlns:tp="http://www.plazi.org/taxpub"><tp:treatment-meta><kwd-group><label>Taxon classification</label><kwd>
              <named-content content-type="kingdom">Plantae</named-content>
            </kwd><kwd>
              <named-content content-type="order">Solanales</named-content>
            </kwd><kwd>
              <named-content content-type="family">Solanaceae</named-content>
            </kwd></kwd-group><mixed-citation publication-type="journal"><person-group><name><surname>Knapp</surname><given-names>Sandra</given-names></name></person-group><article-title>﻿A revision of <italic><tp:taxon-name><tp:taxon-name-part taxon-name-part-type="genus" reg="Lycianthes">Lycianthes</tp:taxon-name-part></tp:taxon-name></italic> (<tp:taxon-name><tp:taxon-name-part taxon-name-part-type="family">Solanaceae</tp:taxon-name-part></tp:taxon-name>) in Australia, New Guinea, and the Pacific</article-title><source>PhytoKeys</source><day>23</day><month>09</month><year>2022</year><volume>209</volume><fpage>1</fpage><lpage>134</lpage><pub-id pub-id-type="doi">10.3897/phytokeys.209.87681</pub-id></mixed-citation></tp:treatment-meta><tp:nomenclature><label>﻿2.</label><tp:taxon-name>
            <object-id xmlns:xlink="http://www.w3.org/1999/xlink" content-type="arpha" xlink:type="simple">4EA913D0-D23F-59F0-A3C5-8C5D128AB2B9</object-id>
            <tp:taxon-name-part taxon-name-part-type="genus" reg="Lycianthes">Lycianthes</tp:taxon-name-part>
            <tp:taxon-name-part taxon-name-part-type="species" reg="belensis">belensis</tp:taxon-name-part>
          </tp:taxon-name><tp:taxon-authority>(Merr. &amp; L.M.Perry) A.R.Bean, Austrobaileya 6(3): 567. 2003.</tp:taxon-authority><xref ref-type="fig" rid="F7">Figs 7</xref><xref ref-type="fig" rid="F8">, 8</xref><tp:nomenclature-citation-list><tp:nomenclature-citation><tp:taxon-name>
                <tp:taxon-name-part taxon-name-part-type="genus" reg="Solanum">Solanum</tp:taxon-name-part>
                <tp:taxon-name-part taxon-name-part-type="species" reg="belense">belense</tp:taxon-name-part>
              </tp:taxon-name><comment>Merr. &amp; L.M.Perry, J. Arnold Arb. 30: 50. 1949. Type. Indonesia: Papua: 18 km. NE of Lake Habbema, Bele River, 2,300 m, Nov 1938, <italic>L.J. Brass 11223</italic> (holotype: A [n.v.]; isotypes: BM [BM000778128], L [L0003624], LAE [acc. # 6543, acc. # 229595]).</comment></tp:nomenclature-citation></tp:nomenclature-citation-list></tp:nomenclature><tp:treatment-sec sec-type="material" id="SECID0ENOBK"><title>Type.</title><p>Based on <italic><tp:taxon-name><tp:taxon-name-part taxon-name-part-type="genus" reg="Solanum">Solanum</tp:taxon-name-part><tp:taxon-name-part taxon-name-part-type="species" reg="belense">belense</tp:taxon-name-part></tp:taxon-name></italic> Merr. &amp; L.M.Perry.</p><fig id="F7" position="float" orientation="portrait"><object-id xmlns:xlink="http://www.w3.org/1999/xlink" content-type="doi" xlink:type="simple">10.3897/phytokeys.209.87681.figure7</object-id><object-id xmlns:xlink="http://www.w3.org/1999/xlink" content-type="arpha" xlink:type="simple">BE427A2C-280D-541F-B3FA-526954F5DC37</object-id><label>Figure 7.</label><caption><p><italic><tp:taxon-name><tp:taxon-name-part taxon-name-part-type="genus" reg="Lycianthes">Lycianthes</tp:taxon-name-part><tp:taxon-name-part taxon-name-part-type="species" reg="belensis">belensis</tp:taxon-name-part></tp:taxon-name></italic> (Merr. &amp; L.M.Perry) A.R.Bean. Drawing by M.L. Szent-Ivany, first published in <xref ref-type="bibr" rid="B89">Symon (1985</xref>: fig. 9, as <italic><tp:taxon-name><tp:taxon-name-part taxon-name-part-type="genus" reg="Solanum">S.</tp:taxon-name-part><tp:taxon-name-part taxon-name-part-type="species" reg="belense">belense</tp:taxon-name-part></tp:taxon-name></italic> Merr. &amp; L.M.Perry). Courtesy of the Board of the Botanic Gardens and State Herbarium (Adelaide, South Australia), reproduced with permission.</p></caption><graphic xmlns:xlink="http://www.w3.org/1999/xlink" xlink:href="phytokeys-209-001_article-87681__-g007.jpg" position="float" orientation="portrait" xlink:type="simple" id="oo_746656.jpg"><uri content-type="original_file" xlink:type="simple">https://binary.pensoft.net/fig/746656</uri></graphic></fig></tp:treatment-sec><tp:treatment-sec sec-type="description" id="SECID0EFQBK"><title>Description.</title><p>Small shrubs to 1 m tall; stems terete, moderately pubescent with tiny glandular papillae and simple uniseriate 1–5-celled trichomes ca. 0.5 mm long, the trichomes transparent, weak-walled and collapsing, somewhat tangled; new growth densely pubescent with simple uniseriate trichomes like those of the stems, glabrescent; bark of older stems brown, glabrescent. Sympodial units difoliate, the leaves geminate, the leaves of a pair differing only in size, not in shape, the minor leaves often deciduous. Leaves simple; blades of major leaves 7–14 cm long, 3–6.5 cm wide, elliptic, widest in the middle, concolorous, membranous to chartaceous; adaxial surfaces glabrous; abaxial surfaces often purplish green, with the lamina glabrous and scattered simple uniseriate trichomes ca. 0.5 mm long on the veins and midrib; principal veins 4–6 pairs, puberulent beneath; base narrowly acute, margins entire; apex acute to abruptly acuminate; petiole 0.6–1(1.5) cm long, glabrous or with a few scattered trichomes like those of the stems; blades of minor leaves 2.5–4 cm long, 1.3–1.7 cm wide, in shape and pubescence like the major leaves; petioles 0.5–0.7 cm long. Inflorescences axillary fascicles of ca. 4 flowers, 1–2 open at a time, moderately pubescent like the stems; pedicels 0.7–2 cm long at anthesis, lengthening considerably at anthesis, ca. 0.5 mm in diameter at the base, ca. 1.5 mm in diameter at the apex, glabrous, articulated at the base; pedicel scars closely spaced in leaf axils. Buds ellipsoid, the corolla included in the calyx tube and exserted halfway just before anthesis. Flowers 5-merous, apparently unisexual and heterostylous, individual specimens with either short-styled or long-styled flowers, the plants possibly dioecious. Calyx tube 2.5–3 mm long, 2.5–3 mm in diameter, cup-shaped, glabrous with the rim minutely papillate, occasionally with up to 3 very small appendages, the rim transparent and ruffly, extending ca. 0.75 mm beyond the appendages (if present). Corolla ca. 2.4 cm in diameter, white or purple, stellate, lobed ca. 2/3 of the way to the base, a thin rim of interpetalar tissue present, the lobes ca. 3 mm long, ca. 0.9 mm wide, spreading, membranous, glabrous except for the densely papillate tips, margins and adaxial midvein. Stamens equal; filament tube minute; free portion of the filaments ca. (0.5) 3 mm long, glabrous; anthers 2.5–3 mm long, ca. 1.5 mm wide, ellipsoid and tapering, yellow, poricidal at the tips, the pores directed distally and not elongating with age. Ovary conical, glabrous; style in short-styled flowers less than 1 mm long, in long-styled flowers ca. 4 mm long (only seen in buds), straight, glabrous; stigma strongly bifid with diverging lobes ca. 0.25 mm long, the surfaces minutely papillate. Fruit a globose berry, ca. 1 cm in diameter, green (immature), the pericarp glabrous, relatively thin, matte, opaque; fruiting pedicels ca. 1.5 cm long, ca. 1 mm in diameter at the base, ca. 1.5 mm in diameter at the apex, green (?), erect or spreading, not markedly woody; fruiting calyx a spreading plate beneath the berry, somewhat fleshy except for the thinner rim. Seeds and stone cells not seen. Chromosome number not known.</p><fig id="F8" position="float" orientation="portrait"><object-id xmlns:xlink="http://www.w3.org/1999/xlink" content-type="doi" xlink:type="simple">10.3897/phytokeys.209.87681.figure8</object-id><object-id xmlns:xlink="http://www.w3.org/1999/xlink" content-type="arpha" xlink:type="simple">1DF1EAB6-1A7F-5FA2-BA6D-B08774A4C123</object-id><label>Figure 8.</label><caption><p><italic><tp:taxon-name><tp:taxon-name-part taxon-name-part-type="genus" reg="Lycianthes">Lycianthes</tp:taxon-name-part><tp:taxon-name-part taxon-name-part-type="species" reg="belensis">belensis</tp:taxon-name-part></tp:taxon-name></italic> herbarium specimen. Indonesia. Papua: <italic>Brass 11223</italic> (isotype of <italic><tp:taxon-name><tp:taxon-name-part taxon-name-part-type="genus" reg="Solanum">S.</tp:taxon-name-part><tp:taxon-name-part taxon-name-part-type="species" reg="belense">belense</tp:taxon-name-part></tp:taxon-name></italic>, BM000778128). Courtesy of the Trustees of the Natural History Museum, London, reproduced with permission.</p></caption><graphic xmlns:xlink="http://www.w3.org/1999/xlink" xlink:href="phytokeys-209-001_article-87681__-g008.jpg" position="float" orientation="portrait" xlink:type="simple" id="oo_746657.jpg"><uri content-type="original_file" xlink:type="simple">https://binary.pensoft.net/fig/746657</uri></graphic></fig></tp:treatment-sec><tp:treatment-sec sec-type="distribution" id="SECID0EPRBK"><title>Distribution</title><p><bold>(Fig. <xref ref-type="fig" rid="F9">9</xref>).</bold><italic><tp:taxon-name><tp:taxon-name-part taxon-name-part-type="genus" reg="Lycianthes">Lycianthes</tp:taxon-name-part><tp:taxon-name-part taxon-name-part-type="species" reg="belensis">belensis</tp:taxon-name-part></tp:taxon-name></italic> is endemic to New Guinea; found in Papua New Guinea (Chimbu, Eastern Highlands) and Indonesia (Papua).</p><fig id="F9" position="float" orientation="portrait"><object-id xmlns:xlink="http://www.w3.org/1999/xlink" content-type="doi" xlink:type="simple">10.3897/phytokeys.209.87681.figure9</object-id><object-id xmlns:xlink="http://www.w3.org/1999/xlink" content-type="arpha" xlink:type="simple">38D20421-93FB-5952-B2C4-565BFA74DF69</object-id><label>Figure 9.</label><caption><p>Distribution of <italic><tp:taxon-name><tp:taxon-name-part taxon-name-part-type="genus" reg="Lycianthes">Lycianthes</tp:taxon-name-part><tp:taxon-name-part taxon-name-part-type="species" reg="belensis">belensis</tp:taxon-name-part></tp:taxon-name></italic>.</p></caption><graphic xmlns:xlink="http://www.w3.org/1999/xlink" xlink:href="phytokeys-209-001_article-87681__-g009.jpg" position="float" orientation="portrait" xlink:type="simple" id="oo_746658.jpg"><uri content-type="original_file" xlink:type="simple">https://binary.pensoft.net/fig/746658</uri></graphic></fig></tp:treatment-sec><tp:treatment-sec sec-type="ecology" id="SECID0E6SBK"><title>Ecology and habitat.</title><p><italic><tp:taxon-name><tp:taxon-name-part taxon-name-part-type="genus" reg="Lycianthes">Lycianthes</tp:taxon-name-part><tp:taxon-name-part taxon-name-part-type="species" reg="belensis">belensis</tp:taxon-name-part></tp:taxon-name></italic> is rarely collected but appears to be a plant of <tp:taxon-name><tp:taxon-name-part taxon-name-part-type="family">Fagaceae</tp:taxon-name-part></tp:taxon-name> and <italic><tp:taxon-name><tp:taxon-name-part taxon-name-part-type="genus" reg="Castanopsis">Castanopsis</tp:taxon-name-part></tp:taxon-name></italic> forests, from sea level to around 2,300 m elevation.</p></tp:treatment-sec><tp:treatment-sec sec-type="Common names" id="SECID0E3TBK"><title>Common names.</title><p>None recorded.</p></tp:treatment-sec><tp:treatment-sec sec-type="Preliminary conservation assessment" id="SECID0EBUBK"><title>Preliminary conservation assessment</title><p><bold>(<xref ref-type="bibr" rid="B38">IUCN 2020</xref>).</bold><abbrev xmlns:xlink="http://www.w3.org/1999/xlink" xlink:title="Extent of Occurrence" id="ABBRID0EOUBK" xlink:type="simple">EOO</abbrev> (10,187 km<sup>2</sup> - <abbrev xmlns:xlink="http://www.w3.org/1999/xlink" xlink:title="Vulnerable" id="ABBRID0EUUBK" xlink:type="simple">VU</abbrev>); <abbrev xmlns:xlink="http://www.w3.org/1999/xlink" xlink:title="Area of Occurrence" id="ABBRID0EYUBK" xlink:type="simple">AOO</abbrev> (16 km<sup>2</sup> - <abbrev xmlns:xlink="http://www.w3.org/1999/xlink" xlink:title="Endangered" id="ABBRID0E5UBK" xlink:type="simple">EN</abbrev>). <italic><tp:taxon-name><tp:taxon-name-part taxon-name-part-type="genus" reg="Lycianthes">Lycianthes</tp:taxon-name-part><tp:taxon-name-part taxon-name-part-type="species" reg="belensis">belensis</tp:taxon-name-part></tp:taxon-name></italic> is known from only three widely spaced localities, all in forested areas; it is very rarely collected and has not been collected recently. I propose a preliminary threat status of Endangered (<abbrev xmlns:xlink="http://www.w3.org/1999/xlink" xlink:title="Endangered" id="ABBRID0ENVBK" xlink:type="simple">EN</abbrev> [B2 a(iii, iv)]) for <italic><tp:taxon-name><tp:taxon-name-part taxon-name-part-type="genus" reg="Lycianthes">L.</tp:taxon-name-part><tp:taxon-name-part taxon-name-part-type="species" reg="belensis">belensis</tp:taxon-name-part></tp:taxon-name></italic>.</p></tp:treatment-sec><tp:treatment-sec sec-type="discussion" id="SECID0E3VBK"><title>Discussion.</title><p>There are very few collections of <italic><tp:taxon-name><tp:taxon-name-part taxon-name-part-type="genus" reg="Lycianthes">Lycianthes</tp:taxon-name-part><tp:taxon-name-part taxon-name-part-type="species" reg="belensis">belensis</tp:taxon-name-part></tp:taxon-name></italic> and the range of variation needs further examination with additional material. The type collection (<italic>Brass 11223</italic>) has somewhat larger flowers on longer pedicels than other material, but leaf shape, pubescence and seed morphology suggest these all correspond to the same taxon. Specimens here included in <italic><tp:taxon-name><tp:taxon-name-part taxon-name-part-type="genus" reg="Lycianthes">L.</tp:taxon-name-part><tp:taxon-name-part taxon-name-part-type="species" reg="lucens">lucens</tp:taxon-name-part></tp:taxon-name></italic> from the islands in the Louisiade Archipelago have been identified as <italic><tp:taxon-name><tp:taxon-name-part taxon-name-part-type="genus" reg="Lycianthes">L.</tp:taxon-name-part><tp:taxon-name-part taxon-name-part-type="species" reg="belensis">belensis</tp:taxon-name-part></tp:taxon-name></italic>. <italic><tp:taxon-name><tp:taxon-name-part taxon-name-part-type="genus" reg="Lycianthes">Lycianthes</tp:taxon-name-part><tp:taxon-name-part taxon-name-part-type="species" reg="belensis">belensis</tp:taxon-name-part></tp:taxon-name></italic> differs from <italic><tp:taxon-name><tp:taxon-name-part taxon-name-part-type="genus" reg="Lycianthes">L.</tp:taxon-name-part><tp:taxon-name-part taxon-name-part-type="species" reg="lucens">lucens</tp:taxon-name-part></tp:taxon-name></italic> in its pubescent (versus glabrous) stems and its calyx with a thin, translucent ‘ruffly’ rim and 0–3 tiny appendages (versus a less obviously translucent rim with 3–5 triangular appendages emerging at right angles to the calyx tube).</p><p><italic><tp:taxon-name><tp:taxon-name-part taxon-name-part-type="genus" reg="Lycianthes">Lycianthes</tp:taxon-name-part><tp:taxon-name-part taxon-name-part-type="species" reg="belensis">belensis</tp:taxon-name-part></tp:taxon-name></italic> is a plant of high elevations while <italic>L <tp:taxon-name><tp:taxon-name-part taxon-name-part-type="genus" reg="Lycianthes"/><tp:taxon-name-part taxon-name-part-type="species" reg="lucens">lucens</tp:taxon-name-part></tp:taxon-name></italic>, also a plant of montane forests, is found at lower elevations. Their phylogenetic relationship has not been tested.</p></tp:treatment-sec><tp:treatment-sec sec-type="material" id="SECID0ETYBK"><title>Specimens examined.</title><p>Indonesia. [type only]</p><p>Papua New Guinea. <bold>Chimbu</bold>: Chimbu valley, Gembogl, Yei nigl, 2,700 m, 31 Jan 1981, <italic>Sterly 80-469</italic> (L); <bold>Eastern Highlands</bold>: Kassam, [Kassam Pass], 1,370 m, 3 Nov 1959, <italic>Brass 32400</italic> (LAE, US); Mount Gahavisuka, 2,250 m, 16 Mar 1984, <italic>Cruttwell 2602</italic> (L).</p></tp:treatment-sec><ref-list><ref id="B89"><mixed-citation xmlns:xlink="http://www.w3.org/1999/xlink" xlink:type="simple"><person-group><name name-style="western"><surname>Symon</surname><given-names>DE</given-names></name></person-group> (<year>1985</year>) <article-title>The <tp:taxon-name><tp:taxon-name-part taxon-name-part-type="family">Solanaceae</tp:taxon-name-part></tp:taxon-name> of New Guinea.</article-title><source>Journal of the Adelaide Botanic Gardens</source><volume>8</volume>: <fpage>1</fpage>–<lpage>171</lpage>.</mixed-citation></ref><ref id="B38"><mixed-citation xmlns:xlink="http://www.w3.org/1999/xlink" xlink:type="simple">IUCN (<year>2020</year>) Guidelines for Using the IUCN Red List Categories and Criteria. Version 13. Prepared by the Standards and Petitions Subcommittee of the IUCN Species Survival Commission. <ext-link xlink:type="simple" ext-link-type="uri" xlink:href="http://www.iucnredlist.org/documents/RedListGuidelines.pdf">http://www.iucnredlist.org/documents/RedListGuidelines.pdf</ext-link></mixed-citation></ref></ref-list></tp:taxon-treatment>
