# Supplementary material for: ﻿A revision of Lycianthes (Solanaceae) in Australia, New Guinea, and the Pacific
Source: PhytoKeys. 2022 Sep 23;209:1–134. doi: 10.3897/phytokeys.209.87681 (PMC9848948; doi:10.3897/phytokeys.209.87681)
Supplement: XML Treatment for Lycianthes biflora [file phytokeys.209.87681-treatment4.xml]

<!DOCTYPE tp:taxon-treatment
  PUBLIC "-//TaxonX//DTD Taxonomic Treatment Publishing DTD v0 20100105//EN" "tax-treatment-NSO.dtd">
<tp:taxon-treatment xmlns:tp="http://www.plazi.org/taxpub"><tp:treatment-meta><kwd-group><label>Taxon classification</label><kwd>
              <named-content content-type="kingdom">Plantae</named-content>
            </kwd><kwd>
              <named-content content-type="order">Solanales</named-content>
            </kwd><kwd>
              <named-content content-type="family">Solanaceae</named-content>
            </kwd></kwd-group><mixed-citation publication-type="journal"><person-group><name><surname>Knapp</surname><given-names>Sandra</given-names></name></person-group><article-title>﻿A revision of <italic><tp:taxon-name><tp:taxon-name-part taxon-name-part-type="genus" reg="Lycianthes">Lycianthes</tp:taxon-name-part></tp:taxon-name></italic> (<tp:taxon-name><tp:taxon-name-part taxon-name-part-type="family">Solanaceae</tp:taxon-name-part></tp:taxon-name>) in Australia, New Guinea, and the Pacific</article-title><source>PhytoKeys</source><day>23</day><month>09</month><year>2022</year><volume>209</volume><fpage>1</fpage><lpage>134</lpage><pub-id pub-id-type="doi">10.3897/phytokeys.209.87681</pub-id></mixed-citation></tp:treatment-meta><tp:nomenclature><label>﻿3.</label><tp:taxon-name>
            <object-id xmlns:xlink="http://www.w3.org/1999/xlink" content-type="arpha" xlink:type="simple">7F327725-F17E-53FD-98DD-A48704E95EC5</object-id>
            <tp:taxon-name-part taxon-name-part-type="genus" reg="Lycianthes">Lycianthes</tp:taxon-name-part>
            <tp:taxon-name-part taxon-name-part-type="species" reg="biflora">biflora</tp:taxon-name-part>
          </tp:taxon-name><tp:taxon-authority>(Lour.) Bitter, Abh. Naturwiss. Vereins Bremen 24 [preprint]: 461. 1919.</tp:taxon-authority><xref ref-type="fig" rid="F3">Figs 3C</xref><xref ref-type="fig" rid="F3">, 3E</xref><xref ref-type="fig" rid="F10">, 10</xref><xref ref-type="fig" rid="F11">, 11</xref><tp:nomenclature-citation-list><tp:nomenclature-citation><tp:taxon-name>
                <tp:taxon-name-part taxon-name-part-type="genus" reg="Solanum">Solanum</tp:taxon-name-part>
                <tp:taxon-name-part taxon-name-part-type="species" reg="biflorum">biflorum</tp:taxon-name-part>
              </tp:taxon-name><comment>Lour., Fl. Cochinch. 129. 1790. Type. China. Guangzhou: “Pakwan supra Cantonem”, Jul 1869, <italic>H.F. Hance 2128</italic> (neotype, designated by <xref ref-type="bibr" rid="B35">Hul and Dy Phon 2014</xref>, pg. 57: P [P00058796]; isoneotypes: P [P00058797]).</comment></tp:nomenclature-citation></tp:nomenclature-citation-list></tp:nomenclature><tp:treatment-sec sec-type="material" id="SECID0EN2BK"><title>Type.</title><p>Based on <italic><tp:taxon-name><tp:taxon-name-part taxon-name-part-type="genus" reg="Solanum">Solanum</tp:taxon-name-part><tp:taxon-name-part taxon-name-part-type="species" reg="biflorum">biflorum</tp:taxon-name-part></tp:taxon-name></italic> Lour.</p><fig id="F10" position="float" orientation="portrait"><object-id xmlns:xlink="http://www.w3.org/1999/xlink" content-type="doi" xlink:type="simple">10.3897/phytokeys.209.87681.figure10</object-id><object-id xmlns:xlink="http://www.w3.org/1999/xlink" content-type="arpha" xlink:type="simple">B9FDC4CB-5AF1-5782-9335-FF6F0E7C60D9</object-id><label>Figure 10.</label><caption><p><italic><tp:taxon-name><tp:taxon-name-part taxon-name-part-type="genus" reg="Lycianthes">Lycianthes</tp:taxon-name-part><tp:taxon-name-part taxon-name-part-type="species" reg="biflora">biflora</tp:taxon-name-part></tp:taxon-name></italic> (Lour.) Bitter. Reproduced from <xref ref-type="bibr" rid="B102">Wight (1850</xref>: tab. 1397, as <italic><tp:taxon-name><tp:taxon-name-part taxon-name-part-type="genus" reg="Solanum">S.</tp:taxon-name-part><tp:taxon-name-part taxon-name-part-type="species" reg="denticulatum">denticulatum</tp:taxon-name-part></tp:taxon-name></italic> Blume). Courtesy of the NHM Library and Archives reproduced with permission.</p></caption><graphic xmlns:xlink="http://www.w3.org/1999/xlink" xlink:href="phytokeys-209-001_article-87681__-g010.jpg" position="float" orientation="portrait" xlink:type="simple" id="oo_746659.jpg"><uri content-type="original_file" xlink:type="simple">https://binary.pensoft.net/fig/746659</uri></graphic></fig></tp:treatment-sec><tp:treatment-sec sec-type="description" id="SECID0EF4BK"><title>Description.</title><p>Small shrubs or herbs, 0.5–1.5 m tall; stems terete, sparsely to densely pubescent with a mixture of transparent simple and/or forked or dendritic 3–10-celled uniseriate trichomes to 1 mm long, the dendritic trichomes antler-like or merely forked; new growth sparsely to densely pubescent with simple and dendritic trichomes like those of the stems, in plants with sparse pubescence the trichomes mostly confined to the leaf veins; bark of older stems pale brown, somewhat glabrescent. Sympodial units difoliate, the leaves geminate, the leaves of pair usually differing in size but not in shape. Leaves simple; blades of major leaves 5–16 cm long, 2.5–6.5 cm wide, ovate to elliptic, usually widest in the lower half but occasionally near the middle, somewhat discolorous, membranous; adaxial surfaces almost glabrous to evenly and moderately pubescent with transparent mixed simple and dendritic trichomes like those of the stems, these much denser along the veins; abaxial surfaces sparsely to moderately pubescent with the same trichomes as those of the adaxial surfaces, but the pubescence denser; principal veins 4–6 pairs, sparsely to densely pubescent, often drying yellow on both surfaces; base attenuate, markedly decurrent onto the petiole; margins entire, markedly ciliate with transparent and mixed simple and/or dendritic trichomes like those of the leaf surfaces; apex abruptly acuminate or acuminate; petiole 0.5–2.5 cm long, winged from the decurrent leaf bases, sparsely to densely pubescent like the stems and leaves; blades of minor leaves 2.5–5 cm long, 1.5–3 cm wide, shape, texture and pubescence like that of the majors; base attenuate onto the petiole; margins entire, ciliate; apex abruptly acuminate or acuminate; petiole 0.4–1(2.5) cm long, pubescent like the stems and leaves. Inflorescences axillary fascicles of (1)2–6 flowers, usually only one open at a time, sparsely to densely pubescent with mixed simple and dendritic trichomes like the stems; pedicels at anthesis 0.9–1 cm long, ca. 0.75 mm in diameter at the base, ca. 1.5 mm in diameter at the apex, nodding and the flowers borne below the leaves, sparsely to densely pubescent with transparent mixed simple and/or dendritic uniseriate like those of the stems and leaves, articulated at the base; pedicel scars tightly packed in the leaf axils. Buds elliptic, the corolla strongly exserted from the calyx tube before anthesis, the calyx appendages clasping the buds. Flowers 5-merous, apparently all perfect. Calyx tube 2–3 mm long, 2.5–3.5 mm in diameter, conical to openly cup-shaped, sparsely to densely pubescent like the stems and pedicels, with 10(12) linear awl-like appendages 1–5 mm long at anthesis, these variable in length even in a single flower, the appendages emerging at the rim or to 0.5 mm below, pubescent like the rest of the calyx. Corolla 1.4–1.8 cm in diameter, white or lavender with a green central area, often as two green dots at the base of each lobe, stellate, lobed nearly to the base, interpetalar tissue absent, the lobes 4–6 mm long, ca. 3 mm wide, spreading or slightly reflexed, membranous, adaxially glabrous, densely puberulent/papillate in the distal half abaxially, the tips and margins densely papillate. Stamens equal; filament tube minute; free portion of the filaments 0.5–1 mm long, glabrous; anthers 3–3.5 mm long, 1–1.5 mm wide, ellipsoid, the tips slightly pointed, yellow, poricidal at the tips, the pores tear-drop shaped, distally directed, lengthening to slits with age. Ovary conical, glabrous; style 4.5–6 mm long, straight, glabrous; stigma capitate, the surfaces minutely papillate. Fruit a globose berry, 1–1.5 cm in diameter, bright red when ripe, changing from green to orange to red through development, the pericarp glabrous, thin, shiny and transparent; fruiting pedicels 1–1.8 cm long, ca. 1 mm in diameter at the base, ca. 1.5 mm in diameter at the apex, green, not markedly woody, erect with the fruits borne above the leaves; fruiting calyx a flat plate beneath the fruit, the calyx appendages elongating to ca. 2 times their length in flower, spreading and forming a star under the berry (see Fig. <xref ref-type="fig" rid="F2">2C</xref>). Seeds 100+ per berry, 1.5–2 mm long, 1–1.5 mm wide, flattened and prismatically irregularly tear-drop shaped, straw-yellow, the surfaces deeply pitted, the testal cells sinuate in outline. Stone cells absent. Chromosome number: n=24 (<xref ref-type="bibr" rid="B89">Symon 1985</xref>; based on <italic>Kairo &amp; Symon 10652</italic>).</p><fig id="F11" position="float" orientation="portrait"><object-id xmlns:xlink="http://www.w3.org/1999/xlink" content-type="doi" xlink:type="simple">10.3897/phytokeys.209.87681.figure11</object-id><object-id xmlns:xlink="http://www.w3.org/1999/xlink" content-type="arpha" xlink:type="simple">782FC8B1-E20E-5E71-A5E9-3622944F224C</object-id><label>Figure 11.</label><caption><p><italic><tp:taxon-name><tp:taxon-name-part taxon-name-part-type="genus" reg="Lycianthes">Lycianthes</tp:taxon-name-part><tp:taxon-name-part taxon-name-part-type="species" reg="biflora">biflora</tp:taxon-name-part></tp:taxon-name></italic> herbarium specimen. Papua New Guinea. Morobe: <italic>Floyd NGF-7509</italic> (BM001018933). Courtesy of the Trustees of the Natural History Museum, London, reproduced with permission.</p></caption><graphic xmlns:xlink="http://www.w3.org/1999/xlink" xlink:href="phytokeys-209-001_article-87681__-g011.jpg" position="float" orientation="portrait" xlink:type="simple" id="oo_746660.jpg"><uri content-type="original_file" xlink:type="simple">https://binary.pensoft.net/fig/746660</uri></graphic></fig></tp:treatment-sec><tp:treatment-sec sec-type="distribution" id="SECID0EP5BK"><title>Distribution</title><p><bold>(Fig. <xref ref-type="fig" rid="F12">12</xref>).</bold><italic><tp:taxon-name><tp:taxon-name-part taxon-name-part-type="genus" reg="Lycianthes">Lycianthes</tp:taxon-name-part><tp:taxon-name-part taxon-name-part-type="species" reg="biflora">biflora</tp:taxon-name-part></tp:taxon-name></italic> is a widely distributed species in southeast Asia, ranging from India and China through much of Indonesia; the island of New Britain in the Bismarck Archipelago represents the easternmost edge of its range. On the island of New Guinea it is widely distributed in both Papua New Guinea and Indonesia.</p><fig id="F12" position="float" orientation="portrait"><object-id xmlns:xlink="http://www.w3.org/1999/xlink" content-type="doi" xlink:type="simple">10.3897/phytokeys.209.87681.figure12</object-id><object-id xmlns:xlink="http://www.w3.org/1999/xlink" content-type="arpha" xlink:type="simple">9FFD6D71-5BDA-5B80-8B9C-80359898C8F4</object-id><label>Figure 12.</label><caption><p>Distribution of <italic><tp:taxon-name><tp:taxon-name-part taxon-name-part-type="genus" reg="Lycianthes">Lycianthes</tp:taxon-name-part><tp:taxon-name-part taxon-name-part-type="species" reg="biflora">biflora</tp:taxon-name-part></tp:taxon-name></italic> (only for region treated in this monograph).</p></caption><graphic xmlns:xlink="http://www.w3.org/1999/xlink" xlink:href="phytokeys-209-001_article-87681__-g012.jpg" position="float" orientation="portrait" xlink:type="simple" id="oo_746661.jpg"><uri content-type="original_file" xlink:type="simple">https://binary.pensoft.net/fig/746661</uri></graphic></fig></tp:treatment-sec><tp:treatment-sec sec-type="ecology" id="SECID0E66BK"><title>Ecology and habitat.</title><p><italic><tp:taxon-name><tp:taxon-name-part taxon-name-part-type="genus" reg="Lycianthes">Lycianthes</tp:taxon-name-part><tp:taxon-name-part taxon-name-part-type="species" reg="biflora">biflora</tp:taxon-name-part></tp:taxon-name></italic> is a plant of disturbed habitats. Often described as a weed, it grows in secondary forests, along stream beds and roads, in burn regrowth and in the vicinity of agricultural fields, from 100 to 1,400 m elevation.</p></tp:treatment-sec><tp:treatment-sec sec-type="Common names" id="SECID0EQACK"><title>Common names.</title><p>None recorded from this region (many vernacular names are known from elsewhere in the species range).</p></tp:treatment-sec><tp:treatment-sec sec-type="Preliminary conservation assessment" id="SECID0EVACK"><title>Preliminary conservation assessment</title><p><bold>(<xref ref-type="bibr" rid="B38">IUCN 2020</xref>).</bold><abbrev xmlns:xlink="http://www.w3.org/1999/xlink" xlink:title="Extent of Occurrence" id="ABBRID0ECBCK" xlink:type="simple">EOO</abbrev> (region treated here only 3,560,380 km<sup>2</sup> - <abbrev xmlns:xlink="http://www.w3.org/1999/xlink" xlink:title="Least Concern" id="ABBRID0EIBCK" xlink:type="simple">LC</abbrev>); <abbrev xmlns:xlink="http://www.w3.org/1999/xlink" xlink:title="Area of Occurrence" id="ABBRID0EMBCK" xlink:type="simple">AOO</abbrev> (region treated here only 108 km<sup>2</sup> - <abbrev xmlns:xlink="http://www.w3.org/1999/xlink" xlink:title="Endangered" id="ABBRID0ESBCK" xlink:type="simple">EN</abbrev>). <italic><tp:taxon-name><tp:taxon-name-part taxon-name-part-type="genus" reg="Lycianthes">Lycianthes</tp:taxon-name-part><tp:taxon-name-part taxon-name-part-type="species" reg="biflora">biflora</tp:taxon-name-part></tp:taxon-name></italic> is widely distributed within the region treated here and more broadly; this coupled with its weedy nature suggests a preliminary threat status of Least Concern (<abbrev xmlns:xlink="http://www.w3.org/1999/xlink" xlink:title="Least Concern" id="ABBRID0EBCCK" xlink:type="simple">LC</abbrev>).</p></tp:treatment-sec><tp:treatment-sec sec-type="discussion" id="SECID0EFCCK"><title>Discussion.</title><p><italic><tp:taxon-name><tp:taxon-name-part taxon-name-part-type="genus" reg="Lycianthes">Lycianthes</tp:taxon-name-part><tp:taxon-name-part taxon-name-part-type="species" reg="biflora">biflora</tp:taxon-name-part></tp:taxon-name></italic> is a widely distributed species throughout tropical Asia, occurring north to Japan and east to New Britain. <xref ref-type="bibr" rid="B12">Bitter (1919)</xref> treated it as a species complex (“Gesamtart” = inclusive species) but nevertheless described many infraspecific variations from across its range based on small differences in pubescence, leaf shape and distribution. Material from New Guinea and the Solomon Islands matches the neotype specimen from China selected by <xref ref-type="bibr" rid="B35">Hul and Dy Phon (2014)</xref> and no infraspecific taxa or synonyms have been described based on material from Australia, New Guinea or the Pacific Islands. Therefore, full synonymy for <italic><tp:taxon-name><tp:taxon-name-part taxon-name-part-type="genus" reg="Lycianthes">L.</tp:taxon-name-part><tp:taxon-name-part taxon-name-part-type="species" reg="biflora">biflora</tp:taxon-name-part></tp:taxon-name></italic> has been left to a future monograph treating <italic><tp:taxon-name><tp:taxon-name-part taxon-name-part-type="genus" reg="Lycianthes">Lycianthes</tp:taxon-name-part></tp:taxon-name></italic> in Asia (S. Knapp, in prep.). Specimens identified as <italic><tp:taxon-name><tp:taxon-name-part taxon-name-part-type="genus" reg="Lycianthes">L.</tp:taxon-name-part><tp:taxon-name-part taxon-name-part-type="species" reg="biflora">biflora</tp:taxon-name-part></tp:taxon-name></italic> in the file Suppl. material <xref ref-type="supplementary-material" rid="S3">3</xref> are preliminary and may be changed.</p><p><italic><tp:taxon-name><tp:taxon-name-part taxon-name-part-type="genus" reg="Lycianthes">Lycianthes</tp:taxon-name-part><tp:taxon-name-part taxon-name-part-type="species" reg="biflora">biflora</tp:taxon-name-part></tp:taxon-name></italic> is a small, weak-stemmed shrub, usually growing in open places. Even in New Guinea it is very variable in degree and type of pubescence, with individuals ranging from densely pubescent with mixed branched and simple trichomes to individuals that are almost glabrous. Length of calyx appendages vary between individuals and also within a flower; calyx appendages can be the same or slightly different lengths within the same flower and vary in length between individual plants. The length of pedicels in fruit also varies across the species range, as does number of flowers in a fascicle; despite its name, plants of <italic><tp:taxon-name><tp:taxon-name-part taxon-name-part-type="genus" reg="Lycianthes">L.</tp:taxon-name-part><tp:taxon-name-part taxon-name-part-type="species" reg="biflora">biflora</tp:taxon-name-part></tp:taxon-name></italic> do not always have two flowers per fascicle but can have up to six. In the field, the plants are distinctive, with the flowers hanging below the leaves and the pedicels becoming erect through fruit maturation with ripe fruits held above the leaves, where they are exposed to their dispersers (probably birds, although this has not been verified in the field).</p><p>On New Guinea, <italic><tp:taxon-name><tp:taxon-name-part taxon-name-part-type="genus" reg="Lycianthes">Lycianthes</tp:taxon-name-part><tp:taxon-name-part taxon-name-part-type="species" reg="biflora">biflora</tp:taxon-name-part></tp:taxon-name></italic> could be most easily confused with <italic><tp:taxon-name><tp:taxon-name-part taxon-name-part-type="genus" reg="Lycianthes">L.</tp:taxon-name-part><tp:taxon-name-part taxon-name-part-type="species" reg="bitteriana">bitteriana</tp:taxon-name-part></tp:taxon-name></italic>, a similarly shrubby species of open areas. <italic><tp:taxon-name><tp:taxon-name-part taxon-name-part-type="genus" reg="Lycianthes">Lycianthes</tp:taxon-name-part><tp:taxon-name-part taxon-name-part-type="species" reg="biflora">biflora</tp:taxon-name-part></tp:taxon-name></italic> can be distinguished from <italic><tp:taxon-name><tp:taxon-name-part taxon-name-part-type="genus" reg="Lycianthes">L.</tp:taxon-name-part><tp:taxon-name-part taxon-name-part-type="species" reg="bitteriana">bitteriana</tp:taxon-name-part></tp:taxon-name></italic> in its red versus blackish purple berries, its branched trichomes that are loose and shaped like deer anthers versus congested branched trichomes that look like Christmas trees. Plants of <italic><tp:taxon-name><tp:taxon-name-part taxon-name-part-type="genus" reg="Lycianthes">L.</tp:taxon-name-part><tp:taxon-name-part taxon-name-part-type="species" reg="biflora">biflora</tp:taxon-name-part></tp:taxon-name></italic> are generally smaller and less robust than those of <italic><tp:taxon-name><tp:taxon-name-part taxon-name-part-type="genus" reg="Lycianthes">L.</tp:taxon-name-part><tp:taxon-name-part taxon-name-part-type="species" reg="bitteriana">bitteriana</tp:taxon-name-part></tp:taxon-name></italic>.</p><p>Like many other species of <tp:taxon-name><tp:taxon-name-part taxon-name-part-type="family">Solanaceae</tp:taxon-name-part></tp:taxon-name> that are widespread, small differences in morphology can look very different when looked at in isolation but become difficult to disentangle when morphology is examined across a wide geographical range (e.g., see <xref ref-type="bibr" rid="B43">Knapp 2013</xref>; <xref ref-type="bibr" rid="B73">Särkinen et al. 2018</xref>; <xref ref-type="bibr" rid="B48">Knapp et al. 2019</xref>). Future studies on the genetics and sequence variability of the considerable morphological variation of <italic><tp:taxon-name><tp:taxon-name-part taxon-name-part-type="genus" reg="Lycianthes">L.</tp:taxon-name-part><tp:taxon-name-part taxon-name-part-type="species" reg="biflora">biflora</tp:taxon-name-part></tp:taxon-name></italic> across its range are needed.</p></tp:treatment-sec><tp:treatment-sec sec-type="material" id="SECID0EZHCK"><title>Specimens examined.</title><p>Australia. <bold>Christmas Island</bold>: middle of Island, Lombok utan, 1898, <italic>Andrews s.n.</italic> (BM, K); Aug 1908, <italic>Andrews 181</italic> (BM); Christmas Island, (So of Java), 20 Nov 1888, <italic>Lister s.n.</italic> (K); Aug 1980, <italic>Powell 164</italic> (K); Phosphate Hill, Oct 1904, <italic>Ridley 34</italic> (K).</p><p>Indonesia. <bold>Maluku</bold>: Buru, NW Buru, S. of Bara, Waeduna River, 350–400 m, 16 Nov 1984, <italic>van Balgooy 4916</italic> (A); Seram, Manusela National Park, along a trail between Hatumete (sea level) and Hoale Pass (1,770 m) southern slope of Murkele Ridge, Kecamatan District, Tehoru; C. Seram, 550–1,200 m, 20 Feb 1985, <italic>Kato et al. C-7273</italic> (A). <bold>Maluku Utara</bold>: Bacan, Babang, Kec. Labuha, 100 m, 26 Aug 1986, <italic>Ramlanto 869</italic> (K, L); North Maluku, Gunung Sibela, N Moluccas, Bacan Island, Gunung Sibela near Waiaua, 1,000 m, 23 Oct 1974, <italic>de Vogel 3565</italic> (L, LAE, MO); Gunung Sibela, N Moluccas, Bacan Island, Gunung Sibela near Waiaua, 250 m, 28 Oct 1974, <italic>de Vogel 3718</italic> (L, MO). <bold>Papua</bold>: NE Kepal Burung, Kabupaten Manokwari, Kecamantan Manokwari, mountains S of the Arfak Plains, steep ridges between Arfak Plains and Gunung Itsiwei, 550 m, 29 Apr 1994, <italic>Sands et al. 6431</italic> (K). <bold>Papua Barat (West Papua)</bold>: Andjai [Andaj], Kebar Valley, 600 m, 7 Sep 1959, <italic>Moll BW-9529</italic> (L); North East Kepala Burung, Kabupatem Manokwari, Arfak Mountains, Mupi Dessa, trail from Mupi village to G[unung] Humibou, near Sungai Mupi between confluence of Kali Ngwes and Sungai Mupi and site of Kamnpong Mubri Lama, 875 m, 14 Apr 1995, <italic>Sands &amp; Maturbongs 6791</italic> (A, K); Wondiwoi Mountains, Wandammen Peninsula, 300 m, 24 Feb 1962, <italic>Schram BW-10645</italic> (L); Wondiwoi Mountains, Wandammen Peninsula, 350 m, 28 Feb 1962, <italic>Schram BW-10744</italic> (L, WAG).</p><p>Papua New Guinea. Bismarck Archipel., 1889, <italic>Warburg 21250</italic> (BM). <bold>Central</bold>: Boridi, 914 m, 16 Nov 1935, <italic>Carr 14991</italic> (BM, K, L, NY); [Merska Hills] Sogeri Region., 762 m, 10 Apr 1886, <italic>Forbes</italic>, <italic>H.O. 882</italic> (BM, CAL, MEL, P); subdistrict Port Moresby, on ridge below Boridi village, 920 m, 1 Oct 1973, <italic>Foreman &amp; Vinas LAE-60242</italic> (A, LAE); NE of Manumu Village, subdistrict Port Moresby, 450 m, 16 Sep 1973, <italic>Isles &amp; Vinas NGF-33899</italic> (L). <bold>East New Britain</bold>: near Mapping site at edge of Mengen Massif, subdistrict Pomio, 885 m, 9 Jun 1973, <italic>Stevens &amp; Lelean LAE-58668</italic> (E, K, LAE); Gazelle Peninsula, Baining Mountains, bulldozer track into the Wild Dog Prospect at Mt Sinvit, 950 m, 10 Feb 2004, <italic>Takeuchi et al. 16902</italic> (A, K, L). <bold>Eastern Highlands</bold>: Kassam Pass, Kainantu subdistrict, 1,280 m, 9 Jan 1988, <italic>Henty et al. NGF-29203</italic> (K, LAE); Crater M[ountain] Wildlife Management Area, Kusare, near the El Niño burn area, 1400 m, 28 Jul 1998, <italic>Takeuchi 12688</italic> (A, K, LAE). <bold>Madang</bold>: “Kaiser Wilhelmsland, waldranderam oberen Djamu” [northern New Guinea], 700 m, 9 Feb 1908, <italic>Schlechter 17305</italic> (P). <bold>Milne Bay</bold>: Biniguni Camp, Gwariu River, 200 m, 12 Aug 1953, <italic>Brass 23978</italic> (A, LAE). <bold>Morobe</bold>: 1955 Planting area, Bulolo. Morobe District, T.N.G., 1,067 m, 9 Jun 1955, <italic>Floyd 7459</italic> (BM, K, LAE, US), 15 Jun 1955, <italic>Floyd 7509</italic> (BM, K, LAE); Mount Missan, C.N.G.T. Logging areas, Stoney Creek, on foot slopes of Mount Missan (near Bulolo), Wau subdist., 914–1,219 m, 1 Jun 1977, <italic>Kairo &amp; Symon 10652</italic> (K, LAE); Bulolo, Middle Logging Area, subdistrict Wau, 853 m, 10 Aug 1966, <italic>Kairo &amp; Streimann NGF-27869</italic> (K, LAE); Oomsis Creek, Markham valley, 500 m, 3 Feb 1960, <italic>Millar NGF-11795</italic> (K, LAE); Oomsis Creek, Markham Valley, 152 m, 3 Feb 1960, <italic>Millar NGF-11794</italic> (A); Finschaffen, 300 m, 5 Jul 1978, <italic>Rau 380</italic> (A, L); Hump L.A. 5 mi SE Bulolo, Wau subdistrict, 1,067 m, 15 Mar 1971, <italic>Streimann &amp; Kairo NGF-25853</italic> (A, K, LAE); Bulolo, 914 m, Jan 1957, <italic>Wells NGF-7569</italic> (A, K, LAE). <bold>New Britain Island</bold>: New Britain, New Pommeron. Bei Mussawa., Nov 1901, <italic>Schlechter 13748</italic> (BM, K, P); bei Mussawa, Nov 1901, <italic>Schlechter 13749 a</italic>, (K). <bold>Oro</bold>: Isuarava [Isurava], 5 Mar 1936, <italic>Carr 15965</italic> (BM, L).</p></tp:treatment-sec><tp:treatment-sec><!--Section generated to contain objects referenced in tp:taxon-treatment.--><fig id="F3" position="float" orientation="portrait"><object-id xmlns:xlink="http://www.w3.org/1999/xlink" content-type="doi" xlink:type="simple">10.3897/phytokeys.209.87681.figure3</object-id><object-id xmlns:xlink="http://www.w3.org/1999/xlink" content-type="arpha" xlink:type="simple">1E52A1A5-CC39-5EBA-80FF-AB465700F4E0</object-id><label>Figure 3.</label><caption><p>Trichome diversity in New Guinea <italic><tp:taxon-name><tp:taxon-name-part taxon-name-part-type="genus" reg="Lycianthes">Lycianthes</tp:taxon-name-part></tp:taxon-name></italic><bold>A</bold> simple (unbranched) stiff, antrorse trichomes (<italic>Streimann &amp; Katik NGF-34091</italic>) <bold>B</bold> simple (unbranched) “crisped”trichomes (<italic>Kalkmann BW-3479</italic>) <bold>C</bold> dendritic (antler-like) trichomes (<italic>Streimann &amp; Katik NGF-34091</italic>) <bold>D</bold> dendritic (Christmas-tree like) trichomes (<italic>Wells NGF-7565</italic>) <bold>E</bold> simple (unbranched) stiff, antrorse trichomes with enlarged bases (<italic>Millar NGF-40737</italic>). Drawing by Lucy Smith.</p></caption><graphic xmlns:xlink="http://www.w3.org/1999/xlink" xlink:href="phytokeys-209-001_article-87681__-g003.jpg" position="float" orientation="portrait" xlink:type="simple" id="oo_746652.jpg"><uri content-type="original_file" xlink:type="simple">https://binary.pensoft.net/fig/746652</uri></graphic></fig><fig id="F2" position="float" orientation="portrait"><object-id xmlns:xlink="http://www.w3.org/1999/xlink" content-type="doi" xlink:type="simple">10.3897/phytokeys.209.87681.figure2</object-id><object-id xmlns:xlink="http://www.w3.org/1999/xlink" content-type="arpha" xlink:type="simple">7CBBBD00-9A47-5FF7-A562-ACF06521DE57</object-id><label>Figure 2.</label><caption><p>Representative morphology of <italic><tp:taxon-name><tp:taxon-name-part taxon-name-part-type="genus" reg="Lycianthes">Lycianthes</tp:taxon-name-part></tp:taxon-name></italic><bold>A</bold><italic><tp:taxon-name><tp:taxon-name-part taxon-name-part-type="genus" reg="Lycianthes">Lycianthes</tp:taxon-name-part><tp:taxon-name-part taxon-name-part-type="species" reg="oliveriana">oliveriana</tp:taxon-name-part></tp:taxon-name></italic> with major and minor leaves differing only in size (<italic>Damas et al. SAJ-1050</italic>, Papua New Guinea) <bold>B</bold><italic><tp:taxon-name><tp:taxon-name-part taxon-name-part-type="genus" reg="Lycianthes">Lycianthes</tp:taxon-name-part><tp:taxon-name-part taxon-name-part-type="species" reg="cladotrichota">cladotrichota</tp:taxon-name-part></tp:taxon-name></italic> with major and minor leaves differing markedly in size and shape (<italic>James et al. SAJ-1385</italic>, Papua New Guinea) <bold>C</bold><italic><tp:taxon-name><tp:taxon-name-part taxon-name-part-type="genus" reg="Lycianthes">Lycianthes</tp:taxon-name-part><tp:taxon-name-part taxon-name-part-type="species" reg="biflora">biflora</tp:taxon-name-part></tp:taxon-name></italic> in fruit with linear, awn-like calyx appendages (<italic>Knapp 10106</italic>, Yunnan, China) <bold>D</bold><italic><tp:taxon-name><tp:taxon-name-part taxon-name-part-type="genus" reg="Lycianthes">Lycianthes</tp:taxon-name-part><tp:taxon-name-part taxon-name-part-type="species" reg="oliveriana">oliveriana</tp:taxon-name-part></tp:taxon-name></italic> with urceolate calyces with no appendages (<italic>Damas et al. SAJ-1050</italic>, Papua New Guinea) <bold>E</bold><italic><tp:taxon-name><tp:taxon-name-part taxon-name-part-type="genus" reg="Lycianthes">Lycianthes</tp:taxon-name-part><tp:taxon-name-part taxon-name-part-type="species" reg="biflora">biflora</tp:taxon-name-part></tp:taxon-name></italic> with stellate corollas and membranous lobes (<italic>Knapp 10106</italic>, Yunnan, China) <bold>F</bold><italic><tp:taxon-name><tp:taxon-name-part taxon-name-part-type="genus" reg="Lycianthes">Lycianthes</tp:taxon-name-part><tp:taxon-name-part taxon-name-part-type="species" reg="cladotrichota">cladotrichota</tp:taxon-name-part></tp:taxon-name></italic> with stellate corollas and thick, fleshy lobes (short-styled plant, <italic>James et al. SAJ-1385</italic>, Papua New Guinea). Photograph credits: <bold>A, B, D, F</bold> Shelley James; <bold>C, E</bold> Sandra Knapp.</p></caption><graphic xmlns:xlink="http://www.w3.org/1999/xlink" xlink:href="phytokeys-209-001_article-87681__-g002.jpg" position="float" orientation="portrait" xlink:type="simple" id="oo_746651.jpg"><uri content-type="original_file" xlink:type="simple">https://binary.pensoft.net/fig/746651</uri></graphic></fig><supplementary-material xmlns:xlink="http://www.w3.org/1999/xlink" id="S3" position="float" orientation="portrait" xlink:type="simple"><object-id content-type="doi" xlink:type="simple">10.3897/phytokeys.209.87681.suppl3</object-id><object-id content-type="zenodo_dep_id" xlink:type="simple">7110868</object-id><object-id content-type="arpha" xlink:type="simple">AC5CDCAE-1535-5DB9-BE66-5E02D93578FF</object-id><label>Supplementary material 3</label><caption><p>Searchable csv file of all <italic><tp:taxon-name><tp:taxon-name-part taxon-name-part-type="genus" reg="Lycianthes">Lycianthes</tp:taxon-name-part></tp:taxon-name></italic> collections examined for this revision</p></caption><statement content-type="dataType"><label>Data type</label><p>Occurrences</p></statement><statement content-type="notes"><label>Explanation note</label><p>A searchable csv file of all <italic><tp:taxon-name><tp:taxon-name-part taxon-name-part-type="genus" reg="Lycianthes">Lycianthes</tp:taxon-name-part></tp:taxon-name></italic> specimens seen for this monograph including those from outside Australia, New Guinea and the Pacific (the region treated).</p></statement><media xlink:href="phytokeys-209-001_article-87681__-s003.csv" mimetype="text" mime-subtype="csv" position="float" orientation="portrait" xlink:type="simple" id="oo_746708.csv"><uri content-type="original_file" xlink:type="simple">https://binary.pensoft.net/file/746708</uri></media><permissions><license xlink:type="simple"><license-p>This dataset is made available under the Open Database License (http://opendatacommons.org/licenses/odbl/1.0/). The Open Database License (ODbL) is a license agreement intended to allow users to freely share, modify, and use this Dataset while maintaining this same freedom for others, provided that the original source and author(s) are credited.</license-p></license></permissions><attrib specific-use="authors">Sandra Knapp</attrib></supplementary-material></tp:treatment-sec><ref-list><ref id="B102"><mixed-citation xmlns:xlink="http://www.w3.org/1999/xlink" xlink:type="simple"><person-group><name name-style="western"><surname>Wight</surname><given-names>R</given-names></name></person-group> (<year>1850</year>) Icones plantarum Indiae orientalis; or Figures of Indian plants. Vol. IV. Frank and Co., Madras. [Chennai]</mixed-citation></ref><ref id="B35"><mixed-citation xmlns:xlink="http://www.w3.org/1999/xlink" xlink:type="simple"><person-group><name name-style="western"><surname>Hul</surname><given-names>S</given-names></name><name name-style="western"><surname>Dy Phon</surname><given-names>P</given-names></name></person-group> (<year>2014</year>) <article-title><tp:taxon-name><tp:taxon-name-part taxon-name-part-type="family">Solanaceae</tp:taxon-name-part></tp:taxon-name>.</article-title> In: <person-group><name name-style="western"><surname>Aubréville</surname><given-names>A</given-names></name><name name-style="western"><surname>Leroy</surname><given-names>J</given-names></name><name name-style="western"><surname>Morat</surname><given-names>P</given-names></name></person-group> (<role>Eds</role>) <issue-title>Flore du Cambodge, du Laos et du Vietnam.</issue-title><source>Muséum National d’Histoire Naturelle &amp; Royal Botanic Garden Edinburgh, Paris &amp; Edinburgh</source>, <fpage>1</fpage>–<lpage>93</lpage>.</mixed-citation></ref><ref id="B89"><mixed-citation xmlns:xlink="http://www.w3.org/1999/xlink" xlink:type="simple"><person-group><name name-style="western"><surname>Symon</surname><given-names>DE</given-names></name></person-group> (<year>1985</year>) <article-title>The <tp:taxon-name><tp:taxon-name-part taxon-name-part-type="family">Solanaceae</tp:taxon-name-part></tp:taxon-name> of New Guinea.</article-title><source>Journal of the Adelaide Botanic Gardens</source><volume>8</volume>: <fpage>1</fpage>–<lpage>171</lpage>.</mixed-citation></ref><ref id="B38"><mixed-citation xmlns:xlink="http://www.w3.org/1999/xlink" xlink:type="simple">IUCN (<year>2020</year>) Guidelines for Using the IUCN Red List Categories and Criteria. Version 13. Prepared by the Standards and Petitions Subcommittee of the IUCN Species Survival Commission. <ext-link xlink:type="simple" ext-link-type="uri" xlink:href="http://www.iucnredlist.org/documents/RedListGuidelines.pdf">http://www.iucnredlist.org/documents/RedListGuidelines.pdf</ext-link></mixed-citation></ref><ref id="B12"><mixed-citation xmlns:xlink="http://www.w3.org/1999/xlink" xlink:type="simple"><person-group><name name-style="western"><surname>Bitter</surname><given-names>G</given-names></name></person-group> (<year>1919</year>) <article-title>Die Gattung <italic><tp:taxon-name><tp:taxon-name-part taxon-name-part-type="genus">Lycianthes</tp:taxon-name-part></tp:taxon-name></italic>.</article-title><source>Abhandlungen herausgegeben vom Naturwissenschaftlichen Vereins zu Bremen [preprint]</source><volume>24</volume>: <fpage>292</fpage>–<lpage>520</lpage>.</mixed-citation></ref><ref id="B43"><mixed-citation xmlns:xlink="http://www.w3.org/1999/xlink" xlink:type="simple"><person-group><name name-style="western"><surname>Knapp</surname><given-names>S</given-names></name></person-group> (<year>2013</year>) <article-title>A revision of the Dulcamaroid clade of <italic><tp:taxon-name><tp:taxon-name-part taxon-name-part-type="genus">Solanum</tp:taxon-name-part></tp:taxon-name></italic> L. (<tp:taxon-name><tp:taxon-name-part taxon-name-part-type="family">Solanaceae</tp:taxon-name-part></tp:taxon-name>).</article-title><source>PhytoKeys</source><volume>22</volume>(<issue>0</issue>): <fpage>1</fpage>–<lpage>432</lpage>. <ext-link xlink:type="simple" ext-link-type="doi" xlink:href="10.3897/phytokeys.22.4041">https://doi.org/10.3897/phytokeys.22.4041</ext-link></mixed-citation></ref><ref id="B73"><mixed-citation xmlns:xlink="http://www.w3.org/1999/xlink" xlink:type="simple"><person-group><name name-style="western"><surname>Särkinen</surname><given-names>T</given-names></name><name name-style="western"><surname>Poczai</surname><given-names>P</given-names></name><name name-style="western"><surname>Barboza</surname><given-names>GE</given-names></name><name name-style="western"><surname>van der Weerden</surname><given-names>GM</given-names></name><name name-style="western"><surname>Baden</surname><given-names>M</given-names></name><name name-style="western"><surname>Knapp</surname><given-names>S</given-names></name></person-group> (<year>2018</year>) <article-title>A revision of the Old World black nightshades (Morelloid clade of <italic><tp:taxon-name><tp:taxon-name-part taxon-name-part-type="genus">Solanum</tp:taxon-name-part></tp:taxon-name></italic> L., <tp:taxon-name><tp:taxon-name-part taxon-name-part-type="family">Solanaceae</tp:taxon-name-part></tp:taxon-name>).</article-title><source>PhytoKeys</source><volume>106</volume>: <fpage>1</fpage>–<lpage>223</lpage>. <ext-link xlink:type="simple" ext-link-type="doi" xlink:href="10.3897/phytokeys.106.21991">https://doi.org/10.3897/phytokeys.106.21991</ext-link></mixed-citation></ref><ref id="B48"><mixed-citation xmlns:xlink="http://www.w3.org/1999/xlink" xlink:type="simple"><person-group><name name-style="western"><surname>Knapp</surname><given-names>S</given-names></name><name name-style="western"><surname>Barboza</surname><given-names>GE</given-names></name><name name-style="western"><surname>Bohs</surname><given-names>L</given-names></name><name name-style="western"><surname>Särkinen</surname><given-names>T</given-names></name></person-group> (<year>2019</year>) <article-title>A revision of the Morelloid Clade of <italic><tp:taxon-name><tp:taxon-name-part taxon-name-part-type="genus">Solanum</tp:taxon-name-part></tp:taxon-name></italic> L. (<tp:taxon-name><tp:taxon-name-part taxon-name-part-type="family">Solanaceae</tp:taxon-name-part></tp:taxon-name>) in the Caribbean and North and Central America.</article-title><source>PhytoKeys</source><volume>123</volume>: <fpage>1</fpage>–<lpage>174</lpage>. <ext-link xlink:type="simple" ext-link-type="doi" xlink:href="10.3897/phytokeys.123.31738">https://doi.org/10.3897/phytokeys.123.31738</ext-link></mixed-citation></ref></ref-list></tp:taxon-treatment>
