# Supplementary material for: ﻿A revision of Lycianthes (Solanaceae) in Australia, New Guinea, and the Pacific
Source: PhytoKeys. 2022 Sep 23;209:1–134. doi: 10.3897/phytokeys.209.87681 (PMC9848948; doi:10.3897/phytokeys.209.87681)
Supplement: XML Treatment for Lycianthes bitteriana [file phytokeys.209.87681-treatment5.xml]

<!DOCTYPE tp:taxon-treatment
  PUBLIC "-//TaxonX//DTD Taxonomic Treatment Publishing DTD v0 20100105//EN" "tax-treatment-NSO.dtd">
<tp:taxon-treatment xmlns:tp="http://www.plazi.org/taxpub"><tp:treatment-meta><kwd-group><label>Taxon classification</label><kwd>
              <named-content content-type="kingdom">Plantae</named-content>
            </kwd><kwd>
              <named-content content-type="order">Solanales</named-content>
            </kwd><kwd>
              <named-content content-type="family">Solanaceae</named-content>
            </kwd></kwd-group><mixed-citation publication-type="journal"><person-group><name><surname>Knapp</surname><given-names>Sandra</given-names></name></person-group><article-title>﻿A revision of <italic><tp:taxon-name><tp:taxon-name-part taxon-name-part-type="genus" reg="Lycianthes">Lycianthes</tp:taxon-name-part></tp:taxon-name></italic> (<tp:taxon-name><tp:taxon-name-part taxon-name-part-type="family">Solanaceae</tp:taxon-name-part></tp:taxon-name>) in Australia, New Guinea, and the Pacific</article-title><source>PhytoKeys</source><day>23</day><month>09</month><year>2022</year><volume>209</volume><fpage>1</fpage><lpage>134</lpage><pub-id pub-id-type="doi">10.3897/phytokeys.209.87681</pub-id></mixed-citation></tp:treatment-meta><tp:nomenclature><label>﻿4.</label><tp:taxon-name>
            <object-id xmlns:xlink="http://www.w3.org/1999/xlink" content-type="arpha" xlink:type="simple">701B8A3D-8C70-5DCE-99F1-4E6844DA8B99</object-id>
            <tp:taxon-name-part taxon-name-part-type="genus" reg="Lycianthes">Lycianthes</tp:taxon-name-part>
            <tp:taxon-name-part taxon-name-part-type="species" reg="bitteriana">bitteriana</tp:taxon-name-part>
          </tp:taxon-name><tp:taxon-authority>(Symon) A.R.Bean, Austrobaileya 6(3): 567. 2003.</tp:taxon-authority><xref ref-type="fig" rid="F13">Figs 13</xref><xref ref-type="fig" rid="F14">, 14</xref><tp:nomenclature-citation-list><tp:nomenclature-citation><tp:taxon-name>
                <tp:taxon-name-part taxon-name-part-type="genus" reg="Solanum">Solanum</tp:taxon-name-part>
                <tp:taxon-name-part taxon-name-part-type="species" reg="bitteriana">bitteriana</tp:taxon-name-part>
              </tp:taxon-name><comment>Symon, J. Adelaide Bot. Gard. 8: 34, fig. 5. 1985. Type. Papua New Guinea. Morobe: Stoney Creek, CNGT logging area, on foot slopes of Mount Missan, near Bulolo (subdist. Wau), 1,067 m, 1 May 1977, <italic>D.E Symon &amp; A. Kairo 10651</italic> (holotype: AD [AD98581513]; isotypes: AD [AD98581514], CANB [CANB355342], F, K [K001080539], L [L.4153288], LAE [acc. # 254856], MO [MO-503790, acc. # 3748792], US [00050681, acc. # 3083630]).</comment></tp:nomenclature-citation></tp:nomenclature-citation-list></tp:nomenclature><tp:treatment-sec sec-type="material" id="SECID0ENNCK"><title>Type.</title><p>Based on <italic><tp:taxon-name><tp:taxon-name-part taxon-name-part-type="genus" reg="Solanum">Solanum</tp:taxon-name-part><tp:taxon-name-part taxon-name-part-type="species" reg="bitterianum">bitterianum</tp:taxon-name-part></tp:taxon-name></italic> Symon.</p><fig id="F13" position="float" orientation="portrait"><object-id xmlns:xlink="http://www.w3.org/1999/xlink" content-type="doi" xlink:type="simple">10.3897/phytokeys.209.87681.figure13</object-id><object-id xmlns:xlink="http://www.w3.org/1999/xlink" content-type="arpha" xlink:type="simple">A39E0813-CEAD-5805-A136-8AEA84BD45E3</object-id><label>Figure 13.</label><caption><p><italic><tp:taxon-name><tp:taxon-name-part taxon-name-part-type="genus" reg="Lycianthes">Lycianthes</tp:taxon-name-part><tp:taxon-name-part taxon-name-part-type="species" reg="bitteriana">bitteriana</tp:taxon-name-part></tp:taxon-name></italic> (Symon) A.R.Bean. Drawing by M.L. Szent-Ivany, first published in <xref ref-type="bibr" rid="B89">Symon (1985</xref>: fig. 5, as <italic><tp:taxon-name><tp:taxon-name-part taxon-name-part-type="genus" reg="Solanum">S.</tp:taxon-name-part><tp:taxon-name-part taxon-name-part-type="species" reg="bitterianum">bitterianum</tp:taxon-name-part></tp:taxon-name></italic> Symon). Courtesy of the Board of the Botanic Gardens and State Herbarium (Adelaide, South Australia), reproduced with permission.</p></caption><graphic xmlns:xlink="http://www.w3.org/1999/xlink" xlink:href="phytokeys-209-001_article-87681__-g013.jpg" position="float" orientation="portrait" xlink:type="simple" id="oo_746662.jpg"><uri content-type="original_file" xlink:type="simple">https://binary.pensoft.net/fig/746662</uri></graphic></fig></tp:treatment-sec><tp:treatment-sec sec-type="description" id="SECID0EFPCK"><title>Description.</title><p>Large woody herbs to shrubs ca. 2 m tall; stems terete, densely pubescent with uniseriate dendritic 5–10-celled trichomes to 0.5 mm long, the branches short and congested (“tannenbaumartig”), drying yellowish tan; new growth densely pubescent with uniseriate dendritic trichomes like those of the stems, drying yellowish tan, not markedly glabrescent; bark of older stems dark brown, somewhat glabrescent. Sympodial units difoliate, the leaves geminate, the leaves of a pair differing only in size, not in shape. Leaves simple; blades of major leaves 9–14 cm long, 4–6 cm wide, elliptic to broadly elliptic, widest in the middle, discolorous, membranous to chartaceous; adaxial surfaces moderately and evenly pubescent with dendritic trichomes with congested branches like those of the stems, these denser along the veins; abaxial surfaces more densely pubescent with dendritic trichomes, but the lamina still visible; principal veins 8–9 pairs, yellowish tan abaxially; base acute to truncate, oblique; margins entire; apex acuminate; petioles 1.6–3 cm long, densely dendritic-pubescent; blades of minor leaves 2.5–5.5 cm long, 1.3–3 cm wide, similar in shape and pubescence to the major leaves; petioles 0.5–1 cm long. Inflorescences axillary, the flowers borne on a woody axis with 3–4 short branches to 0.8 cm long, with 10–15 flowers, densely dendritic-pubescent with trichomes like those of the stems and leaves; pedicels 0.9–1 cm long at anthesis, ca. 0.5 mm in diameter at the bae, ca. 1 mm in diameter at the apex, densely pubescent with dendritic trichomes with congested branches, articulated at the base; pedicel scars tightly packed along the woody axes. Buds narrowly ellipsoid, the corolla ca. halfway exserted from the calyx tube before anthesis. Flowers 5-merous, apparently perfect. Calyx tube 2–2.5 mm long, 2–2.5 mm wide, cup-shaped, densely dendritic-pubescent, with 4–5 linear, awl-shaped appendages 0.5–1 mm long, these varying in length within individual flowers, the rim extending ca. 0.1 mm beyond the appendages. Corolla 1–1.2 cm in diameter, white or “whitish blue”, stellate, lobed ca. halfway to the base, interpetalar tissue present, the lobes 3–3.5 mm long, ca. 2.5 mm wide, spreading or slightly reflexed, membranous, glabrous with densely papillate tips and a few dendritic trichomes along the midvein adaxially. Stamens equal; filament tube minute; free portion of the filaments ca. 0.5 mm long, glabrous; anthers ca. 2.5 mm long, ca. 1 mm wide, yellow, poricidal at the tips, the pores lengthening to slits with age. Ovary conical, glabrous; style ca. 6.5 mm long, glabrous; stigma minutely capitate and slightly bilobed. Fruit a globose berry, 0.6–0.7 cm in diameter, black or purple-black when ripe, the pericarp glabrous, thin, matte, opaque; fruiting pedicels 1.1–1.3 cm long, ca. 1 mm in diameter at the base, ca. 2 mm in diameter at the apex, green (?), erect to spreading, densely dendritic-pubescent; fruiting calyx a spreading cup beneath the berry, dendritic-pubescent. Seeds ca. 100 + per berry, ca. 1.5 mm long, ca. 1.5 mm wide, flattened with a deep notch at the hilum, yellowish tan, the surfaces minutely pitted, the testal cells sinuate in outline. Stone cells absent. Chromosome number not known.</p><fig id="F14" position="float" orientation="portrait"><object-id xmlns:xlink="http://www.w3.org/1999/xlink" content-type="doi" xlink:type="simple">10.3897/phytokeys.209.87681.figure14</object-id><object-id xmlns:xlink="http://www.w3.org/1999/xlink" content-type="arpha" xlink:type="simple">5FDBF1A0-4912-5852-9BF7-96A4E86CD9AF</object-id><label>Figure 14.</label><caption><p><italic><tp:taxon-name><tp:taxon-name-part taxon-name-part-type="genus" reg="Lycianthes">Lycianthes</tp:taxon-name-part><tp:taxon-name-part taxon-name-part-type="species" reg="bitteriana">bitteriana</tp:taxon-name-part></tp:taxon-name></italic> herbarium specimen. Papua New Guinea. Morobe: <italic>Streimann &amp; Kairo NGF-25854</italic> (A). Courtesy of the Herbarium of the Arnold Arboretum of Harvard University, reproduced with permission.</p></caption><graphic xmlns:xlink="http://www.w3.org/1999/xlink" xlink:href="phytokeys-209-001_article-87681__-g014.jpg" position="float" orientation="portrait" xlink:type="simple" id="oo_746663.jpg"><uri content-type="original_file" xlink:type="simple">https://binary.pensoft.net/fig/746663</uri></graphic></fig></tp:treatment-sec><tp:treatment-sec sec-type="distribution" id="SECID0EEQCK"><title>Distribution</title><p><bold>(Fig. <xref ref-type="fig" rid="F15">15</xref>).</bold><italic><tp:taxon-name><tp:taxon-name-part taxon-name-part-type="genus" reg="Lycianthes">Lycianthes</tp:taxon-name-part><tp:taxon-name-part taxon-name-part-type="species" reg="bitteriana">bitteriana</tp:taxon-name-part></tp:taxon-name></italic> is endemic to the island of New Guinea; it has only been collected in Papua New Guinea (Morobe).</p><fig id="F15" position="float" orientation="portrait"><object-id xmlns:xlink="http://www.w3.org/1999/xlink" content-type="doi" xlink:type="simple">10.3897/phytokeys.209.87681.figure15</object-id><object-id xmlns:xlink="http://www.w3.org/1999/xlink" content-type="arpha" xlink:type="simple">FE87E317-BCCC-57D0-9F74-C14B0C40EDF1</object-id><label>Figure 15.</label><caption><p>Distribution of <italic><tp:taxon-name><tp:taxon-name-part taxon-name-part-type="genus" reg="Lycianthes">Lycianthes</tp:taxon-name-part><tp:taxon-name-part taxon-name-part-type="species" reg="bitteriana">bitteriana</tp:taxon-name-part></tp:taxon-name></italic>.</p></caption><graphic xmlns:xlink="http://www.w3.org/1999/xlink" xlink:href="phytokeys-209-001_article-87681__-g015.jpg" position="float" orientation="portrait" xlink:type="simple" id="oo_746664.jpg"><uri content-type="original_file" xlink:type="simple">https://binary.pensoft.net/fig/746664</uri></graphic></fig></tp:treatment-sec><tp:treatment-sec sec-type="ecology" id="SECID0EURCK"><title>Ecology and habitat.</title><p><italic><tp:taxon-name><tp:taxon-name-part taxon-name-part-type="genus" reg="Lycianthes">Lycianthes</tp:taxon-name-part><tp:taxon-name-part taxon-name-part-type="species" reg="bitteriana">bitteriana</tp:taxon-name-part></tp:taxon-name></italic> is a plant of secondary forests at mid-elevations, from ca. 1,000 m.</p></tp:treatment-sec><tp:treatment-sec sec-type="Common names" id="SECID0EFSCK"><title>Common names.</title><p>None recorded.</p></tp:treatment-sec><tp:treatment-sec sec-type="Preliminary conservation assessment" id="SECID0EKSCK"><title>Preliminary conservation assessment</title><p><bold>(<xref ref-type="bibr" rid="B38">IUCN 2020</xref>).</bold><abbrev xmlns:xlink="http://www.w3.org/1999/xlink" xlink:title="Extent of Occurrence" id="ABBRID0EXSCK" xlink:type="simple">EOO</abbrev> (22 km<sup>2</sup> - <abbrev xmlns:xlink="http://www.w3.org/1999/xlink" xlink:title="Critically Endangered" id="ABBRID0E4SCK" xlink:type="simple">CR</abbrev>); <abbrev xmlns:xlink="http://www.w3.org/1999/xlink" xlink:title="Area of Occurrence" id="ABBRID0EBTCK" xlink:type="simple">AOO</abbrev> (12 km<sup>2</sup> - <abbrev xmlns:xlink="http://www.w3.org/1999/xlink" xlink:title="Endangered" id="ABBRID0EHTCK" xlink:type="simple">EN</abbrev>). <italic><tp:taxon-name><tp:taxon-name-part taxon-name-part-type="genus" reg="Lycianthes">Lycianthes</tp:taxon-name-part><tp:taxon-name-part taxon-name-part-type="species" reg="bitteriana">bitteriana</tp:taxon-name-part></tp:taxon-name></italic> is known from three localities less than 5 km apart, but could be more widely distributed, given its apparently secondary forest nature. I propose a preliminary threat status of Critically Endangered (<abbrev xmlns:xlink="http://www.w3.org/1999/xlink" xlink:title="Critically Endangered" id="ABBRID0EWTCK" xlink:type="simple">CR</abbrev> [B1, 2a(iv)]) for <italic><tp:taxon-name><tp:taxon-name-part taxon-name-part-type="genus" reg="Lycianthes">L.</tp:taxon-name-part><tp:taxon-name-part taxon-name-part-type="species" reg="bitteriana">bitteriana</tp:taxon-name-part></tp:taxon-name></italic>, but field assessment of its distribution is a priority.</p></tp:treatment-sec><tp:treatment-sec sec-type="discussion" id="SECID0EFUCK"><title>Discussion.</title><p><italic><tp:taxon-name><tp:taxon-name-part taxon-name-part-type="genus" reg="Lycianthes">Lycianthes</tp:taxon-name-part><tp:taxon-name-part taxon-name-part-type="species" reg="bitteriana">bitteriana</tp:taxon-name-part></tp:taxon-name></italic> is a distinctive species with its congested branched trichomes that look like tiny Christmas trees (“tannbaumartig” of <xref ref-type="bibr" rid="B77">Seithe 1962</xref>) and shiny black berries. Unlike many of the other endemic New Guinea <tp:taxon-name><tp:taxon-name-part taxon-name-part-type="genus" reg="Lycianthes">Lycianthes</tp:taxon-name-part></tp:taxon-name>, <italic><tp:taxon-name><tp:taxon-name-part taxon-name-part-type="genus" reg="Lycianthes">L.</tp:taxon-name-part><tp:taxon-name-part taxon-name-part-type="species" reg="bitteriana">bitteriana</tp:taxon-name-part></tp:taxon-name></italic> is a coarse herb or small shrub, in habit very similar to the widely distributed <italic><tp:taxon-name><tp:taxon-name-part taxon-name-part-type="genus" reg="Lycianthes">L.</tp:taxon-name-part><tp:taxon-name-part taxon-name-part-type="species" reg="biflora">biflora</tp:taxon-name-part></tp:taxon-name></italic>. These two species can be easily distinguished by mature berry colour (black in <italic><tp:taxon-name><tp:taxon-name-part taxon-name-part-type="genus" reg="Lycianthes">L.</tp:taxon-name-part><tp:taxon-name-part taxon-name-part-type="species" reg="bitteriana">bitteriana</tp:taxon-name-part></tp:taxon-name></italic> versus bright red in <italic><tp:taxon-name><tp:taxon-name-part taxon-name-part-type="genus" reg="Lycianthes">L.</tp:taxon-name-part><tp:taxon-name-part taxon-name-part-type="species" reg="biflora">biflora</tp:taxon-name-part></tp:taxon-name></italic>), inflorescence morphology (many flowers on a short axis in <italic><tp:taxon-name><tp:taxon-name-part taxon-name-part-type="genus" reg="Lycianthes">L.</tp:taxon-name-part><tp:taxon-name-part taxon-name-part-type="species" reg="bitteriana">bitteriana</tp:taxon-name-part></tp:taxon-name></italic> versus few-flowered fascicles in <italic><tp:taxon-name><tp:taxon-name-part taxon-name-part-type="genus" reg="Lycianthes">L.</tp:taxon-name-part><tp:taxon-name-part taxon-name-part-type="species" reg="biflora">biflora</tp:taxon-name-part></tp:taxon-name></italic>), and branched trichomes morphology (<italic><tp:taxon-name><tp:taxon-name-part taxon-name-part-type="genus" reg="Lycianthes">L.</tp:taxon-name-part><tp:taxon-name-part taxon-name-part-type="species" reg="bitteriana">bitteriana</tp:taxon-name-part></tp:taxon-name></italic> with congested branches versus the loosely branched trichomes of <italic><tp:taxon-name><tp:taxon-name-part taxon-name-part-type="genus" reg="Lycianthes">L.</tp:taxon-name-part><tp:taxon-name-part taxon-name-part-type="species" reg="biflora">biflora</tp:taxon-name-part></tp:taxon-name></italic>). In addition, the corolla of <italic><tp:taxon-name><tp:taxon-name-part taxon-name-part-type="genus" reg="Lycianthes">L.</tp:taxon-name-part><tp:taxon-name-part taxon-name-part-type="species" reg="bitteriana">bitteriana</tp:taxon-name-part></tp:taxon-name></italic> has abundant interpetalar tissue and is divided ca. halfway to the base, while that of <italic><tp:taxon-name><tp:taxon-name-part taxon-name-part-type="genus" reg="Lycianthes">L.</tp:taxon-name-part><tp:taxon-name-part taxon-name-part-type="species" reg="biflora">biflora</tp:taxon-name-part></tp:taxon-name></italic> is deeply stellate with little or no interpetalar tissue.</p><p><italic><tp:taxon-name><tp:taxon-name-part taxon-name-part-type="genus" reg="Lycianthes">Lycianthes</tp:taxon-name-part><tp:taxon-name-part taxon-name-part-type="species" reg="dendropilosa">dendropilosa</tp:taxon-name-part></tp:taxon-name></italic> has similar branched trichome with congested branches but differs from <italic><tp:taxon-name><tp:taxon-name-part taxon-name-part-type="genus" reg="Lycianthes">L.</tp:taxon-name-part><tp:taxon-name-part taxon-name-part-type="species" reg="bitteriana">bitteriana</tp:taxon-name-part></tp:taxon-name></italic> in number of flowers per inflorescence (many in <italic><tp:taxon-name><tp:taxon-name-part taxon-name-part-type="genus" reg="Lycianthes">L.</tp:taxon-name-part><tp:taxon-name-part taxon-name-part-type="species" reg="bitteriana">bitteriana</tp:taxon-name-part></tp:taxon-name></italic>, 1–3 in <italic><tp:taxon-name><tp:taxon-name-part taxon-name-part-type="genus" reg="Lycianthes">L.</tp:taxon-name-part><tp:taxon-name-part taxon-name-part-type="species" reg="dendropilosa">dendropilosa</tp:taxon-name-part></tp:taxon-name></italic>), calyx appendages (ca. 10 in <italic><tp:taxon-name><tp:taxon-name-part taxon-name-part-type="genus" reg="Lycianthes">L.</tp:taxon-name-part><tp:taxon-name-part taxon-name-part-type="species" reg="bitteriana">bitteriana</tp:taxon-name-part></tp:taxon-name></italic>, absent in <italic><tp:taxon-name><tp:taxon-name-part taxon-name-part-type="genus" reg="Lycianthes">L.</tp:taxon-name-part><tp:taxon-name-part taxon-name-part-type="species" reg="dendropilosa">dendropilosa</tp:taxon-name-part></tp:taxon-name></italic>) and adaxial leaf morphology (evenly pubescent in <italic><tp:taxon-name><tp:taxon-name-part taxon-name-part-type="genus" reg="Lycianthes">L.</tp:taxon-name-part><tp:taxon-name-part taxon-name-part-type="species" reg="bitteriana">bitteriana</tp:taxon-name-part></tp:taxon-name></italic>, glabrous and shiny in <italic><tp:taxon-name><tp:taxon-name-part taxon-name-part-type="genus" reg="Lycianthes">L.</tp:taxon-name-part><tp:taxon-name-part taxon-name-part-type="species" reg="dendropilosa">dendropilosa</tp:taxon-name-part></tp:taxon-name></italic>).</p><p>Given the nature of the secondary habitat in which <italic><tp:taxon-name><tp:taxon-name-part taxon-name-part-type="genus" reg="Lycianthes">Lycianthes</tp:taxon-name-part><tp:taxon-name-part taxon-name-part-type="species" reg="bitteriana">bitteriana</tp:taxon-name-part></tp:taxon-name></italic> occurs, it is likely to be more widely distributed across the island of New Guinea.</p></tp:treatment-sec><tp:treatment-sec sec-type="material" id="SECID0EV2CK"><title>Specimens examined.</title><p>Papua New Guinea. <bold>Morobe</bold>: Hump L.A. 5 mi SE Bulolo, Wau subdistrict, 1,067 m, 15 Mar 1971, <italic>Streimann &amp; Kairo NGF-25854</italic> (A, K, LAE); Mun. Bulolo District, Bulolo, 14 Jan 1957, <italic>Wells NGF-7565</italic> (K, L, LAE).</p></tp:treatment-sec><ref-list><ref id="B89"><mixed-citation xmlns:xlink="http://www.w3.org/1999/xlink" xlink:type="simple"><person-group><name name-style="western"><surname>Symon</surname><given-names>DE</given-names></name></person-group> (<year>1985</year>) <article-title>The <tp:taxon-name><tp:taxon-name-part taxon-name-part-type="family">Solanaceae</tp:taxon-name-part></tp:taxon-name> of New Guinea.</article-title><source>Journal of the Adelaide Botanic Gardens</source><volume>8</volume>: <fpage>1</fpage>–<lpage>171</lpage>.</mixed-citation></ref><ref id="B38"><mixed-citation xmlns:xlink="http://www.w3.org/1999/xlink" xlink:type="simple">IUCN (<year>2020</year>) Guidelines for Using the IUCN Red List Categories and Criteria. Version 13. Prepared by the Standards and Petitions Subcommittee of the IUCN Species Survival Commission. <ext-link xlink:type="simple" ext-link-type="uri" xlink:href="http://www.iucnredlist.org/documents/RedListGuidelines.pdf">http://www.iucnredlist.org/documents/RedListGuidelines.pdf</ext-link></mixed-citation></ref><ref id="B77"><mixed-citation xmlns:xlink="http://www.w3.org/1999/xlink" xlink:type="simple"><person-group><name name-style="western"><surname>Seithe</surname><given-names>A</given-names></name></person-group> (<year>1962</year>) <article-title>Die Haararten der Gattung <italic><tp:taxon-name><tp:taxon-name-part taxon-name-part-type="genus">Solanum</tp:taxon-name-part></tp:taxon-name></italic> L. und ihre taxonomische Verwertung.</article-title><source>Botanische Jahrbücher für Systematik, Pflanzengeschichte und Pflanzengeographie</source><volume>81</volume>: <fpage>261</fpage>–<lpage>336</lpage>.</mixed-citation></ref></ref-list></tp:taxon-treatment>
