# Supplementary material for: ﻿A revision of Lycianthes (Solanaceae) in Australia, New Guinea, and the Pacific
Source: PhytoKeys. 2022 Sep 23;209:1–134. doi: 10.3897/phytokeys.209.87681 (PMC9848948; doi:10.3897/phytokeys.209.87681)
Supplement: XML Treatment for Lycianthes cladotrichota [file phytokeys.209.87681-treatment6.xml]

<!DOCTYPE tp:taxon-treatment
  PUBLIC "-//TaxonX//DTD Taxonomic Treatment Publishing DTD v0 20100105//EN" "tax-treatment-NSO.dtd">
<tp:taxon-treatment xmlns:tp="http://www.plazi.org/taxpub"><tp:treatment-meta><kwd-group><label>Taxon classification</label><kwd>
              <named-content content-type="kingdom">Plantae</named-content>
            </kwd><kwd>
              <named-content content-type="order">Solanales</named-content>
            </kwd><kwd>
              <named-content content-type="family">Solanaceae</named-content>
            </kwd></kwd-group><mixed-citation publication-type="journal"><person-group><name><surname>Knapp</surname><given-names>Sandra</given-names></name></person-group><article-title>﻿A revision of <italic><tp:taxon-name><tp:taxon-name-part taxon-name-part-type="genus" reg="Lycianthes">Lycianthes</tp:taxon-name-part></tp:taxon-name></italic> (<tp:taxon-name><tp:taxon-name-part taxon-name-part-type="family">Solanaceae</tp:taxon-name-part></tp:taxon-name>) in Australia, New Guinea, and the Pacific</article-title><source>PhytoKeys</source><day>23</day><month>09</month><year>2022</year><volume>209</volume><fpage>1</fpage><lpage>134</lpage><pub-id pub-id-type="doi">10.3897/phytokeys.209.87681</pub-id></mixed-citation></tp:treatment-meta><tp:nomenclature><label>﻿5.</label><tp:taxon-name>
            <object-id xmlns:xlink="http://www.w3.org/1999/xlink" content-type="arpha" xlink:type="simple">6058C1EA-7142-513C-8114-67AE94E15168</object-id>
            <tp:taxon-name-part taxon-name-part-type="genus" reg="Lycianthes">Lycianthes</tp:taxon-name-part>
            <tp:taxon-name-part taxon-name-part-type="species" reg="cladotrichota">cladotrichota</tp:taxon-name-part>
          </tp:taxon-name><tp:taxon-authority>(Bitter) Bitter, Abh. Naturwiss. Vereins Bremen 24 [preprint]: 504. 1919.</tp:taxon-authority><xref ref-type="fig" rid="F3">Figs 3B, F</xref><xref ref-type="fig" rid="F16">, 16</xref><xref ref-type="fig" rid="F17">, 17</xref><tp:nomenclature-citation-list><tp:nomenclature-citation><tp:taxon-name>
                <tp:taxon-name-part taxon-name-part-type="genus" reg="Solanum">Solanum</tp:taxon-name-part>
                <tp:taxon-name-part taxon-name-part-type="species" reg="cladotrichotum">cladotrichotum</tp:taxon-name-part>
              </tp:taxon-name><comment>Bitter, Bot. Jahrb. Syst. 55: 96. 1917. Type. Papua New Guinea. Sanduan: “Sepikgebiet” [Felsspitze = Rocky Peak in <xref ref-type="bibr" rid="B49">Ledermann 1919</xref>], 1,400 m, Jul-Aug 1913, <italic>C.L. Ledermann 12606</italic> (holotype: B [destroyed]; lectotype, designated by <xref ref-type="bibr" rid="B89">Symon 1985</xref>, pg. 40: K [K000759443]; isolectotypes: BM [BM000778204], L [L0003588], LAE).</comment></tp:nomenclature-citation><tp:nomenclature-citation><tp:taxon-name>
                <tp:taxon-name-part taxon-name-part-type="genus" reg="Solanum">Solanum</tp:taxon-name-part>
                <tp:taxon-name-part taxon-name-part-type="species" reg="patellicalyx">patellicalyx</tp:taxon-name-part>
              </tp:taxon-name><comment>Bitter, Bot. Jahrb. Syst. 55: 99. 1917. Type. Papua New Guinea. East Sepik: “Hunsteinspitz” [Mount Hunstein], 1,300 m, Feb-Mar 1913, <italic>C.L. Ledermann 11272</italic>, <italic>11483</italic> (syntypes: B, destroyed; no duplicates found).</comment></tp:nomenclature-citation><tp:nomenclature-citation><tp:taxon-name>
                <tp:taxon-name-part taxon-name-part-type="genus" reg="Lycianthes">Lycianthes</tp:taxon-name-part>
                <tp:taxon-name-part taxon-name-part-type="species" reg="patellicalyx">patellicalyx</tp:taxon-name-part>
              </tp:taxon-name><comment>(Bitter) Bitter, Abh. Naturwiss. Vereins Bremen 24 [preprint]: 504. 1919. Type. Based on <tp:taxon-name><tp:taxon-name-part taxon-name-part-type="genus" reg="Solanum">Solanum</tp:taxon-name-part><tp:taxon-name-part taxon-name-part-type="species" reg="patellicalyx">patellicalyx</tp:taxon-name-part></tp:taxon-name> Bitter.</comment></tp:nomenclature-citation></tp:nomenclature-citation-list></tp:nomenclature><tp:treatment-sec sec-type="material" id="SECID0ES6CK"><title>Type.</title><p>Based on <italic><tp:taxon-name><tp:taxon-name-part taxon-name-part-type="genus" reg="Solanum">Solanum</tp:taxon-name-part><tp:taxon-name-part taxon-name-part-type="species" reg="cladotrichotum">cladotrichotum</tp:taxon-name-part></tp:taxon-name></italic> Bitter.</p><fig id="F16" position="float" orientation="portrait"><object-id xmlns:xlink="http://www.w3.org/1999/xlink" content-type="doi" xlink:type="simple">10.3897/phytokeys.209.87681.figure16</object-id><object-id xmlns:xlink="http://www.w3.org/1999/xlink" content-type="arpha" xlink:type="simple">19FCBBE3-CD98-57C2-8DB5-5F2BBFC2862A</object-id><label>Figure 16.</label><caption><p><italic><tp:taxon-name><tp:taxon-name-part taxon-name-part-type="genus" reg="Lycianthes">Lycianthes</tp:taxon-name-part><tp:taxon-name-part taxon-name-part-type="species" reg="cladotrichota">cladotrichota</tp:taxon-name-part></tp:taxon-name></italic> (Bitter) Bitter <bold>A</bold> flowering branch <bold>B</bold> inflorescence with long-styled flowers <bold>C</bold> long-styled flower <bold>D</bold> short-styled flowers <bold>E</bold> fruiting branch <bold>F</bold> berry <bold>G, H</bold> trichomes from stem <bold>I</bold> trichome from calyx. (<bold>A, G, H</bold><italic>Streimann &amp; Katik NGF-30479</italic><bold>B, I</bold><italic>Takeuchi 22832</italic><bold>C</bold><italic>Crutwell 2310</italic><bold>D</bold> photograph of <italic>James et al. SAJ-1385</italic><bold>E, F</bold><italic>Takeuchi 12379</italic>). Drawing by Lucy Smith. Scale bars: 4 cm (<bold>A, E</bold>); 7 mm (<bold>B, C</bold>); 7.5 mm (<bold>D, F</bold>); 0.9 mm (<bold>G–I</bold>).</p></caption><graphic xmlns:xlink="http://www.w3.org/1999/xlink" xlink:href="phytokeys-209-001_article-87681__-g016.jpg" position="float" orientation="portrait" xlink:type="simple" id="oo_746665.jpg"><uri content-type="original_file" xlink:type="simple">https://binary.pensoft.net/fig/746665</uri></graphic></fig></tp:treatment-sec><tp:treatment-sec sec-type="description" id="SECID0EHCDK"><title>Description.</title><p>Shrubs or more commonly described as woody climbers, to 10 m tall (long); stems terete, moderately to densely pubescent with stiff uniseriate dendritic trichomes to 1.5 mm long, the branches antler-like and well-spaced, occasionally also mixed with with stiff uniseriate simple trichomes ; new growth densely pubescent with stiff dendritic trichomes like those of the stems; bark of older stems pale brown, not markedly glabrescent, but becoming somewhat corky and peeling. Sympodia units unifoliate (minor leaves deciduous?) or difoliate and the leaves geminate, the leaves of a pair very different in size and shape; minor leaves often only present on new non-reproductive shoots. Leaves simple; blades of major leaves 7–19 cm long, 3.5–10 cm wide, elliptic to broadly elliptic (the type with narrowly elliptic leaves), widest in the middle, somewhat discolorous, chartaceous to coriaceous, thick and possibly rubbery-fleshy in live plants; adaxial surfaces shiny, glabrous but densely to moderately dendritic-pubescent along the veins and keeled midrib; abaxial surfaces sparsely and evenly pubescent with stiff antler-like dendritic trichomes ca. 0.5 mm long on the lamina, these denser along the veins and midrib; principal veins 8–12 pairs, prominent and impressed adaxially; base acute to truncate; margins entire; apex acute to abruptly acuminate with an elongate drip-tip; petiole 1–1.5 cm long, moderately pubescent with stiff dendritic trichomes like those of the stems and leaves; blades of minor leaves (if present) 1–2.2 cm long, 1–1.2 cm wide, orbicular and somewhat clasping the stem, bullate, pubescence like that of the major leaves; base truncate or cordate; margins entire; apex obtuse or rounded; petioles minute, to 0.5 cm long. Inflorescences dense axillary fascicles of 10–20 flowers, many flowers open at once, densely dendritic-pubescent with antler-like trichomes from the adjacent stems; pedicels at anthesis 0.7–1.5 cm long, ca. 0.5 mm in diameter at the base, ca. 1.5 mm in diameter at the apex, spreading to erect, possible held below the leaves, sparsely to moderately pubescent with stiff antler-like dendritic trichomes like those of the stems and leaves, articulated at the base; pedicel scars tightly clustered in the leaf axils. Buds ellipsoid, the corolla halfway exserted from the calyx tube before anthesis. Flowers 5-merous, heterostylous and apparently unisexual on separate plants, individual specimens either all long-styled and with fruit (e.g., <italic>Takeuchi 22892</italic>) or short-styled (e.g., <italic>Carr 15946</italic>). Calyx tube ca. 2 mm long, 3–4 mm in diameter, woody and stiff in dry specimens, fleshy in live plants, cup-shaped or slightly urceolate, sparsely pubescent with stiff dendritic trichomes like those of the stems and pedicels, mixed with some simple uniseriate trichomes of similar stiffness and size, without appendages, the rim slightly constricted. Corolla 1–1.3 cm in diameter, white or pale purple, stellate, lobed nearly to the base, interpetalar tissue absent, the lobes ca. 5 mm long, ca. 2 mm wide, spreading or perhaps reflexed, thick (fleshy in live plants), densely papillate on tips and margins, the tips slightly cucullate. Stamens equal; filament tube minute; free portion of the filaments 0.5–1 mm long, densely pubescent with tangled weak-walled simple uniseriate trichomes; anthers ca. 3 mm long, 1.25–1.5 mm wide, yellow, poricidal at the tips, the pores distally directed, not splitting with age. Ovary conical, glabrous; style in short-styled flowers less than 0.5 mm long or absent, in long-styled flowers 4–4.5 mm long, straight, glabrous; stigma broadly bilobed, the surfaces minutely papillate. Fruit a globose berry, 0.5–0.6 cm in diameter, yellow-green (immature?) or fleshy blue-violet (fide <xref ref-type="bibr" rid="B11">Bitter 1917</xref> in description of <italic><tp:taxon-name><tp:taxon-name-part taxon-name-part-type="genus" reg="Solanum">S.</tp:taxon-name-part><tp:taxon-name-part taxon-name-part-type="species" reg="patellicalyx">patellicalyx</tp:taxon-name-part></tp:taxon-name></italic>), the pericarp glabrous, thin, matte, opaque; fruiting pedicels 1–1.4 cm long, ca. 1 mm in diameter at the base, 1.5–2 mm in diameter at the apex, spreading or pendent, somewhat woody, with a few dendritic trichomes; fruiting calyx a spreading cup beneath the berry, woody in dry specimens, fleshy in live plants (?), often with a few dendritic trichomes, but these usually absent and the calyx somewhat corky or warty. Seeds 80–100 per berry, 2–2.5 mm long, 1.2–1.5 mm wide, tear-drop shaped with no distinct notch, the hilum apical, tan, the surfaces deeply pitted (less so in centre of seeds), the testal cells pentagonal in outline. Stone cells absent. Chromosome number not known.</p><fig id="F17" position="float" orientation="portrait"><object-id xmlns:xlink="http://www.w3.org/1999/xlink" content-type="doi" xlink:type="simple">10.3897/phytokeys.209.87681.figure17</object-id><object-id xmlns:xlink="http://www.w3.org/1999/xlink" content-type="arpha" xlink:type="simple">E75AF381-0BE9-5322-B911-15FE5F753DD6</object-id><label>Figure 17.</label><caption><p><italic><tp:taxon-name><tp:taxon-name-part taxon-name-part-type="genus" reg="Lycianthes">Lycianthes</tp:taxon-name-part><tp:taxon-name-part taxon-name-part-type="species" reg="cladotrichota">cladotrichota</tp:taxon-name-part></tp:taxon-name></italic> herbarium specimen. Papua New Guinea. Oro: <italic>Carr 15946</italic> (BM001018981). Courtesy of the Trustees of the Natural History Museum, London, reproduced with permission.</p></caption><graphic xmlns:xlink="http://www.w3.org/1999/xlink" xlink:href="phytokeys-209-001_article-87681__-g017.jpg" position="float" orientation="portrait" xlink:type="simple" id="oo_746666.jpg"><uri content-type="original_file" xlink:type="simple">https://binary.pensoft.net/fig/746666</uri></graphic></fig></tp:treatment-sec><tp:treatment-sec sec-type="distribution" id="SECID0E1DDK"><title>Distribution</title><p><bold>(Fig. <xref ref-type="fig" rid="F18">18</xref>).</bold><italic><tp:taxon-name><tp:taxon-name-part taxon-name-part-type="genus" reg="Lycianthes">Lycianthes</tp:taxon-name-part><tp:taxon-name-part taxon-name-part-type="species" reg="cladotrichota">cladotrichota</tp:taxon-name-part></tp:taxon-name></italic> is endemic to the island of New Guinea; it has been collected in Papua New Guinea (Central, Eastern Highlands, Milne Bay, Oro, Sanduan, Western) and Indonesia (Papua).</p><fig id="F18" position="float" orientation="portrait"><object-id xmlns:xlink="http://www.w3.org/1999/xlink" content-type="doi" xlink:type="simple">10.3897/phytokeys.209.87681.figure18</object-id><object-id xmlns:xlink="http://www.w3.org/1999/xlink" content-type="arpha" xlink:type="simple">EFB8B292-133A-5BEA-A603-508C79834AC6</object-id><label>Figure 18.</label><caption><p>Distribution of <italic><tp:taxon-name><tp:taxon-name-part taxon-name-part-type="genus" reg="Lycianthes">Lycianthes</tp:taxon-name-part><tp:taxon-name-part taxon-name-part-type="species" reg="cladotrichota">cladotrichota</tp:taxon-name-part></tp:taxon-name></italic>.</p></caption><graphic xmlns:xlink="http://www.w3.org/1999/xlink" xlink:href="phytokeys-209-001_article-87681__-g018.jpg" position="float" orientation="portrait" xlink:type="simple" id="oo_746667.jpg"><uri content-type="original_file" xlink:type="simple">https://binary.pensoft.net/fig/746667</uri></graphic></fig></tp:treatment-sec><tp:treatment-sec sec-type="ecology" id="SECID0EKFDK"><title>Ecology and habitat.</title><p><italic><tp:taxon-name><tp:taxon-name-part taxon-name-part-type="genus" reg="Lycianthes">Lycianthes</tp:taxon-name-part><tp:taxon-name-part taxon-name-part-type="species" reg="cladotrichota">cladotrichota</tp:taxon-name-part></tp:taxon-name></italic> is a plant of lowland rainforest, occurring between 50 and 1,400 m elevation.</p></tp:treatment-sec><tp:treatment-sec sec-type="Common names" id="SECID0E2FDK"><title>Common names.</title><p>Papua New Guinea. Oro: ahara (Orokaira language, <italic>Hoogland 3979</italic>).</p></tp:treatment-sec><tp:treatment-sec sec-type="Preliminary conservation assessment" id="SECID0EDGDK"><title>Preliminary conservation assessment</title><p><bold>(<xref ref-type="bibr" rid="B38">IUCN 2020</xref>).</bold><abbrev xmlns:xlink="http://www.w3.org/1999/xlink" xlink:title="Extent of Occurrence" id="ABBRID0EQGDK" xlink:type="simple">EOO</abbrev> (254,412 km<sup>2</sup> - <abbrev xmlns:xlink="http://www.w3.org/1999/xlink" xlink:title="Least Concern" id="ABBRID0EWGDK" xlink:type="simple">LC</abbrev>); <abbrev xmlns:xlink="http://www.w3.org/1999/xlink" xlink:title="Area of Occurrence" id="ABBRID0E1GDK" xlink:type="simple">AOO</abbrev> (48 km<sup>2</sup> - <abbrev xmlns:xlink="http://www.w3.org/1999/xlink" xlink:title="Endangered" id="ABBRID0EAHDK" xlink:type="simple">EN</abbrev>). <italic><tp:taxon-name><tp:taxon-name-part taxon-name-part-type="genus" reg="Lycianthes">Lycianthes</tp:taxon-name-part><tp:taxon-name-part taxon-name-part-type="species" reg="cladotrichota">cladotrichota</tp:taxon-name-part></tp:taxon-name></italic> is known from six localities across the island of New Guinea, but in spite of its apparently large distribution it has a relatively small area of occupancy (due to lack of collecting generally). Given the small <abbrev xmlns:xlink="http://www.w3.org/1999/xlink" xlink:title="Area of Occurrence" id="ABBRID0EPHDK" xlink:type="simple">AOO</abbrev> and its primary forest habitat, I suggest a preliminary threat status of Vulnerable (<abbrev xmlns:xlink="http://www.w3.org/1999/xlink" xlink:title="Vulnerable" id="ABBRID0ETHDK" xlink:type="simple">VU</abbrev> [B2a(iii, iv)]) for <italic><tp:taxon-name><tp:taxon-name-part taxon-name-part-type="genus" reg="Lycianthes">L.</tp:taxon-name-part><tp:taxon-name-part taxon-name-part-type="species" reg="cladotrichota">cladotrichota</tp:taxon-name-part></tp:taxon-name></italic>. It does occur in at least one protected area (Crater Mountain Wildlife Area).</p></tp:treatment-sec><tp:treatment-sec sec-type="discussion" id="SECID0ECIDK"><title>Discussion.</title><p><italic><tp:taxon-name><tp:taxon-name-part taxon-name-part-type="genus" reg="Lycianthes">Lycianthes</tp:taxon-name-part><tp:taxon-name-part taxon-name-part-type="species" reg="cladotrichota">cladotrichota</tp:taxon-name-part></tp:taxon-name></italic> a relatively widely distributed species of wet, lowland forests. It is distinctive in its stiff, antrorse pubescence of dendritic trichomes, thick, shiny major leaves, and tiny, orbicular minor leaves. The sympodia often appear unifoliate, but this is due to the abscission of the minor leaves – on young stems they are uniformly present (Fig. <xref ref-type="fig" rid="F2">2B</xref>). The thick, slightly urceolate calyx tube (Fig. <xref ref-type="fig" rid="F2">2F</xref>) is somewhat like that of <italic><tp:taxon-name><tp:taxon-name-part taxon-name-part-type="genus" reg="Lycianthes">L.</tp:taxon-name-part><tp:taxon-name-part taxon-name-part-type="species" reg="oliveriana">oliveriana</tp:taxon-name-part></tp:taxon-name></italic>, but that species is glabrous, and the minor leaves are not tiny and deciduous. The fruiting calyx in <italic><tp:taxon-name><tp:taxon-name-part taxon-name-part-type="genus" reg="Lycianthes">L.</tp:taxon-name-part><tp:taxon-name-part taxon-name-part-type="species" reg="cladotrichota">cladotrichota</tp:taxon-name-part></tp:taxon-name></italic> is a spreading cup, while that of <italic><tp:taxon-name><tp:taxon-name-part taxon-name-part-type="genus" reg="Lycianthes">L.</tp:taxon-name-part><tp:taxon-name-part taxon-name-part-type="species" reg="oliveriana">oliveriana</tp:taxon-name-part></tp:taxon-name></italic> cups the lower part of the berry, making it look at bit like an acorn. <italic><tp:taxon-name><tp:taxon-name-part taxon-name-part-type="genus" reg="Lycianthes">Lycianthes</tp:taxon-name-part><tp:taxon-name-part taxon-name-part-type="species" reg="impar">impar</tp:taxon-name-part></tp:taxon-name></italic> has similar small, heart-shaped or orbicular minor leaves, but can easily be distinguished by its simple rather than dendritic pubescence and in its inflorescence with a distinct axis; <italic><tp:taxon-name><tp:taxon-name-part taxon-name-part-type="genus" reg="Lycianthes">L.</tp:taxon-name-part><tp:taxon-name-part taxon-name-part-type="species" reg="cladotrichota">cladotrichota</tp:taxon-name-part></tp:taxon-name></italic> flowers are strictly fasciculate in the leaf axils.</p><p>The holotype of <italic><tp:taxon-name><tp:taxon-name-part taxon-name-part-type="genus" reg="Lycianthes">Lycianthes</tp:taxon-name-part><tp:taxon-name-part taxon-name-part-type="species" reg="cladotrichota">cladotrichota</tp:taxon-name-part></tp:taxon-name></italic> (<italic>Ledermann 12606</italic>) was in Berlin and is no longer extant; fortunately, unlike many other Ledermann collections, several duplicates exist. <italic><tp:taxon-name><tp:taxon-name-part taxon-name-part-type="genus" reg="Lycianthes">Lycianthes</tp:taxon-name-part><tp:taxon-name-part taxon-name-part-type="species" reg="patellicalyx">patellicalyx</tp:taxon-name-part></tp:taxon-name></italic> was described (<xref ref-type="bibr" rid="B11">Bitter 1917</xref>) from collections made a few months earlier than those used to describe <italic><tp:taxon-name><tp:taxon-name-part taxon-name-part-type="genus" reg="Lycianthes">L.</tp:taxon-name-part><tp:taxon-name-part taxon-name-part-type="species" reg="cladotrichota">cladotrichota</tp:taxon-name-part></tp:taxon-name></italic>, the principal distinguishing characteristics of the former were its slightly broader and less pubescent leaves. <italic><tp:taxon-name><tp:taxon-name-part taxon-name-part-type="genus" reg="Lycianthes">Lycianthes</tp:taxon-name-part><tp:taxon-name-part taxon-name-part-type="species" reg="cladotrichota">cladotrichota</tp:taxon-name-part></tp:taxon-name></italic> was described from flowering plants, and <italic><tp:taxon-name><tp:taxon-name-part taxon-name-part-type="genus" reg="Lycianthes">L.</tp:taxon-name-part><tp:taxon-name-part taxon-name-part-type="species" reg="patellicalyx">patellicalyx</tp:taxon-name-part></tp:taxon-name></italic> from fruiting material; in these plants that are possibly dioecious these differences can seem striking in the absence of more specimens. I have found duplicates of neither of the collections cited in the protologue of <italic><tp:taxon-name><tp:taxon-name-part taxon-name-part-type="genus" reg="Lycianthes">L.</tp:taxon-name-part><tp:taxon-name-part taxon-name-part-type="species" reg="patellicalyx">patellicalyx</tp:taxon-name-part></tp:taxon-name></italic> (<italic>Ledermann 11272</italic>, <italic>11483</italic>), both from Mount Hunstein (<xref ref-type="bibr" rid="B97">Veldkamp et al. 1988</xref>). <xref ref-type="bibr" rid="B89">Symon (1985)</xref> placed <italic><tp:taxon-name><tp:taxon-name-part taxon-name-part-type="genus" reg="Lycianthes">L.</tp:taxon-name-part><tp:taxon-name-part taxon-name-part-type="species" reg="patellicalyx">patellicalyx</tp:taxon-name-part></tp:taxon-name></italic> (as <italic><tp:taxon-name><tp:taxon-name-part taxon-name-part-type="genus" reg="Solanum">S.</tp:taxon-name-part><tp:taxon-name-part taxon-name-part-type="species" reg="patellicalyx">patellicalyx</tp:taxon-name-part></tp:taxon-name></italic>) in synonymy with <italic><tp:taxon-name><tp:taxon-name-part taxon-name-part-type="genus" reg="Lycianthes">L.</tp:taxon-name-part><tp:taxon-name-part taxon-name-part-type="species" reg="cladotrichota">cladotrichota</tp:taxon-name-part></tp:taxon-name></italic> based on the similarity in descriptions, I maintain that here, and await further collections to neotypify the former name.</p></tp:treatment-sec><tp:treatment-sec sec-type="material" id="SECID0EJODK"><title>Specimens examined.</title><p>Indonesia. <bold>Papua</bold>: Mimika Regency, Mount Jaya, PT-Freeport Indonesia Concession Area, Kuala Kencana, near Ecological Plot 5, 65 m, 25 Jan 1998, <italic>Johns et al. 8900</italic> (A, K, MO).</p><p>Papua New Guinea. <bold>Central</bold>: Kairuku-Hiri District, Mt. Gerebu, Trail towards summit ridge, 489 m, 5 Nov 2013, <italic>James et al. SAJ 1385</italic> (BISH, BM, LAE). <bold>Eastern Highlands</bold>: M[oun]t Otto, south slopes,, m, 6 Aug 1959, <italic>Brass 30845</italic> (K, L, LAE, US); Mount Gahavisuka, 2,250 m, Apr 1983, <italic>Cruttwell 2310</italic> (K, L, LAE); Daulo Pass, top of Daulo Pass, 2,320 m, 22 Jun 1977, <italic>Symon</italic>, &amp; <italic>Katik 10676</italic> (K, LAE, MO, US); Crater Mountain Wildlife Area, ridge above Hauneäbäbo, 1,920 m, 21 Jul 1998, <italic>Takeuchi 12379</italic> (K, US). <bold>Milne Bay</bold>: Raba Raba subdistrict, junction Ugat and Mayu Rivers, near Mayu Island (Mt Suckling complex), 400 m, 25 Jul 1972, <italic>Streimann &amp; Katik NGF-34091</italic> (E, K, L, LAE, US); <bold>Oro</bold>: Isuarava [Isurava], 1,067 m, 4 Mar 1936, <italic>Carr 15946</italic> (BM, G, K, L, NY, P), 15 Mar 1936, <italic>Carr 16109</italic> (BM, G, K, L, NY); “Northern Div.” near Pitoki village, ca. 3 km S of Kokoda station, 23 Sep 1953, <italic>Hoogland 3979</italic> (A, LAE); Kokoda, ‘Northern District, Papua’, 400 m, 28 Jul 1964, <italic>Millar NGF-23549</italic> (K, L, LAE). <bold>Western</bold>: Baia River (Expedition Bivouac 3) survey track B, 300 m, 13 Feb 2008, <italic>Takeuchi et al. 22892</italic> (A, K, LAE, MO).</p></tp:treatment-sec><tp:treatment-sec><!--Section generated to contain objects referenced in tp:taxon-treatment.--><fig id="F3" position="float" orientation="portrait"><object-id xmlns:xlink="http://www.w3.org/1999/xlink" content-type="doi" xlink:type="simple">10.3897/phytokeys.209.87681.figure3</object-id><object-id xmlns:xlink="http://www.w3.org/1999/xlink" content-type="arpha" xlink:type="simple">1E52A1A5-CC39-5EBA-80FF-AB465700F4E0</object-id><label>Figure 3.</label><caption><p>Trichome diversity in New Guinea <italic><tp:taxon-name><tp:taxon-name-part taxon-name-part-type="genus" reg="Lycianthes">Lycianthes</tp:taxon-name-part></tp:taxon-name></italic><bold>A</bold> simple (unbranched) stiff, antrorse trichomes (<italic>Streimann &amp; Katik NGF-34091</italic>) <bold>B</bold> simple (unbranched) “crisped”trichomes (<italic>Kalkmann BW-3479</italic>) <bold>C</bold> dendritic (antler-like) trichomes (<italic>Streimann &amp; Katik NGF-34091</italic>) <bold>D</bold> dendritic (Christmas-tree like) trichomes (<italic>Wells NGF-7565</italic>) <bold>E</bold> simple (unbranched) stiff, antrorse trichomes with enlarged bases (<italic>Millar NGF-40737</italic>). Drawing by Lucy Smith.</p></caption><graphic xmlns:xlink="http://www.w3.org/1999/xlink" xlink:href="phytokeys-209-001_article-87681__-g003.jpg" position="float" orientation="portrait" xlink:type="simple" id="oo_746652.jpg"><uri content-type="original_file" xlink:type="simple">https://binary.pensoft.net/fig/746652</uri></graphic></fig><fig id="F2" position="float" orientation="portrait"><object-id xmlns:xlink="http://www.w3.org/1999/xlink" content-type="doi" xlink:type="simple">10.3897/phytokeys.209.87681.figure2</object-id><object-id xmlns:xlink="http://www.w3.org/1999/xlink" content-type="arpha" xlink:type="simple">7CBBBD00-9A47-5FF7-A562-ACF06521DE57</object-id><label>Figure 2.</label><caption><p>Representative morphology of <italic><tp:taxon-name><tp:taxon-name-part taxon-name-part-type="genus" reg="Lycianthes">Lycianthes</tp:taxon-name-part></tp:taxon-name></italic><bold>A</bold><italic><tp:taxon-name><tp:taxon-name-part taxon-name-part-type="genus" reg="Lycianthes">Lycianthes</tp:taxon-name-part><tp:taxon-name-part taxon-name-part-type="species" reg="oliveriana">oliveriana</tp:taxon-name-part></tp:taxon-name></italic> with major and minor leaves differing only in size (<italic>Damas et al. SAJ-1050</italic>, Papua New Guinea) <bold>B</bold><italic><tp:taxon-name><tp:taxon-name-part taxon-name-part-type="genus" reg="Lycianthes">Lycianthes</tp:taxon-name-part><tp:taxon-name-part taxon-name-part-type="species" reg="cladotrichota">cladotrichota</tp:taxon-name-part></tp:taxon-name></italic> with major and minor leaves differing markedly in size and shape (<italic>James et al. SAJ-1385</italic>, Papua New Guinea) <bold>C</bold><italic><tp:taxon-name><tp:taxon-name-part taxon-name-part-type="genus" reg="Lycianthes">Lycianthes</tp:taxon-name-part><tp:taxon-name-part taxon-name-part-type="species" reg="biflora">biflora</tp:taxon-name-part></tp:taxon-name></italic> in fruit with linear, awn-like calyx appendages (<italic>Knapp 10106</italic>, Yunnan, China) <bold>D</bold><italic><tp:taxon-name><tp:taxon-name-part taxon-name-part-type="genus" reg="Lycianthes">Lycianthes</tp:taxon-name-part><tp:taxon-name-part taxon-name-part-type="species" reg="oliveriana">oliveriana</tp:taxon-name-part></tp:taxon-name></italic> with urceolate calyces with no appendages (<italic>Damas et al. SAJ-1050</italic>, Papua New Guinea) <bold>E</bold><italic><tp:taxon-name><tp:taxon-name-part taxon-name-part-type="genus" reg="Lycianthes">Lycianthes</tp:taxon-name-part><tp:taxon-name-part taxon-name-part-type="species" reg="biflora">biflora</tp:taxon-name-part></tp:taxon-name></italic> with stellate corollas and membranous lobes (<italic>Knapp 10106</italic>, Yunnan, China) <bold>F</bold><italic><tp:taxon-name><tp:taxon-name-part taxon-name-part-type="genus" reg="Lycianthes">Lycianthes</tp:taxon-name-part><tp:taxon-name-part taxon-name-part-type="species" reg="cladotrichota">cladotrichota</tp:taxon-name-part></tp:taxon-name></italic> with stellate corollas and thick, fleshy lobes (short-styled plant, <italic>James et al. SAJ-1385</italic>, Papua New Guinea). Photograph credits: <bold>A, B, D, F</bold> Shelley James; <bold>C, E</bold> Sandra Knapp.</p></caption><graphic xmlns:xlink="http://www.w3.org/1999/xlink" xlink:href="phytokeys-209-001_article-87681__-g002.jpg" position="float" orientation="portrait" xlink:type="simple" id="oo_746651.jpg"><uri content-type="original_file" xlink:type="simple">https://binary.pensoft.net/fig/746651</uri></graphic></fig></tp:treatment-sec><ref-list><ref id="B49"><mixed-citation xmlns:xlink="http://www.w3.org/1999/xlink" xlink:type="simple"><person-group><name name-style="western"><surname>Ledermann</surname><given-names>C</given-names></name></person-group> (<year>1919</year>) <article-title>Einiges von der Kaiserin-Augusta-Fluβ-Expedition.</article-title><source>Botanische Jahrbücher für Systematik, Pflanzengeschichte und Pflanzengeographie</source><volume>55</volume>: <fpage>33</fpage>–<lpage>44</lpage>.</mixed-citation></ref><ref id="B89"><mixed-citation xmlns:xlink="http://www.w3.org/1999/xlink" xlink:type="simple"><person-group><name name-style="western"><surname>Symon</surname><given-names>DE</given-names></name></person-group> (<year>1985</year>) <article-title>The <tp:taxon-name><tp:taxon-name-part taxon-name-part-type="family">Solanaceae</tp:taxon-name-part></tp:taxon-name> of New Guinea.</article-title><source>Journal of the Adelaide Botanic Gardens</source><volume>8</volume>: <fpage>1</fpage>–<lpage>171</lpage>.</mixed-citation></ref><ref id="B11"><mixed-citation xmlns:xlink="http://www.w3.org/1999/xlink" xlink:type="simple"><person-group><name name-style="western"><surname>Bitter</surname><given-names>G</given-names></name></person-group> (<year>1917</year>) <article-title>Die papuasischen Arten von <italic><tp:taxon-name><tp:taxon-name-part taxon-name-part-type="genus">Solanum</tp:taxon-name-part></tp:taxon-name></italic>.</article-title><source>Botanische Jahrbücher für Systematik, Pflanzengeschichte und Pflanzengeographie</source><volume>55</volume>: <fpage>59</fpage>–<lpage>113</lpage>.</mixed-citation></ref><ref id="B38"><mixed-citation xmlns:xlink="http://www.w3.org/1999/xlink" xlink:type="simple">IUCN (<year>2020</year>) Guidelines for Using the IUCN Red List Categories and Criteria. Version 13. Prepared by the Standards and Petitions Subcommittee of the IUCN Species Survival Commission. <ext-link xlink:type="simple" ext-link-type="uri" xlink:href="http://www.iucnredlist.org/documents/RedListGuidelines.pdf">http://www.iucnredlist.org/documents/RedListGuidelines.pdf</ext-link></mixed-citation></ref><ref id="B97"><mixed-citation xmlns:xlink="http://www.w3.org/1999/xlink" xlink:type="simple"><person-group><name name-style="western"><surname>Veldkamp</surname><given-names>JF</given-names></name><name name-style="western"><surname>Vink</surname><given-names>W</given-names></name><name name-style="western"><surname>Frodin</surname><given-names>DG</given-names></name></person-group> (<year>1988</year>) <article-title>XI. Ledermann’s and some other German localities in Papua New Guinea.</article-title><source>Flora Malesiana Bulletin</source><volume>10</volume>: <fpage>32</fpage>–<lpage>38</lpage>.</mixed-citation></ref></ref-list></tp:taxon-treatment>
