# Supplementary material for: ﻿A revision of Lycianthes (Solanaceae) in Australia, New Guinea, and the Pacific
Source: PhytoKeys. 2022 Sep 23;209:1–134. doi: 10.3897/phytokeys.209.87681 (PMC9848948; doi:10.3897/phytokeys.209.87681)
Supplement: XML Treatment for Lycianthes dendropilosa [file phytokeys.209.87681-treatment7.xml]

<!DOCTYPE tp:taxon-treatment
  PUBLIC "-//TaxonX//DTD Taxonomic Treatment Publishing DTD v0 20100105//EN" "tax-treatment-NSO.dtd">
<tp:taxon-treatment xmlns:tp="http://www.plazi.org/taxpub"><tp:treatment-meta><kwd-group><label>Taxon classification</label><kwd>
              <named-content content-type="kingdom">Plantae</named-content>
            </kwd><kwd>
              <named-content content-type="order">Solanales</named-content>
            </kwd><kwd>
              <named-content content-type="family">Solanaceae</named-content>
            </kwd></kwd-group><mixed-citation publication-type="journal"><person-group><name><surname>Knapp</surname><given-names>Sandra</given-names></name></person-group><article-title>﻿A revision of <italic><tp:taxon-name><tp:taxon-name-part taxon-name-part-type="genus" reg="Lycianthes">Lycianthes</tp:taxon-name-part></tp:taxon-name></italic> (<tp:taxon-name><tp:taxon-name-part taxon-name-part-type="family">Solanaceae</tp:taxon-name-part></tp:taxon-name>) in Australia, New Guinea, and the Pacific</article-title><source>PhytoKeys</source><day>23</day><month>09</month><year>2022</year><volume>209</volume><fpage>1</fpage><lpage>134</lpage><pub-id pub-id-type="doi">10.3897/phytokeys.209.87681</pub-id></mixed-citation></tp:treatment-meta><tp:nomenclature><label>﻿6.</label><tp:taxon-name>
            <object-id xmlns:xlink="http://www.w3.org/1999/xlink" content-type="arpha" xlink:type="simple">A7BB03D5-D7DF-5352-A0A4-C16D7B3A5648</object-id>
            <tp:taxon-name-part taxon-name-part-type="genus" reg="Lycianthes">Lycianthes</tp:taxon-name-part>
            <tp:taxon-name-part taxon-name-part-type="species" reg="dendropilosa">dendropilosa</tp:taxon-name-part>
          </tp:taxon-name><tp:taxon-authority>(Symon) A.R.Bean, Austrobaileya 6(3): 567. 2003.</tp:taxon-authority><xref ref-type="fig" rid="F19">Figs 19</xref><xref ref-type="fig" rid="F20">, 20</xref><tp:nomenclature-citation-list><tp:nomenclature-citation><tp:taxon-name>
                <tp:taxon-name-part taxon-name-part-type="genus" reg="Solanum">Solanum</tp:taxon-name-part>
                <tp:taxon-name-part taxon-name-part-type="species" reg="dendropilosum">dendropilosum</tp:taxon-name-part>
              </tp:taxon-name><comment>Symon, J. Adelaide Bot. Gard. 8: 44. 1985. Type. Papua New Guinea. Western Highlands: Laiagam, Lagaip valley, near Kepilam village, 2,439 m, 2 Aug 1960, <italic>R.D. Hoogland &amp; R. Schodde 7291</italic> (holotype: CANB [CANB83729]; isotypes: A [00395063], BM [BM000886135], BRI [BRI-AQ0080425], G [G00343297], L [L0003631], LAE [acc. # 39126], US [00479494, acc. # 2411884]).</comment></tp:nomenclature-citation></tp:nomenclature-citation-list></tp:nomenclature><tp:treatment-sec sec-type="material" id="SECID0EURDK"><title>Type.</title><p>Based on <italic><tp:taxon-name><tp:taxon-name-part taxon-name-part-type="genus" reg="Solanum">Solanum</tp:taxon-name-part><tp:taxon-name-part taxon-name-part-type="species" reg="dendropilosum">dendropilosum</tp:taxon-name-part></tp:taxon-name></italic> Symon.</p><fig id="F19" position="float" orientation="portrait"><object-id xmlns:xlink="http://www.w3.org/1999/xlink" content-type="doi" xlink:type="simple">10.3897/phytokeys.209.87681.figure19</object-id><object-id xmlns:xlink="http://www.w3.org/1999/xlink" content-type="arpha" xlink:type="simple">CB9F0D17-2F50-56C1-A2ED-2E46D00724BD</object-id><label>Figure 19.</label><caption><p><italic><tp:taxon-name><tp:taxon-name-part taxon-name-part-type="genus" reg="Lycianthes">Lycianthes</tp:taxon-name-part><tp:taxon-name-part taxon-name-part-type="species" reg="dendropilosa">dendropilosa</tp:taxon-name-part></tp:taxon-name></italic> (Symon) A.R.Bean. Drawing by M.L. Szent-Ivany, first published in <xref ref-type="bibr" rid="B89">Symon (1985</xref>: fig. 11, as <italic><tp:taxon-name><tp:taxon-name-part taxon-name-part-type="genus" reg="Solanum">S.</tp:taxon-name-part><tp:taxon-name-part taxon-name-part-type="species" reg="dendropilosum">dendropilosum</tp:taxon-name-part></tp:taxon-name></italic> Symon). Courtesy of the Board of the Botanic Gardens and State Herbarium (Adelaide, South Australia), reproduced with permission.</p></caption><graphic xmlns:xlink="http://www.w3.org/1999/xlink" xlink:href="phytokeys-209-001_article-87681__-g019.jpg" position="float" orientation="portrait" xlink:type="simple" id="oo_746668.jpg"><uri content-type="original_file" xlink:type="simple">https://binary.pensoft.net/fig/746668</uri></graphic></fig></tp:treatment-sec><tp:treatment-sec sec-type="description" id="SECID0EMTDK"><title>Description.</title><p>Straggling shrubs or root climbers, 1–1.5 m tall; stems terete, densely glandular-papillate and densely pubescent with uniseriate dendritic trichomes to 0.75 mm long, the branches short and congested (“tannenbaumartig” sensu <xref ref-type="bibr" rid="B77">Seithe 1962</xref>), these drying yellowish tan; new growth densely papillate and pubescent like the stems, the trichomes tangled and interwoven; bark of older stems pale brown, becoming somewhat corky and glabrescent. Sympodial units difoliate, the leaves geminate, the leaves of a pair differing in size and shape. Leaves simple; blades of major leaves 2.5–4 (8) cm long, 1–2.5 cm wide, elliptic to narrowly elliptic (lanceolate in <italic>Symon &amp; Katik 10691</italic>), widest in the middle, discolorous, coriaceous or membranous (<italic>Symon &amp; Katik 10691</italic>); adaxial surfaces shiny, sparsely and unevenly pubescent with dendritic trichomes with congested branches like those of the stems, these denser along the midrib and principal veins; abaxial surfaces densely dendritic pubescent (lamina barely visible in <italic>Hoogland &amp; Schoode 7291</italic>), yellowish tan; principal veins 4–6 pairs, densely pubescent, the midrib keeled adaxially; base acute; margins entire, strongly revolute in <italic>Hoogland &amp; Schoode 7291</italic>; apex acute or more often acuminate; petiole 0.4–0.6 cm long, densely dendritic-pubescent like the stems; blades of minor leaves 0.6–0.7 cm long, 0.6–0.7 cm wide, orbicular or heart-shaped, similar in texture and pubescence to the major leaves; base cordate or rounded; margins entire or revolute; apex rounded; petiole absent or less than 0.1 cm long, densely dendritic-pubescent. Inflorescences axillary fascicles of 1–3 flowers, only one open at a time, densely dendritic-pubescent; pedicels at anthesis 1–1.2 cm long, ca. 1 mm in diameter at the base, ca. 1.5 mm in diameter at the apex, erect or spreading, densely pubescent with golden dendritic trichomes with congested branches like those of the stems and leaves, articulated at the base; pedicel scars tightly packed in the leaf axils, Buds long-ellipsoid, the corolla strongly exserted from the calyx tube before anthesis. Flowers 5-merous, probably heterostylous and unisexual, no styles seen in the only flowering specimen seen (<italic>Hoogland &amp; Schoode 7291</italic>), the plants possibly dioecious. Calyx tube ca. 3 mm long, 3–3.5 mm in diameter, cup-shaped, densely golden dendritic-pubescent with trichomes like those of the pedicels, thick and coriaceous (fleshy in live plants?), without appendages, the rim slightly thickened. Corolla 1.5–2 cm in diameter, purple (mauve), deeply stellate, lobed nearly to the base, interpetalar tissue absent, the lobes 6–9 mm long, 2–3 mm wide, spreading, thick and fleshy, adaxially glabrous, abaxially moderately pubescent with simple uniseriate trichomes 0.25–0.5 mm long, if these branched then merely forked, the branches not congested, the tips and margins densely papillate, the tips cucullate. Stamens equal; filament tube minute; free portion of the filaments 1–1.5 mm long, glabrous; anthers 5–7 mm long, 1–1.2 mm wide, long-ellipsoid and tapered at the tips, yellow, poricidal at the tips, the pores distally directed, not elongating with age. Ovary not seen. Fruit and seeds not known. Chromosome number not known.</p><fig id="F20" position="float" orientation="portrait"><object-id xmlns:xlink="http://www.w3.org/1999/xlink" content-type="doi" xlink:type="simple">10.3897/phytokeys.209.87681.figure20</object-id><object-id xmlns:xlink="http://www.w3.org/1999/xlink" content-type="arpha" xlink:type="simple">A89C6003-235E-5576-944E-DFA37A86F7E2</object-id><label>Figure 20.</label><caption><p><italic><tp:taxon-name><tp:taxon-name-part taxon-name-part-type="genus" reg="Lycianthes">Lycianthes</tp:taxon-name-part><tp:taxon-name-part taxon-name-part-type="species" reg="dendropilosa">dendropilosa</tp:taxon-name-part></tp:taxon-name></italic> herbarium specimen. Papua New Guinea. Western Highlands: <italic>Hoogland &amp; Schodde 7291</italic> (isotype of <italic><tp:taxon-name><tp:taxon-name-part taxon-name-part-type="genus" reg="Solanum">S.</tp:taxon-name-part><tp:taxon-name-part taxon-name-part-type="species" reg="dendropilosum">dendropilosum</tp:taxon-name-part></tp:taxon-name></italic>, BM000886135). Courtesy of the Trustees of the Natural History Museum, London, reproduced with permission.</p></caption><graphic xmlns:xlink="http://www.w3.org/1999/xlink" xlink:href="phytokeys-209-001_article-87681__-g020.jpg" position="float" orientation="portrait" xlink:type="simple" id="oo_746669.jpg"><uri content-type="original_file" xlink:type="simple">https://binary.pensoft.net/fig/746669</uri></graphic></fig></tp:treatment-sec><tp:treatment-sec sec-type="distribution" id="SECID0EFVDK"><title>Distribution</title><p><bold>(Fig. <xref ref-type="fig" rid="F21">21</xref>).</bold><italic><tp:taxon-name><tp:taxon-name-part taxon-name-part-type="genus" reg="Lycianthes">Lycianthes</tp:taxon-name-part><tp:taxon-name-part taxon-name-part-type="species" reg="dendropilosa">dendropilosa</tp:taxon-name-part></tp:taxon-name></italic> is endemic to New Guinea; it has only been collected in Papua New Guinea (Southern Highlands, Western).</p><fig id="F21" position="float" orientation="portrait"><object-id xmlns:xlink="http://www.w3.org/1999/xlink" content-type="doi" xlink:type="simple">10.3897/phytokeys.209.87681.figure21</object-id><object-id xmlns:xlink="http://www.w3.org/1999/xlink" content-type="arpha" xlink:type="simple">739E22F6-D082-5DDA-9791-B67646CC047E</object-id><label>Figure 21.</label><caption><p>Distribution of <italic><tp:taxon-name><tp:taxon-name-part taxon-name-part-type="genus" reg="Lycianthes">Lycianthes</tp:taxon-name-part><tp:taxon-name-part taxon-name-part-type="species" reg="dendropilosa">dendropilosa</tp:taxon-name-part></tp:taxon-name></italic>.</p></caption><graphic xmlns:xlink="http://www.w3.org/1999/xlink" xlink:href="phytokeys-209-001_article-87681__-g021.jpg" position="float" orientation="portrait" xlink:type="simple" id="oo_746670.jpg"><uri content-type="original_file" xlink:type="simple">https://binary.pensoft.net/fig/746670</uri></graphic></fig></tp:treatment-sec><tp:treatment-sec sec-type="ecology" id="SECID0EVWDK"><title>Ecology and habitat.</title><p><italic><tp:taxon-name><tp:taxon-name-part taxon-name-part-type="genus" reg="Lycianthes">Lycianthes</tp:taxon-name-part><tp:taxon-name-part taxon-name-part-type="species" reg="dendropilosa">dendropilosa</tp:taxon-name-part></tp:taxon-name></italic> has been collected in open areas near villages (<italic>Symon &amp; Katik 10691</italic> from “near old garden site”), from 2,400 to 2,700 m elevation.</p></tp:treatment-sec><tp:treatment-sec sec-type="Common names" id="SECID0EIXDK"><title>Common names.</title><p>None recorded.</p></tp:treatment-sec><tp:treatment-sec sec-type="Preliminary conservation assessment" id="SECID0ENXDK"><title>Preliminary conservation assessment</title><p><bold>(<xref ref-type="bibr" rid="B38">IUCN 2020</xref>).</bold><abbrev xmlns:xlink="http://www.w3.org/1999/xlink" xlink:title="Extent of Occurrence" id="ABBRID0E1XDK" xlink:type="simple">EOO</abbrev> (0 km<sup>2</sup> - <abbrev xmlns:xlink="http://www.w3.org/1999/xlink" xlink:title="Critically Endangered" id="ABBRID0EAYDK" xlink:type="simple">CR</abbrev>); <abbrev xmlns:xlink="http://www.w3.org/1999/xlink" xlink:title="Area of Occurrence" id="ABBRID0EEYDK" xlink:type="simple">AOO</abbrev> (8 km<sup>2</sup> - <abbrev xmlns:xlink="http://www.w3.org/1999/xlink" xlink:title="Critically Endangered" id="ABBRID0EKYDK" xlink:type="simple">CR</abbrev>). <italic><tp:taxon-name><tp:taxon-name-part taxon-name-part-type="genus" reg="Lycianthes">Lycianthes</tp:taxon-name-part><tp:taxon-name-part taxon-name-part-type="species" reg="dendropilosa">dendropilosa</tp:taxon-name-part></tp:taxon-name></italic> is known from only two localities and has been very rarely collected. It could be assessed as Data Deficient (<abbrev xmlns:xlink="http://www.w3.org/1999/xlink" xlink:title="Data Deficient" id="ABBRID0EZYDK" xlink:type="simple">DD</abbrev>), but given the threats to New Guinea forests more broadly I suggest it warrants assessment as Critically Endangered (<abbrev xmlns:xlink="http://www.w3.org/1999/xlink" xlink:title="Critically Endangered" id="ABBRID0E4YDK" xlink:type="simple">CR</abbrev> [B1,2a,b(iii,iv)]); more collecting and a better understanding of its distribution are priorities.</p></tp:treatment-sec><tp:treatment-sec sec-type="discussion" id="SECID0EBZDK"><title>Discussion.</title><p><italic><tp:taxon-name><tp:taxon-name-part taxon-name-part-type="genus" reg="Lycianthes">Lycianthes</tp:taxon-name-part><tp:taxon-name-part taxon-name-part-type="species" reg="dendropilosa">dendropilosa</tp:taxon-name-part></tp:taxon-name></italic> is a distinctive species with small leaves, branched trichomes with densely congested branches, and 1–3 flowers per leaf axil. It shares trichome type with <italic><tp:taxon-name><tp:taxon-name-part taxon-name-part-type="genus" reg="Lycianthes">L.</tp:taxon-name-part><tp:taxon-name-part taxon-name-part-type="species" reg="bitteriana">bitteriana</tp:taxon-name-part></tp:taxon-name></italic>, but that species is a coarse herb rather than a straggling shrub, has many flowers on a short inflorescence axis rather than 1–3 flowers per axil, and smaller flowers with copious interpetalar tissue (1–1.2 cm in diameter with interpetalar tissue in <italic><tp:taxon-name><tp:taxon-name-part taxon-name-part-type="genus" reg="Lycianthes">L.</tp:taxon-name-part><tp:taxon-name-part taxon-name-part-type="species" reg="bitteriana">bitteriana</tp:taxon-name-part></tp:taxon-name></italic>, 1.5–2 cm in diameter without interpetalar tissue in <italic><tp:taxon-name><tp:taxon-name-part taxon-name-part-type="genus" reg="Lycianthes">L.</tp:taxon-name-part><tp:taxon-name-part taxon-name-part-type="species" reg="dendropilosa">dendropilosa</tp:taxon-name-part></tp:taxon-name></italic>). Fruits of <italic><tp:taxon-name><tp:taxon-name-part taxon-name-part-type="genus" reg="Lycianthes">L.</tp:taxon-name-part><tp:taxon-name-part taxon-name-part-type="species" reg="dendropilosa">dendropilosa</tp:taxon-name-part></tp:taxon-name></italic> are not yet known. Other than the type, that has thick, coriaceous leaves with somewhat revolute margins, the only other specimen I have seen that is attributable to this species (<italic>Symon &amp; Katik 10691</italic>) is sterile; the leaves on this specimen are much thinner in texture and more elongate, indicating this may represent a juvenile pre-flowering individual.</p></tp:treatment-sec><tp:treatment-sec sec-type="material" id="SECID0EA2DK"><title>Specimens examined.</title><p>Papua New Guinea. <bold>Southern Highlands</bold>: between Nol and Mendi, 24 km from Mendi, just after crest [“and o”], 2,000 m, 24 Jun 1977, <italic>Symon &amp; Katik 10691</italic> (L, LAE).</p></tp:treatment-sec><ref-list><ref id="B89"><mixed-citation xmlns:xlink="http://www.w3.org/1999/xlink" xlink:type="simple"><person-group><name name-style="western"><surname>Symon</surname><given-names>DE</given-names></name></person-group> (<year>1985</year>) <article-title>The <tp:taxon-name><tp:taxon-name-part taxon-name-part-type="family">Solanaceae</tp:taxon-name-part></tp:taxon-name> of New Guinea.</article-title><source>Journal of the Adelaide Botanic Gardens</source><volume>8</volume>: <fpage>1</fpage>–<lpage>171</lpage>.</mixed-citation></ref><ref id="B77"><mixed-citation xmlns:xlink="http://www.w3.org/1999/xlink" xlink:type="simple"><person-group><name name-style="western"><surname>Seithe</surname><given-names>A</given-names></name></person-group> (<year>1962</year>) <article-title>Die Haararten der Gattung <italic><tp:taxon-name><tp:taxon-name-part taxon-name-part-type="genus">Solanum</tp:taxon-name-part></tp:taxon-name></italic> L. und ihre taxonomische Verwertung.</article-title><source>Botanische Jahrbücher für Systematik, Pflanzengeschichte und Pflanzengeographie</source><volume>81</volume>: <fpage>261</fpage>–<lpage>336</lpage>.</mixed-citation></ref><ref id="B38"><mixed-citation xmlns:xlink="http://www.w3.org/1999/xlink" xlink:type="simple">IUCN (<year>2020</year>) Guidelines for Using the IUCN Red List Categories and Criteria. Version 13. Prepared by the Standards and Petitions Subcommittee of the IUCN Species Survival Commission. <ext-link xlink:type="simple" ext-link-type="uri" xlink:href="http://www.iucnredlist.org/documents/RedListGuidelines.pdf">http://www.iucnredlist.org/documents/RedListGuidelines.pdf</ext-link></mixed-citation></ref></ref-list></tp:taxon-treatment>
