# Supplementary material for: ﻿A revision of Lycianthes (Solanaceae) in Australia, New Guinea, and the Pacific
Source: PhytoKeys. 2022 Sep 23;209:1–134. doi: 10.3897/phytokeys.209.87681 (PMC9848948; doi:10.3897/phytokeys.209.87681)
Supplement: XML Treatment for Lycianthes oliveriana [file phytokeys.209.87681-treatment13.xml]

<!DOCTYPE tp:taxon-treatment
  PUBLIC "-//TaxonX//DTD Taxonomic Treatment Publishing DTD v0 20100105//EN" "tax-treatment-NSO.dtd">
<tp:taxon-treatment xmlns:tp="http://www.plazi.org/taxpub"><tp:treatment-meta><kwd-group><label>Taxon classification</label><kwd>
              <named-content content-type="kingdom">Plantae</named-content>
            </kwd><kwd>
              <named-content content-type="order">Solanales</named-content>
            </kwd><kwd>
              <named-content content-type="family">Solanaceae</named-content>
            </kwd></kwd-group><mixed-citation publication-type="journal"><person-group><name><surname>Knapp</surname><given-names>Sandra</given-names></name></person-group><article-title>﻿A revision of <italic><tp:taxon-name><tp:taxon-name-part taxon-name-part-type="genus" reg="Lycianthes">Lycianthes</tp:taxon-name-part></tp:taxon-name></italic> (<tp:taxon-name><tp:taxon-name-part taxon-name-part-type="family">Solanaceae</tp:taxon-name-part></tp:taxon-name>) in Australia, New Guinea, and the Pacific</article-title><source>PhytoKeys</source><day>23</day><month>09</month><year>2022</year><volume>209</volume><fpage>1</fpage><lpage>134</lpage><pub-id pub-id-type="doi">10.3897/phytokeys.209.87681</pub-id></mixed-citation></tp:treatment-meta><tp:nomenclature><label>﻿12.</label><tp:taxon-name>
            <object-id xmlns:xlink="http://www.w3.org/1999/xlink" content-type="arpha" xlink:type="simple">1C5C2253-80E2-5217-BCD9-A5D34C6D79DF</object-id>
            <tp:taxon-name-part taxon-name-part-type="genus" reg="Lycianthes">Lycianthes</tp:taxon-name-part>
            <tp:taxon-name-part taxon-name-part-type="species" reg="oliveriana">oliveriana</tp:taxon-name-part>
          </tp:taxon-name><tp:taxon-authority>(Lauterb. &amp; K.Schum.) Bitter, Abh. Naturwiss. Vereins Bremen 24 [preprint]: 504. 1919, as “oliveriana”</tp:taxon-authority><xref ref-type="fig" rid="F2">Figs 2</xref><xref ref-type="fig" rid="F37">, 37</xref><xref ref-type="fig" rid="F38">, 38.</xref><tp:nomenclature-citation-list><tp:nomenclature-citation><tp:taxon-name>
                <tp:taxon-name-part taxon-name-part-type="genus" reg="Solanum">Solanum</tp:taxon-name-part>
                <tp:taxon-name-part taxon-name-part-type="species" reg="oliverianum">oliverianum</tp:taxon-name-part>
              </tp:taxon-name><comment>Lauterb. &amp; K.Schum., Fl. Schutzgeb. Südsee [Schumann &amp; Lauterbach] 535. 1900 [“1901”], as “Oliverianum”. Type. Papua New Guinea. Sanduan/East Sepik: “Kaiser Wilhelmsland, Augustafluss”, Sep 1887, <italic>M. Hollrung 776</italic> (lectotype, designated by <xref ref-type="bibr" rid="B89">Symon 1985</xref>, pg. 56: K [K000759399]; isotypes: HBG [HBG511470], L [L0003651], LE [LE00016994], MEL [MEL104160], P [P00379610]).</comment></tp:nomenclature-citation><tp:nomenclature-citation><tp:taxon-name>
                <tp:taxon-name-part taxon-name-part-type="genus" reg="Solanum">Solanum</tp:taxon-name-part>
                <tp:taxon-name-part taxon-name-part-type="species" reg="memecylonoides">memecylonoides</tp:taxon-name-part>
              </tp:taxon-name><comment>Bitter &amp; Schltr., Bot. Jahrb. Syst. 55: 93. 1917. Type. Papua New Guinea. Sanduan: “Kaiser Wilhelmsland, Torricelli-Geb[irges]”, 800 m, 18 Sep 1909, <italic>F.R.R. Schlechter 20256</italic> (holotype: B [destroyed]; lectotype, designated here: P [P00379576]; isolectotype: BR [BR0000005528844]).</comment></tp:nomenclature-citation><tp:nomenclature-citation><tp:taxon-name>
                <tp:taxon-name-part taxon-name-part-type="genus" reg="Solanum">Solanum</tp:taxon-name-part>
                <tp:taxon-name-part taxon-name-part-type="species" reg="memecylonoides">memecylonoides</tp:taxon-name-part>
                <tp:taxon-name-part taxon-name-part-type="authority">Bitter &amp; Schltr.</tp:taxon-name-part>
                <tp:taxon-name-part taxon-name-part-type="infraspecific-rank">var.</tp:taxon-name-part>
                <tp:taxon-name-part taxon-name-part-type="variety" reg="finisterrae">finisterrae</tp:taxon-name-part>
              </tp:taxon-name><comment>Bitter, Bot. Jahrb. Syst. 55: 94. 1917. Type. Papua New Guinea. Madang: “Kaiser Wilhelmsland, Finisterre-Gebirge”,1,000 m, 3 Jul 1908, <italic>F.R.R. Schlechter 17961</italic> (holotype: B [destroyed]; lectotype, designated here: P [P00379575]; isolectotype: UC [cited by <xref ref-type="bibr" rid="B89">Symon 1985</xref>, not seen nor on UC/JEPS database]).</comment></tp:nomenclature-citation><tp:nomenclature-citation><tp:taxon-name>
                <tp:taxon-name-part taxon-name-part-type="genus" reg="Solanum">Solanum</tp:taxon-name-part>
                <tp:taxon-name-part taxon-name-part-type="species" reg="balanidium">balanidium</tp:taxon-name-part>
              </tp:taxon-name><comment>Bitter, Bot. Jahrb. Syst. 55: 95. 1917. Type. Papua New Guinea. East Sepik: “Hunsteinspitz” [Mount Hunstein], 1300 m, Feb-Mar 1913, <italic>C.L. Ledermann 11332</italic> (holotype: B [destroyed]). Papua New Guinea. East Sepik: Hunstein range, (Mt. Samsai) at site “Camp 3”on slopes above main streamcourse, 450 m, 17 Jul 1990, <italic>W.N. Takeuchi 6156</italic> (neotype, designated here: LAE [acc. # 293351]; isoneotypes: A [00619947, 00619957], BISH [acc. # 618017], K [K001153745, K000922457, K000922458], L [L.2881432, L.2882048], MO [acc. # 4235181], NSW [NSW825821], NY [01404956, 02286515], US [01253664, acc. # 3723521]).</comment></tp:nomenclature-citation><tp:nomenclature-citation><tp:taxon-name>
                <tp:taxon-name-part taxon-name-part-type="genus" reg="Solanum">Solanum</tp:taxon-name-part>
                <tp:taxon-name-part taxon-name-part-type="species" reg="ledermannii">ledermannii</tp:taxon-name-part>
              </tp:taxon-name><comment>Bitter, Bot. Jahrb. Syst. 55: 107. 1917, as “Ledermannii”. Type. Papua New Guinea. East Sepik: “Etappenberg” [between Kamelrücken and Bambooberg 142°29E, 4°38S, fide <xref ref-type="bibr" rid="B97">Veldkamp et al. 1988</xref>], 850 m, Oct 1912, <italic>C.L. Ledermann 9214</italic> (holotype: B [destroyed]). Papua New Guinea. East Sepik: Amboin, Angoram subdistrict, 90 m, 29 Jul 1967, <italic>A.N. Millar &amp; A.W. Dockrill NGF-35176</italic> (neotype, designated here: LAE [acc. # 89947]; isoneotypes: BRI [n.v.], L [L.2881436]).</comment></tp:nomenclature-citation><tp:nomenclature-citation><tp:taxon-name>
                <tp:taxon-name-part taxon-name-part-type="genus" reg="Lycianthes">Lycianthes</tp:taxon-name-part>
                <tp:taxon-name-part taxon-name-part-type="species" reg="balanidium">balanidium</tp:taxon-name-part>
              </tp:taxon-name><comment>(Bitter) Bitter, Abh. Naturwiss. Vereins Bremen 24 [preprint]: 504. 1919. Type. Based on <tp:taxon-name><tp:taxon-name-part taxon-name-part-type="genus" reg="Solanum">Solanum</tp:taxon-name-part><tp:taxon-name-part taxon-name-part-type="species" reg="balanidium">balanidium</tp:taxon-name-part></tp:taxon-name> Bitter.</comment></tp:nomenclature-citation><tp:nomenclature-citation><tp:taxon-name>
                <tp:taxon-name-part taxon-name-part-type="genus" reg="Lycianthes">Lycianthes</tp:taxon-name-part>
                <tp:taxon-name-part taxon-name-part-type="species" reg="ledermannii">ledermannii</tp:taxon-name-part>
              </tp:taxon-name><comment>(Bitter) Bitter, Abh. Naturwiss. Vereins Bremen 24 [preprint]: 504. 1919, as “Ledermannii”. Type. Based on <tp:taxon-name><tp:taxon-name-part taxon-name-part-type="genus" reg="Solanum">Solanum</tp:taxon-name-part><tp:taxon-name-part taxon-name-part-type="species" reg="ledermannii">ledermannii</tp:taxon-name-part></tp:taxon-name> Bitter.</comment></tp:nomenclature-citation><tp:nomenclature-citation><tp:taxon-name>
                <tp:taxon-name-part taxon-name-part-type="genus" reg="Lycianthes">Lycianthes</tp:taxon-name-part>
                <tp:taxon-name-part taxon-name-part-type="species" reg="memecylonoides">memecylonoides</tp:taxon-name-part>
              </tp:taxon-name><comment>(Bitter &amp; Schltr.) Bitter, Abh. Naturwiss. Vereins Bremen 24 [preprint]: 504. 1919. Type. Based on <tp:taxon-name><tp:taxon-name-part taxon-name-part-type="genus" reg="Solanum">Solanum</tp:taxon-name-part><tp:taxon-name-part taxon-name-part-type="species" reg="memecylonoides">memecylonoides</tp:taxon-name-part></tp:taxon-name> Bitter &amp; Schltr.</comment></tp:nomenclature-citation></tp:nomenclature-citation-list></tp:nomenclature><tp:treatment-sec sec-type="material" id="SECID0EMDHK"><title>Type.</title><p>Based on <italic><tp:taxon-name><tp:taxon-name-part taxon-name-part-type="genus" reg="Solanum">Solanum</tp:taxon-name-part><tp:taxon-name-part taxon-name-part-type="species" reg="oliverianum">oliverianum</tp:taxon-name-part></tp:taxon-name></italic> Lauterb. &amp; K.Schum.</p><fig id="F37" position="float" orientation="portrait"><object-id xmlns:xlink="http://www.w3.org/1999/xlink" content-type="doi" xlink:type="simple">10.3897/phytokeys.209.87681.figure37</object-id><object-id xmlns:xlink="http://www.w3.org/1999/xlink" content-type="arpha" xlink:type="simple">87378E89-B17C-522C-B25D-C0BC0A994EAE</object-id><label>Figure 37.</label><caption><p><italic><tp:taxon-name><tp:taxon-name-part taxon-name-part-type="genus" reg="Lycianthes">Lycianthes</tp:taxon-name-part><tp:taxon-name-part taxon-name-part-type="species" reg="oliveriana">oliveriana</tp:taxon-name-part></tp:taxon-name></italic> (Lauterb. &amp; K.Schum.) Bitter. Drawing by M.L. Szent-Ivany, first published in <xref ref-type="bibr" rid="B89">Symon (1985</xref>: fig. 17, as <italic><tp:taxon-name><tp:taxon-name-part taxon-name-part-type="genus" reg="Solanum">S.</tp:taxon-name-part><tp:taxon-name-part taxon-name-part-type="species" reg="oliverianum">oliverianum</tp:taxon-name-part></tp:taxon-name></italic> Lauterb. &amp; K.Schum.). Courtesy of the Board of the Botanic Gardens and State Herbarium (Adelaide, South Australia), reproduced with permission.</p></caption><graphic xmlns:xlink="http://www.w3.org/1999/xlink" xlink:href="phytokeys-209-001_article-87681__-g037.jpg" position="float" orientation="portrait" xlink:type="simple" id="oo_746686.jpg"><uri content-type="original_file" xlink:type="simple">https://binary.pensoft.net/fig/746686</uri></graphic></fig></tp:treatment-sec><tp:treatment-sec sec-type="description" id="SECID0EEFHK"><title>Description.</title><p>Woody climbers or lianas, sometimes described as shrubs, to 3+ m tall (often described on labels “beautiful” e.g., <italic>van Royen &amp; Sleumer 7716</italic>); stems terete, glabrous; new growth glabrous or minutely papillate with tiny 1–2-celled weak simple uniseriate trichomes less than 0.2 mm long, these soon deciduous; bark of older stems whitish grey, peeling and flaking, somewhat rugose and thick. Sympodial units difoliate, the leaves geminate, the leaves of a pair differing in size but not in shape. Leaves simple; blades of major leaves (6.5)9–25 cm long, (2.8)3–10 cm wide (perhaps larger but not collected), elliptic, slightly discolorous, thick and coriaceous or chartaceous; adaxial surfaces glabrous, somewhat shiny; abaxial surfaces glabrous; principal veins 6–8 pairs, the midrib slightly keeled above, sometimes drying yellowish tan; base acute, often somewhat oblique; margins entire, revolute; apex acute or acuminate with an elongate drip-tip; petioles 1–2.5 cm long, glabrous; blades of minor leaves 4–9 cm long, 2.5–5 cm wide, shape, texture and pubescence like that of the major leaves; base acute; margins entire, revolute; apex acute or acuminate, occasionally rounded; petioles 0.6–1 cm long, glabrous. Inflorescences dense axillary fascicles, occasionally woody and enlarged with what appear to be tiny axes to 0.3 cm long, with 10–20-flowers, several open at the same time, glabrous; pedicels at anthesis 1–1.4 cm long, ca. 0.5 mm in diameter at the base, ca. 1 mm in diameter at the apex, spreading, glabrous, articulated at the base; pedicel scars tightly packed on the woody fascicle base. Buds plumply ellipsoid, the corolla ca. halfway exserted from the calyx tube before anthesis. Flowers 5-merous (4-merous in <italic>Takeuchi 23389</italic>), heterostylous and unisexual, specimens with either all short-styled flowers or long-styled flowers and fruit, the plants probably dioecious. Calyx tube 2.5–3 mm long, 3–3.5 mm in diameter, deeply cup-shaped, usually described as purple or purplish blue, thick and fleshy, densely verrucose/tuberculate, without appendages, the rim somewhat hyaline ca. 0.5 mm wide, sparsely papillate. Corolla 0.8–1.1 cm in diameter, white or purple, stellate, lobed nearly to the base, interpetalar tissue absent, the lobes 2–5 mm long, 1–2 mm wide, spreading or reflexed, thick and fleshy (live plants), appearing woody in dry material, adaxially glabrous to densely papillate with a few weak trichomes distally, abaxially densely papillate somewhat verrucose, the tips and margins densely papillate, the midvein raised especially adaxially, the tips cucullate. Stamens equal; filament tube minute; free portion of the filaments 1–1.5 mm long, glabrous; anthers 2–2.5 mm long, ca. 1 mm wide, plumply ellipsoid or slightly obovoid, creamy white, yellow or purple, poricidal at the tips, the pores round, distally directed, not elongating with age. Ovary conical, glabrous, vestigial in short-styled flowers; styles less than 0.2 mm long and vestigial in short-styled flowers, 5–6 mm long in long-styled flowers, straight, glabrous; stigma slightly bilobed, the surfaces minutely papillate. Fruit a globose berry, 0.7–1 cm in diameter, green and becoming bluish black when ripe, the pericarp glabrous, thick and appearing woody in dry material, matte, opaque; fruiting pedicels 1.1–1.5 cm long, 1–1.5 mm in diameter at the base, 1.5–2 mm in diameter at the apex, spreading or erect (?), woody, corky and markedly verrucose/tuberculate; fruiting calyx a cup surrounding ca. the lower half of the berry (making the fruit look like an acorn), woody (fleshy in live plants) and verrucose/tuberculate both adaxially and abaxially, green flushed with purple (fide <italic>Polak 864</italic>). Seeds 20–40 per berry, 3–3.5 mm long, 2–2.5 mm wide, flattened reniform or slightly tear-drop shape, reddish brown, the surfaces at the margins deeply pitted with pentagonal testal cells, the seed centre only shallowly pitted and the cells not clear. Stone cells absent. Chromosome number not known.</p><fig id="F38" position="float" orientation="portrait"><object-id xmlns:xlink="http://www.w3.org/1999/xlink" content-type="doi" xlink:type="simple">10.3897/phytokeys.209.87681.figure38</object-id><object-id xmlns:xlink="http://www.w3.org/1999/xlink" content-type="arpha" xlink:type="simple">78AD4C11-582A-55A6-9E0B-BBA9125F8B58</object-id><label>Figure 38.</label><caption><p><italic><tp:taxon-name><tp:taxon-name-part taxon-name-part-type="genus" reg="Lycianthes">Lycianthes</tp:taxon-name-part><tp:taxon-name-part taxon-name-part-type="species" reg="oliveriana">oliveriana</tp:taxon-name-part></tp:taxon-name></italic> herbarium specimen. Papua New Guinea. Morobe: <italic>Hartley 10065</italic> (A). Courtesy of the Herbarium of the Arnold Arboretum of Harvard University, reproduced with permission.</p></caption><graphic xmlns:xlink="http://www.w3.org/1999/xlink" xlink:href="phytokeys-209-001_article-87681__-g038.jpg" position="float" orientation="portrait" xlink:type="simple" id="oo_746687.jpg"><uri content-type="original_file" xlink:type="simple">https://binary.pensoft.net/fig/746687</uri></graphic></fig></tp:treatment-sec><tp:treatment-sec sec-type="distribution" id="SECID0EKGHK"><title>Distribution</title><p>(Fig. <xref ref-type="fig" rid="F39">39</xref>). <italic><tp:taxon-name><tp:taxon-name-part taxon-name-part-type="genus" reg="Lycianthes">Lycianthes</tp:taxon-name-part><tp:taxon-name-part taxon-name-part-type="species" reg="oliveriana">oliveriana</tp:taxon-name-part></tp:taxon-name></italic> is widespread on the island of New Guinea in both Papua New Guinea (Central, East Sepik, Mandang, Morobe, Oro, Southern Highlands, Western) and Indonesia (Papua, Papua Barat); it has also been collected on the nearby Maluku Islands (Seram [Maluku] and Halmahera [Maluku Utara]).</p><fig id="F39" position="float" orientation="portrait"><object-id xmlns:xlink="http://www.w3.org/1999/xlink" content-type="doi" xlink:type="simple">10.3897/phytokeys.209.87681.figure39</object-id><object-id xmlns:xlink="http://www.w3.org/1999/xlink" content-type="arpha" xlink:type="simple">EF18B894-10AF-58F8-A623-054A176BBF6D</object-id><label>Figure 39.</label><caption><p>Distribution of <italic><tp:taxon-name><tp:taxon-name-part taxon-name-part-type="genus" reg="Lycianthes">Lycianthes</tp:taxon-name-part><tp:taxon-name-part taxon-name-part-type="species" reg="oliveriana">oliveriana</tp:taxon-name-part></tp:taxon-name></italic>.</p></caption><graphic xmlns:xlink="http://www.w3.org/1999/xlink" xlink:href="phytokeys-209-001_article-87681__-g039.jpg" position="float" orientation="portrait" xlink:type="simple" id="oo_746688.jpg"><uri content-type="original_file" xlink:type="simple">https://binary.pensoft.net/fig/746688</uri></graphic></fig></tp:treatment-sec><tp:treatment-sec sec-type="ecology" id="SECID0EXHHK"><title>Ecology and habitat.</title><p><italic><tp:taxon-name><tp:taxon-name-part taxon-name-part-type="genus" reg="Lycianthes">Lycianthes</tp:taxon-name-part><tp:taxon-name-part taxon-name-part-type="species" reg="oliveriana">oliveriana</tp:taxon-name-part></tp:taxon-name></italic> grows in lowland to montane and premontane rainforests, from almost sea level to 2,300 m elevation. This wide elevational range is accompanied by much variation in leaf size and shape.</p></tp:treatment-sec><tp:treatment-sec sec-type="Common names" id="SECID0EIIHK"><title>Common names.</title><p>None recorded.</p></tp:treatment-sec><tp:treatment-sec sec-type="Preliminary conservation assessment" id="SECID0ENIHK"><title>Preliminary conservation assessment</title><p><bold>(<xref ref-type="bibr" rid="B38">IUCN 2020</xref>).</bold><abbrev xmlns:xlink="http://www.w3.org/1999/xlink" xlink:title="Extent of Occurrence" id="ABBRID0E1IHK" xlink:type="simple">EOO</abbrev> (1,006,290 km<sup>2</sup> - <abbrev xmlns:xlink="http://www.w3.org/1999/xlink" xlink:title="Least Concern" id="ABBRID0EAJHK" xlink:type="simple">LC</abbrev>); <abbrev xmlns:xlink="http://www.w3.org/1999/xlink" xlink:title="Area of Occurrence" id="ABBRID0EEJHK" xlink:type="simple">AOO</abbrev> (156 km<sup>2</sup> - <abbrev xmlns:xlink="http://www.w3.org/1999/xlink" xlink:title="Endangered" id="ABBRID0EKJHK" xlink:type="simple">EN</abbrev>). <italic><tp:taxon-name><tp:taxon-name-part taxon-name-part-type="genus" reg="Lycianthes">Lycianthes</tp:taxon-name-part><tp:taxon-name-part taxon-name-part-type="species" reg="oliveriana">oliveriana</tp:taxon-name-part></tp:taxon-name></italic> is known from more than 10 localities at a wide variety of elevations. It occurs within protected areas in both Indonesia and Papua New Guinea. This suggests a preliminary threat status of either Least Concern (<abbrev xmlns:xlink="http://www.w3.org/1999/xlink" xlink:title="Least Concern" id="ABBRID0EZJHK" xlink:type="simple">LC</abbrev>) or Near Threatened (<abbrev xmlns:xlink="http://www.w3.org/1999/xlink" xlink:title="Near Threatened" id="ABBRID0E4JHK" xlink:type="simple">NT</abbrev>).</p></tp:treatment-sec><tp:treatment-sec sec-type="discussion" id="SECID0EBKHK"><title>Discussion.</title><p><italic><tp:taxon-name><tp:taxon-name-part taxon-name-part-type="genus" reg="Lycianthes">Lycianthes</tp:taxon-name-part><tp:taxon-name-part taxon-name-part-type="species" reg="oliveriana">oliveriana</tp:taxon-name-part></tp:taxon-name></italic> is, apart from the Pacific <italic><tp:taxon-name><tp:taxon-name-part taxon-name-part-type="genus" reg="Lycianthes">L.</tp:taxon-name-part><tp:taxon-name-part taxon-name-part-type="species" reg="vitiensis">vitiensis</tp:taxon-name-part></tp:taxon-name></italic>, the most commonly collected and widely distributed of the taxa treated in this monograph. It is a large canopy liana that is often described as “beautiful” due to its many flowered inflorescences and large, shiny leaves. Leaf size and shape vary considerably in <italic><tp:taxon-name><tp:taxon-name-part taxon-name-part-type="genus" reg="Lycianthes">L.</tp:taxon-name-part><tp:taxon-name-part taxon-name-part-type="species" reg="oliveriana">oliveriana</tp:taxon-name-part></tp:taxon-name></italic>, plants with smaller, narrower leaves were described as several different taxa (<italic><tp:taxon-name><tp:taxon-name-part taxon-name-part-type="genus" reg="Solanum">S.</tp:taxon-name-part><tp:taxon-name-part taxon-name-part-type="species" reg="memecylonoides">memecylonoides</tp:taxon-name-part></tp:taxon-name></italic>, <tp:taxon-name><tp:taxon-name-part taxon-name-part-type="genus" reg="Solanum">S.</tp:taxon-name-part><tp:taxon-name-part taxon-name-part-type="species" reg="memecylonoides">memecylonoides</tp:taxon-name-part><tp:taxon-name-part taxon-name-part-type="infraspecific-rank">var.</tp:taxon-name-part><tp:taxon-name-part taxon-name-part-type="variety" reg="finisterrae">finisterrae</tp:taxon-name-part></tp:taxon-name> and <italic><tp:taxon-name><tp:taxon-name-part taxon-name-part-type="genus" reg="Solanum">S.</tp:taxon-name-part><tp:taxon-name-part taxon-name-part-type="species" reg="balanidium">balanidium</tp:taxon-name-part></tp:taxon-name></italic>) by <xref ref-type="bibr" rid="B11">Bitter (1917)</xref>. Leaf size varies continuously between the extremes, and I cannot discern any environmental factors determining leaf shape and narrowness, although field study or more in-depth environmental analysis might reveal this. All these leaf size variants have the same many-flowered axillary inflorescences, relatively small ca. 1 cm in diameter) flowers with valvate aestivation, thick fleshy corollas, plump, ellipsoid to slightly obovoid anthers and somewhat warty calyces with no appendages.</p><p><italic><tp:taxon-name><tp:taxon-name-part taxon-name-part-type="genus" reg="Lycianthes">Lycianthes</tp:taxon-name-part><tp:taxon-name-part taxon-name-part-type="species" reg="oliveriana">oliveriana</tp:taxon-name-part></tp:taxon-name></italic> is similar to <italic><tp:taxon-name><tp:taxon-name-part taxon-name-part-type="genus" reg="Lycianthes">L.</tp:taxon-name-part><tp:taxon-name-part taxon-name-part-type="species" reg="kaernbachii">kaernbachii</tp:taxon-name-part></tp:taxon-name></italic> but differs from it in its glabrous (versus softly pubescent) leaves and strictly axillary (versus cauliflorous) inflorescences. Both species have fleshy calyces without appendages that are often somewhat urceolate and small stellate flowers with fleshy corolla lobes. In low elevation forests <italic><tp:taxon-name><tp:taxon-name-part taxon-name-part-type="genus" reg="Lycianthes">L.</tp:taxon-name-part><tp:taxon-name-part taxon-name-part-type="species" reg="oliveriana">oliveriana</tp:taxon-name-part></tp:taxon-name></italic> broadly co-occurs with <italic><tp:taxon-name><tp:taxon-name-part taxon-name-part-type="genus" reg="Lycianthes">L.</tp:taxon-name-part><tp:taxon-name-part taxon-name-part-type="species" reg="impar">impar</tp:taxon-name-part></tp:taxon-name></italic> that has similar glabrous leaves and difoliate geminate sympodial units. It differs from <italic><tp:taxon-name><tp:taxon-name-part taxon-name-part-type="genus" reg="Lycianthes">L.</tp:taxon-name-part><tp:taxon-name-part taxon-name-part-type="species" reg="impar">impar</tp:taxon-name-part></tp:taxon-name></italic> in having no inflorescence axis, although the woody fascicle can be rather large and lump-like with what are tiny axes, the inflorescence in <italic><tp:taxon-name><tp:taxon-name-part taxon-name-part-type="genus" reg="Lycianthes">L.</tp:taxon-name-part><tp:taxon-name-part taxon-name-part-type="species" reg="impar">impar</tp:taxon-name-part></tp:taxon-name></italic> has a distinct axis with paired pedicel scars along it. Fruits of <italic><tp:taxon-name><tp:taxon-name-part taxon-name-part-type="genus" reg="Lycianthes">L.</tp:taxon-name-part><tp:taxon-name-part taxon-name-part-type="species" reg="impar">impar</tp:taxon-name-part></tp:taxon-name></italic> are imperfectly known, but they appear to be soft and fleshy, while those of <italic><tp:taxon-name><tp:taxon-name-part taxon-name-part-type="genus" reg="Lycianthes">L.</tp:taxon-name-part><tp:taxon-name-part taxon-name-part-type="species" reg="oliveriana">oliveriana</tp:taxon-name-part></tp:taxon-name></italic> have woodier pericarp; this woodiness coupled with the somewhat accrescent calyx tube gives the fruits of <italic><tp:taxon-name><tp:taxon-name-part taxon-name-part-type="genus" reg="Lycianthes">L.</tp:taxon-name-part><tp:taxon-name-part taxon-name-part-type="species" reg="oliveriana">oliveriana</tp:taxon-name-part></tp:taxon-name></italic> the look of tiny acorns (Fig. <xref ref-type="fig" rid="F38">38</xref>).</p><p>Like other species of New Guinea <italic><tp:taxon-name><tp:taxon-name-part taxon-name-part-type="genus" reg="Lycianthes">Lycianthes</tp:taxon-name-part></tp:taxon-name></italic>, <italic><tp:taxon-name><tp:taxon-name-part taxon-name-part-type="genus" reg="Lycianthes">L.</tp:taxon-name-part><tp:taxon-name-part taxon-name-part-type="species" reg="oliveriana">oliveriana</tp:taxon-name-part></tp:taxon-name></italic> appears to be dioecious, with long- and short-styled flowers on different plants. This needs confirmation in the field, and <italic><tp:taxon-name><tp:taxon-name-part taxon-name-part-type="genus" reg="Lycianthes">L.</tp:taxon-name-part><tp:taxon-name-part taxon-name-part-type="species" reg="oliveriana">oliveriana</tp:taxon-name-part></tp:taxon-name></italic> would be an ideal subject for a reproductive biology study since it is relatively common and widely distributed.</p><p>In his discussion of <italic><tp:taxon-name><tp:taxon-name-part taxon-name-part-type="genus" reg="Solanum">Solanum</tp:taxon-name-part><tp:taxon-name-part taxon-name-part-type="species" reg="balanidium">balanidium</tp:taxon-name-part></tp:taxon-name></italic>, <xref ref-type="bibr" rid="B11">Bitter (1917</xref>: 96) suggested that it might be better placed as part of his <italic><tp:taxon-name><tp:taxon-name-part taxon-name-part-type="genus" reg="Solanum">S.</tp:taxon-name-part><tp:taxon-name-part taxon-name-part-type="species" reg="memecylonoides">memecylonoides</tp:taxon-name-part></tp:taxon-name></italic>, but lack of material held him back. Like <italic><tp:taxon-name><tp:taxon-name-part taxon-name-part-type="genus" reg="Solanum">S.</tp:taxon-name-part><tp:taxon-name-part taxon-name-part-type="species" reg="memecylonoides">memecylonoides</tp:taxon-name-part></tp:taxon-name></italic>, the collection on which <italic><tp:taxon-name><tp:taxon-name-part taxon-name-part-type="genus" reg="Solanum">S.</tp:taxon-name-part><tp:taxon-name-part taxon-name-part-type="species" reg="balanidium">balanidium</tp:taxon-name-part></tp:taxon-name></italic> is based (<italic>Ledermann 11332</italic>) had narrow leaves and short-styled flowers with no fruit. Almost all of Ledermann’s collections, all of which were distributed from Berlin, have been lost (see <xref ref-type="bibr" rid="B97">Veldkamp et al. 1988</xref>; <xref ref-type="bibr" rid="B93">Takeuchi and Golman 2002</xref>). I have found no duplicates of Ledermann’s collection from Mount Hunstein, so have selected another gathering (<italic>Takeuchi 6196</italic>) of a short-styled plant from the same mountain range with many duplicates as a neotype (LAE, acc. # 293351).</p><p><xref ref-type="bibr" rid="B11">Bitter (1917)</xref> described <italic><tp:taxon-name><tp:taxon-name-part taxon-name-part-type="genus" reg="Solanum">Solanum</tp:taxon-name-part><tp:taxon-name-part taxon-name-part-type="species" reg="ledermannii">ledermannii</tp:taxon-name-part></tp:taxon-name></italic> from a specimen of short-styled plant with large leaves (“This magnificent species is very similar to <italic><tp:taxon-name><tp:taxon-name-part taxon-name-part-type="genus" reg="Solanum">S.</tp:taxon-name-part><tp:taxon-name-part taxon-name-part-type="species" reg="Oliverianum">Oliverianum</tp:taxon-name-part></tp:taxon-name></italic>, it differs from it in its more vigorous growth and its larger, coarser, leathery leaves. Unfortunately, the fruits of <italic><tp:taxon-name><tp:taxon-name-part taxon-name-part-type="genus" reg="Solanum">S.</tp:taxon-name-part><tp:taxon-name-part taxon-name-part-type="species" reg="Ledermannii">Ledermannii</tp:taxon-name-part></tp:taxon-name></italic> are missing from the material, knowledge of which is particularly desirable for comparison with those of <italic><tp:taxon-name><tp:taxon-name-part taxon-name-part-type="genus" reg="Solanum">S.</tp:taxon-name-part><tp:taxon-name-part taxon-name-part-type="species" reg="Oliverianum">Oliverianum</tp:taxon-name-part></tp:taxon-name></italic>” <xref ref-type="bibr" rid="B11">Bitter 1917</xref>: 109, transl. from the original German). The collection was made by C.L. Ledermann (<italic>Ledermann 9214</italic>) during his trip exploring the April River in East Sepik. I have found no duplicates of <italic>Ledermann 9214</italic>; I have therefore selected a collection from East Sepik that matches the protologue and is held in several herbaria as the neotype, although it is from a lower elevation than Ledermann’s collection. The neotype specimen is held at LAE (acc. # 89967) in Papua New Guinea.</p></tp:treatment-sec><tp:treatment-sec sec-type="material" id="SECID0ETUHK"><title>Specimens examined.</title><p>Indonesia. <bold>Maluku</bold>: Seram Island, “Seran, Hatomete”, 4 Dec 1917, <italic>Kornassi 649</italic> (K). <bold>Maluku Utara</bold>: Halmahera, Halmahera, Toliwang, 18 Oct 1951, <italic>Idjan Mochtar 348</italic> (K). <bold>Papua</bold>: “S Nw Guinea” Sg. Aëndosa near Oeta [=Uta], 3 m, 1 Jul 1941, <italic>Aët 395</italic> (A, K, L); Rouffaer River [=Tariku River, Sungai Tariku], 175 m, Aug 1926, <italic>Docters van Leeuwen 9884</italic> (K); Sawia, ‘Nova Guinea neerlandica septemtrionalis’, 100 m, 21 Aug 1911, <italic>Gjellerup 613</italic> (K); Kabupaten Manokwari, Kecamantan Manokwari, Arfak Mountains, Mupi Dessa, trail from Mupi village to G. Humibou, near Sungai Mupi, between Kali Umera (stream) and K. Ngwes, 770 m, 11 Apr 1995, <italic>Sands et al. 6744</italic> (A, K, L); Mount Jaya, PT-Freeport Indonesia Concession Area, new East Levee road about 1 mile from junction of Main Road at Mile 38, 50 m, 9 Apr 1999, <italic>Utteridge et al. 287</italic> (A, K, L); Mount Jaya, PT-Freeport Indonesia Concession Area, Main Road above Mile 38, 230 m, 5 Apr 2000, <italic>Utteridge et al. 295</italic> (A, K, L, LAE, MO). <bold>Papua Barat (West Papua)</bold>: Momi, subdistr. Manokwari, Vogelkop, Momi (S of Manokwari), 18 Aug 1948, <italic>Kostermans 2704</italic> (K); Sorong, near Klamano [Klamano], 20 m, 10 Aug 1948, <italic>Pleyte 623</italic> (A, K); Bird’s Head Peninsula, surroundings of Ayawasi, 14 Jul 1995, <italic>Polak 651</italic> (K); Bird’s Head Peninsula, surroundings of Ayawasi, 500 m, 5 Sep 1995, <italic>Polak 864</italic> (K); Vogelkop Peninsula, Ife River valley, Bamfot village, 850 m, 2 Nov 1961, <italic>Royen &amp; van Sleumer 7621</italic> (K, L, LAE); Vogelkop Peninsula, Ife River valley, central part of Tamray Range, S. slope, path from Sudjak village to Mt. Kusemun, Aiwa River, 840 m, 7 Nov 1961, <italic>Royen &amp; van Sleumer 7716</italic> (K).</p><p>Papua New Guinea. “Kaiser Wilhelmsland, am Renegia”, 150 m, 3 Oct 1908, <italic>Schlechter 18319</italic> (P); “Kaiser Wilhelmsland: walden am Renegia”, 150 m, 18 Oct 1908, <italic>Schlechter 18427</italic> (E, LAE, P); Sankwet River, 15 Jun 1977, <italic>Symon 10659</italic> (US). <bold>Central</bold>: Veiya, 12 Mar 1935, <italic>Carr 11670</italic> (BM, K, L, NY); Port Moresby [National Capital District today], <italic>Goldie s.n.</italic> (MEL). <bold>East Sepik</bold>: Waskuk Hills, forest edge near Bangwis stream, 35 m, 2 Jan 2005, <italic>Takeuchi et al. 17743</italic> (A, E, K, LAE, MO, US); Waskuk Hills, along Garuka-Bangwis track, 30 m, 3 Jan 2005, <italic>Takeuchi et al. 17786</italic> (K); Ambunti District, Waskuk Hills, Seringyam near Mt. Musapien bivouac, 360 m, 15 Nov 2007, <italic>Takeuchi &amp; Ama 22112</italic> (A, K, LAE); <bold>Gulf</bold>: Ravikivau, Gulf District, near Ravikivau, Purari delta, 5 m, 18 Feb 1966, <italic>Craven &amp; Schodde848</italic> (K, L, LAE). <bold>Madang</bold>: Mt Wilhelm [border of Chimbu, Jiwaka and Madang], near Plot 1200C, 1,200 m, 6 Nov 2012, <italic>Molino et al. 3060</italic> (LAE, MPU, P); <bold>Morobe</bold>: Sattelberg, 1,006 m, 13 Feb 1936, <italic>Clemens 1821</italic> (A, L); CRA Camp, near Wafi River, east of Tsili Tsili, 200 m, 3 Mar 1985, <italic>Conn et al. 1756</italic> (A, BRI, L, LAE, MO); Bewapi Creek, about 4 miles W of Lae, 60 m, 26 Mar 1962, <italic>Hartley 10065</italic> (A, L, LAE); Burep River NE of Lae, 30 m, 30 Apr 1962, <italic>Hartley 10136</italic> (A, G, K, L, LAE); Tymne-Wago track, 457 m, 18 Mar 1963, <italic>Hartley 11428</italic> (A, K, L, LAE); Oomsis Ridge, 609 m, 22 Feb 1965, <italic>Millar NGF-23858</italic> (A, K, L, LAE); Bewapi Creek, 0.5 mile upstream from main road crossing, subdist. Lae, 7 Jun 1977, <italic>Symon 10655</italic> (K, L, LAE, LAE); above Bupu village on Lae-Bulolo Road, 17 Jun 1984, <italic>Symon 13896</italic> (K); Atzera Range, lowland forest near the 9–11 mile settlement, 300 m, Jan 1994, <italic>Takeuchi 9307</italic> (E, NY, SING). <bold>Oro</bold>: Isuarava, 1,067 m, 4 Mar 1936, <italic>Carr 15948</italic> (B, K); Sibium Mountains, ridge to E of Akupe Camp, Giegari, 1,303 m, 8 Feb 2013, <italic>Damas et al. SAJ-1050</italic> (K, LAE, US); <bold>Sanduan</bold>: Telefomin District, Hak Valley, lower slopes of Deptabip ridge [Sanduan Province], 825 m, 8 Mar 1992, <italic>Frodin et al. 2352</italic> (K); Folongonom, second bush camp below Tamanagabip on track to Busilmin; Telefomin subdist., 2,300 m, 16 May 1975, <italic>Vinas &amp; Wiakabu LAE-59477</italic> (A, E, K, L, LAE). <bold>Southern Highlands</bold>: Deviation Camp (Expedition Bivouac 5), 2,090 m, 8 Apr 2008, <italic>Takeuchi et al. 23895</italic> (A, K, L, LAE, MO, SING, US); Tari subdistrict, Tigibi, 1,570 m, 10 Jun 1966, <italic>Vink 16847</italic> (A, L, LAE). <bold>Western</bold>: Juha North, Bivouac 1, survey track 3, 245 m, 27 Mar 1978, <italic>Takeuchi et al. 23389</italic> (K); Juha North (Bivouac 1) survey track 2, slope immediately east of [coordinates], 350 m, 28 Mar 2008, <italic>Takeuchi et al. 23491</italic> (A). <bold>Western Highlands</bold>: 4 miles from Kopiago on Koroba Rd., Kopiago subdistrict, 1,466 m, 2 Nov 1968, <italic>Womersley et al. NGF-37289</italic> (K, L, LAE).</p></tp:treatment-sec><tp:treatment-sec><!--Section generated to contain objects referenced in tp:taxon-treatment.--><fig id="F2" position="float" orientation="portrait"><object-id xmlns:xlink="http://www.w3.org/1999/xlink" content-type="doi" xlink:type="simple">10.3897/phytokeys.209.87681.figure2</object-id><object-id xmlns:xlink="http://www.w3.org/1999/xlink" content-type="arpha" xlink:type="simple">7CBBBD00-9A47-5FF7-A562-ACF06521DE57</object-id><label>Figure 2.</label><caption><p>Representative morphology of <italic><tp:taxon-name><tp:taxon-name-part taxon-name-part-type="genus" reg="Lycianthes">Lycianthes</tp:taxon-name-part></tp:taxon-name></italic><bold>A</bold><italic><tp:taxon-name><tp:taxon-name-part taxon-name-part-type="genus" reg="Lycianthes">Lycianthes</tp:taxon-name-part><tp:taxon-name-part taxon-name-part-type="species" reg="oliveriana">oliveriana</tp:taxon-name-part></tp:taxon-name></italic> with major and minor leaves differing only in size (<italic>Damas et al. SAJ-1050</italic>, Papua New Guinea) <bold>B</bold><italic><tp:taxon-name><tp:taxon-name-part taxon-name-part-type="genus" reg="Lycianthes">Lycianthes</tp:taxon-name-part><tp:taxon-name-part taxon-name-part-type="species" reg="cladotrichota">cladotrichota</tp:taxon-name-part></tp:taxon-name></italic> with major and minor leaves differing markedly in size and shape (<italic>James et al. SAJ-1385</italic>, Papua New Guinea) <bold>C</bold><italic><tp:taxon-name><tp:taxon-name-part taxon-name-part-type="genus" reg="Lycianthes">Lycianthes</tp:taxon-name-part><tp:taxon-name-part taxon-name-part-type="species" reg="biflora">biflora</tp:taxon-name-part></tp:taxon-name></italic> in fruit with linear, awn-like calyx appendages (<italic>Knapp 10106</italic>, Yunnan, China) <bold>D</bold><italic><tp:taxon-name><tp:taxon-name-part taxon-name-part-type="genus" reg="Lycianthes">Lycianthes</tp:taxon-name-part><tp:taxon-name-part taxon-name-part-type="species" reg="oliveriana">oliveriana</tp:taxon-name-part></tp:taxon-name></italic> with urceolate calyces with no appendages (<italic>Damas et al. SAJ-1050</italic>, Papua New Guinea) <bold>E</bold><italic><tp:taxon-name><tp:taxon-name-part taxon-name-part-type="genus" reg="Lycianthes">Lycianthes</tp:taxon-name-part><tp:taxon-name-part taxon-name-part-type="species" reg="biflora">biflora</tp:taxon-name-part></tp:taxon-name></italic> with stellate corollas and membranous lobes (<italic>Knapp 10106</italic>, Yunnan, China) <bold>F</bold><italic><tp:taxon-name><tp:taxon-name-part taxon-name-part-type="genus" reg="Lycianthes">Lycianthes</tp:taxon-name-part><tp:taxon-name-part taxon-name-part-type="species" reg="cladotrichota">cladotrichota</tp:taxon-name-part></tp:taxon-name></italic> with stellate corollas and thick, fleshy lobes (short-styled plant, <italic>James et al. SAJ-1385</italic>, Papua New Guinea). Photograph credits: <bold>A, B, D, F</bold> Shelley James; <bold>C, E</bold> Sandra Knapp.</p></caption><graphic xmlns:xlink="http://www.w3.org/1999/xlink" xlink:href="phytokeys-209-001_article-87681__-g002.jpg" position="float" orientation="portrait" xlink:type="simple" id="oo_746651.jpg"><uri content-type="original_file" xlink:type="simple">https://binary.pensoft.net/fig/746651</uri></graphic></fig></tp:treatment-sec><ref-list><ref id="B89"><mixed-citation xmlns:xlink="http://www.w3.org/1999/xlink" xlink:type="simple"><person-group><name name-style="western"><surname>Symon</surname><given-names>DE</given-names></name></person-group> (<year>1985</year>) <article-title>The <tp:taxon-name><tp:taxon-name-part taxon-name-part-type="family">Solanaceae</tp:taxon-name-part></tp:taxon-name> of New Guinea.</article-title><source>Journal of the Adelaide Botanic Gardens</source><volume>8</volume>: <fpage>1</fpage>–<lpage>171</lpage>.</mixed-citation></ref><ref id="B97"><mixed-citation xmlns:xlink="http://www.w3.org/1999/xlink" xlink:type="simple"><person-group><name name-style="western"><surname>Veldkamp</surname><given-names>JF</given-names></name><name name-style="western"><surname>Vink</surname><given-names>W</given-names></name><name name-style="western"><surname>Frodin</surname><given-names>DG</given-names></name></person-group> (<year>1988</year>) <article-title>XI. Ledermann’s and some other German localities in Papua New Guinea.</article-title><source>Flora Malesiana Bulletin</source><volume>10</volume>: <fpage>32</fpage>–<lpage>38</lpage>.</mixed-citation></ref><ref id="B38"><mixed-citation xmlns:xlink="http://www.w3.org/1999/xlink" xlink:type="simple">IUCN (<year>2020</year>) Guidelines for Using the IUCN Red List Categories and Criteria. Version 13. Prepared by the Standards and Petitions Subcommittee of the IUCN Species Survival Commission. <ext-link xlink:type="simple" ext-link-type="uri" xlink:href="http://www.iucnredlist.org/documents/RedListGuidelines.pdf">http://www.iucnredlist.org/documents/RedListGuidelines.pdf</ext-link></mixed-citation></ref><ref id="B11"><mixed-citation xmlns:xlink="http://www.w3.org/1999/xlink" xlink:type="simple"><person-group><name name-style="western"><surname>Bitter</surname><given-names>G</given-names></name></person-group> (<year>1917</year>) <article-title>Die papuasischen Arten von <italic><tp:taxon-name><tp:taxon-name-part taxon-name-part-type="genus">Solanum</tp:taxon-name-part></tp:taxon-name></italic>.</article-title><source>Botanische Jahrbücher für Systematik, Pflanzengeschichte und Pflanzengeographie</source><volume>55</volume>: <fpage>59</fpage>–<lpage>113</lpage>.</mixed-citation></ref><ref id="B93"><mixed-citation xmlns:xlink="http://www.w3.org/1999/xlink" xlink:type="simple"><person-group><name name-style="western"><surname>Takeuchi</surname><given-names>W</given-names></name><name name-style="western"><surname>Golman</surname><given-names>M</given-names></name></person-group> (<year>2002</year>) <article-title>The present status of Ledermann’s April River localities in Papua New Guinea.</article-title><source>Sida</source><volume>20</volume>: <fpage>55</fpage>–<lpage>70</lpage>.</mixed-citation></ref></ref-list></tp:taxon-treatment>
