# Supplementary material for: ﻿A revision of Lycianthes (Solanaceae) in Australia, New Guinea, and the Pacific
Source: PhytoKeys. 2022 Sep 23;209:1–134. doi: 10.3897/phytokeys.209.87681 (PMC9848948; doi:10.3897/phytokeys.209.87681)
Supplement: XML Treatment for Lycianthes peranomala [file phytokeys.209.87681-treatment14.xml]

<!DOCTYPE tp:taxon-treatment
  PUBLIC "-//TaxonX//DTD Taxonomic Treatment Publishing DTD v0 20100105//EN" "tax-treatment-NSO.dtd">
<tp:taxon-treatment xmlns:tp="http://www.plazi.org/taxpub"><tp:treatment-meta><kwd-group><label>Taxon classification</label><kwd>
              <named-content content-type="kingdom">Plantae</named-content>
            </kwd><kwd>
              <named-content content-type="order">Solanales</named-content>
            </kwd><kwd>
              <named-content content-type="family">Solanaceae</named-content>
            </kwd></kwd-group><mixed-citation publication-type="journal"><person-group><name><surname>Knapp</surname><given-names>Sandra</given-names></name></person-group><article-title>﻿A revision of <italic><tp:taxon-name><tp:taxon-name-part taxon-name-part-type="genus" reg="Lycianthes">Lycianthes</tp:taxon-name-part></tp:taxon-name></italic> (<tp:taxon-name><tp:taxon-name-part taxon-name-part-type="family">Solanaceae</tp:taxon-name-part></tp:taxon-name>) in Australia, New Guinea, and the Pacific</article-title><source>PhytoKeys</source><day>23</day><month>09</month><year>2022</year><volume>209</volume><fpage>1</fpage><lpage>134</lpage><pub-id pub-id-type="doi">10.3897/phytokeys.209.87681</pub-id></mixed-citation></tp:treatment-meta><tp:nomenclature><label>﻿13.</label><tp:taxon-name>
            <object-id xmlns:xlink="http://www.w3.org/1999/xlink" content-type="arpha" xlink:type="simple">BD958B41-FA6F-5F05-A23B-09F128B172C3</object-id>
            <tp:taxon-name-part taxon-name-part-type="genus" reg="Lycianthes">Lycianthes</tp:taxon-name-part>
            <tp:taxon-name-part taxon-name-part-type="species" reg="peranomala">peranomala</tp:taxon-name-part>
          </tp:taxon-name><tp:taxon-authority>(Wernham ex. Ridl.) A.R.Bean, Austrobaileya 6(3): 567. 2003.</tp:taxon-authority><xref ref-type="fig" rid="F40">Figs 40</xref><xref ref-type="fig" rid="F41">, 41</xref><tp:nomenclature-citation-list><tp:nomenclature-citation><tp:taxon-name>
                <tp:taxon-name-part taxon-name-part-type="genus" reg="Solanum">Solanum</tp:taxon-name-part>
                <tp:taxon-name-part taxon-name-part-type="species" reg="peranomalum">peranomalum</tp:taxon-name-part>
              </tp:taxon-name><comment>Wernham ex Ridl., Hooker’s Icon. Pl. 31 (pt. 3): tab. 3062. 1922. Type. Indonesia. Papua: “Mt. Carstenz [Canoe Camp on Utakwa River drainage]” [Puncak Jaya or Mount Jaya], 45 m, 5 Dec 1912, <italic>C.B. Kloss s.n.</italic> (lectotype, designated by <xref ref-type="bibr" rid="B89">Symon 1985</xref>, pg. 58 [as holotype]: BM [BM001014584]).</comment></tp:nomenclature-citation></tp:nomenclature-citation-list></tp:nomenclature><tp:treatment-sec sec-type="material" id="SECID0EM1HK"><title>Type.</title><p>Based on <italic><tp:taxon-name><tp:taxon-name-part taxon-name-part-type="genus" reg="Solanum">Solanum</tp:taxon-name-part><tp:taxon-name-part taxon-name-part-type="species" reg="peranomalum">peranomalum</tp:taxon-name-part></tp:taxon-name></italic> Wernham ex Ridl.</p><fig id="F40" position="float" orientation="portrait"><object-id xmlns:xlink="http://www.w3.org/1999/xlink" content-type="doi" xlink:type="simple">10.3897/phytokeys.209.87681.figure40</object-id><object-id xmlns:xlink="http://www.w3.org/1999/xlink" content-type="arpha" xlink:type="simple">E854F07F-69FD-58A5-B25E-157203699962</object-id><label>Figure 40.</label><caption><p><italic><tp:taxon-name><tp:taxon-name-part taxon-name-part-type="genus" reg="Lycianthes">Lycianthes</tp:taxon-name-part><tp:taxon-name-part taxon-name-part-type="species" reg="peranomala">peranomala</tp:taxon-name-part></tp:taxon-name></italic> (Wernhamam ex Ridl.) A.R.Bean. Reproduced from <xref ref-type="bibr" rid="B70">Ridley (1922</xref>: pl. 3062, as <italic><tp:taxon-name><tp:taxon-name-part taxon-name-part-type="genus" reg="Solanum">S.</tp:taxon-name-part><tp:taxon-name-part taxon-name-part-type="species" reg="peranomalum">peranomalum</tp:taxon-name-part></tp:taxon-name></italic> Wernham ex Ridl.). Courtesy of permission of NHM Library and Archives, reproduced with permission.</p></caption><graphic xmlns:xlink="http://www.w3.org/1999/xlink" xlink:href="phytokeys-209-001_article-87681__-g040.jpg" position="float" orientation="portrait" xlink:type="simple" id="oo_746689.jpg"><uri content-type="original_file" xlink:type="simple">https://binary.pensoft.net/fig/746689</uri></graphic></fig></tp:treatment-sec><tp:treatment-sec sec-type="description" id="SECID0EE3HK"><title>Description.</title><p>Shrub to 3 m, or a woody climber with length not recorded; stems terete, sparsely pubescent with appressed stiff antrorse simple uniseriate 1–6-celled trichomes to 1 mm long, the basal cell of each enlarged and sometimes remaining as a pustule or bump; new growth densely stiff-pubescent, the trichomes simple, uniseriate and strongly antrorse; bark of older stems brown, glabrescent, somewhat rugose and corky. Sympodial units unifoliate or difoliate, if difoliate the leaves geminate, the leaves of a pair different in size and sometimes shape. Leaves simple; blades of major leaves 9–16 cm long, 4–7 cm wide, elliptic, widest at the middle, the two sides occasionally uneven in size with the basiscopic half narrower, concolorous or somewhat discolorous, chartaceous or coriaceous; adaxial surfaces bullate (fide <italic>Takeuchi 11204</italic>), glabrous, the midrib keeled; abaxial surfaces glabrous, the veins prominent; principal veins 8–9 pairs, yellowish abaxially; base acute, oblique; margins entire; apex acuminate with an elongate drip-tip; petiole 0.7–1.1 cm long, sparsely pubescent with a few scattered stiff antrorse simple uniseriate trichomes on the adaxial surfaced and near the base; blades of minor leaves 1–2.5(4) cm long, 1–2.2 cm wide, elliptic to orbicular or heart-shaped, often apparently clasping the stem (“retrorsely directed” fide <italic>Takeuchi 11204</italic>), similar in texture and pubescent to the major leaves; base cordate or rounded; margins entire, usually revolute, sometimes markedly so; apex abruptly acute; petioles 0.1–0.2 cm long, glabrous or sometimes with a few simple trichomes like those of the stems. Inflorescences axillary fascicles of 8–10 flowers, several open at once, sparsely pubescent with stiff antrorse trichomes to 0.5 mm long like those of the stems; pedicels at anthesis 0.6–0.7 cm long, ca. 0.5 mm in diameter at the base, ca. 1.5 mm in diameter at the apex, spreading (?), white or pale purple, sparsely pubescent with stiff antrorse simple uniseriate trichomes like those of the stems, ca. 0.5 mm long; pedicel scars clustered in the leaf axils; buds ellipsoid, the corolla ca. halfway exserted from the calyx tube before anthesis. Flowers 5-merous, heterostylous and unisexual, specimens with either short-styled flowers or long-styled flowers and fruit, the plants possibly dioecious. Calyx tube 2.5–3 mm long, 2–2.5 mm wide, urn-shaped, the rim somewhat constricted, thick and woody (dry) or fleshy (live plants?), with no appendages, sparsely pubescent with stiff trichomes like those of the pedicels, these deciduous. Corolla 0.6–0.8 cm in diameter, purple, stellate, lobed nearly to the base, interpetalar tissue absent, the lobes 3–4 mm wide, 1.2–2 mm wide, reflexed, thick and fleshy, adaxially glabrous with a prominent ridged midvein, abaxially glabrous or sparsely papillate, densely papillate on tips and margins. Stamens equal; filament tube minute; free portion of the filaments ca. 1 mm long, glabrous; anthers 1.5–2 mm long, 1–1.5 mm wide, plumply ellipsoid, yellow, poricidal at the tips, the pores distally directed, circular, not elongating to slits with age. Ovary conical, glabrous; style in short-styled flowers ca. 0.5 mm long, in long-styled flowers 4–4.5 mm long, glabrous; stigma capitate or minutely bilobed, the surfaces minutely papillate. Fruit a globose berry, 0.5–0.9 cm in diameter, colour at maturity not known, the pericarp brittle in dry material, glabrous, matte, opaque, fruiting pedicels 0.5–0.8 cm long, ca. 1 mm in diameter at the base, ca. 1.5 mm in diameter at the apex, stiff and somewhat woody and tuberculate, spreading; fruiting calyx a cup at the base of the fruit, covering less than 1/4 of the berry, somewhat tuberculate, with a few stiff trichomes, but these usually deciduous. Seeds 10–20 per berry, ca. 2 mm long, ca. 1.5 mm wide, flattened reniform or slightly tear-shaped, reddish brown, the surfaces deeply pitted especially on the thickened margins, the testal cells pentagonal in outline. Stone cells absent. Chromosome number not known.</p><fig id="F41" position="float" orientation="portrait"><object-id xmlns:xlink="http://www.w3.org/1999/xlink" content-type="doi" xlink:type="simple">10.3897/phytokeys.209.87681.figure41</object-id><object-id xmlns:xlink="http://www.w3.org/1999/xlink" content-type="arpha" xlink:type="simple">7FF08073-9E8C-525A-A7F2-57C7A3ED3528</object-id><label>Figure 41.</label><caption><p><italic><tp:taxon-name><tp:taxon-name-part taxon-name-part-type="genus" reg="Lycianthes">Lycianthes</tp:taxon-name-part><tp:taxon-name-part taxon-name-part-type="species" reg="peranomala">peranomala</tp:taxon-name-part></tp:taxon-name></italic> herbarium specimen. Papua New Guinea. Chimbu: <italic>Takeuchi 11204</italic> (A). Courtesy of the Herbarium of the Arnold Arboretum of Harvard University, reproduced with permission.</p></caption><graphic xmlns:xlink="http://www.w3.org/1999/xlink" xlink:href="phytokeys-209-001_article-87681__-g041.jpg" position="float" orientation="portrait" xlink:type="simple" id="oo_746690.jpg"><uri content-type="original_file" xlink:type="simple">https://binary.pensoft.net/fig/746690</uri></graphic></fig></tp:treatment-sec><tp:treatment-sec sec-type="distribution" id="SECID0EI4HK"><title>Distribution</title><p><bold>(Fig. <xref ref-type="fig" rid="F42">42</xref>).</bold><italic><tp:taxon-name><tp:taxon-name-part taxon-name-part-type="genus" reg="Lycianthes">Lycianthes</tp:taxon-name-part><tp:taxon-name-part taxon-name-part-type="species" reg="peranomala">peranomala</tp:taxon-name-part></tp:taxon-name></italic> is endemic to the island of New Guinea; known from Papua New Guinea (Chimbu, Madang, Oro) and Indonesia (Papua).</p><fig id="F42" position="float" orientation="portrait"><object-id xmlns:xlink="http://www.w3.org/1999/xlink" content-type="doi" xlink:type="simple">10.3897/phytokeys.209.87681.figure42</object-id><object-id xmlns:xlink="http://www.w3.org/1999/xlink" content-type="arpha" xlink:type="simple">BCCE73E0-E17E-5080-91F1-10745CACD32F</object-id><label>Figure 42.</label><caption><p>Distribution of <italic><tp:taxon-name><tp:taxon-name-part taxon-name-part-type="genus" reg="Lycianthes">Lycianthes</tp:taxon-name-part><tp:taxon-name-part taxon-name-part-type="species" reg="peranomala">peranomala</tp:taxon-name-part></tp:taxon-name></italic>.</p></caption><graphic xmlns:xlink="http://www.w3.org/1999/xlink" xlink:href="phytokeys-209-001_article-87681__-g042.jpg" position="float" orientation="portrait" xlink:type="simple" id="oo_746691.jpg"><uri content-type="original_file" xlink:type="simple">https://binary.pensoft.net/fig/746691</uri></graphic></fig></tp:treatment-sec><tp:treatment-sec sec-type="ecology" id="SECID0EY5HK"><title>Ecology and habitat.</title><p><italic><tp:taxon-name><tp:taxon-name-part taxon-name-part-type="genus" reg="Lycianthes">Lycianthes</tp:taxon-name-part><tp:taxon-name-part taxon-name-part-type="species" reg="peranomala">peranomala</tp:taxon-name-part></tp:taxon-name></italic> occurs in lowland rainforest and riverine forests, between 50 and 640 m elevation.</p></tp:treatment-sec><tp:treatment-sec sec-type="Common names" id="SECID0EJ6HK"><title>Common names.</title><p>None recorded.</p></tp:treatment-sec><tp:treatment-sec sec-type="Preliminary conservation assessment" id="SECID0EO6HK"><title>Preliminary conservation assessment</title><p><bold>(<xref ref-type="bibr" rid="B38">IUCN 2020</xref>).</bold><abbrev xmlns:xlink="http://www.w3.org/1999/xlink" xlink:title="Extent of Occurrence" id="ABBRID0E26HK" xlink:type="simple">EOO</abbrev> (189,160 km<sup>2</sup> - <abbrev xmlns:xlink="http://www.w3.org/1999/xlink" xlink:title="Least Concern" id="ABBRID0ECAAM" xlink:type="simple">LC</abbrev>); <abbrev xmlns:xlink="http://www.w3.org/1999/xlink" xlink:title="Area of Occurrence" id="ABBRID0EGAAM" xlink:type="simple">AOO</abbrev> (16km<sup>2</sup> - <abbrev xmlns:xlink="http://www.w3.org/1999/xlink" xlink:title="Endangered" id="ABBRID0EMAAM" xlink:type="simple">EN</abbrev>). <italic><tp:taxon-name><tp:taxon-name-part taxon-name-part-type="genus" reg="Lycianthes">Lycianthes</tp:taxon-name-part><tp:taxon-name-part taxon-name-part-type="species" reg="peranomala">peranomala</tp:taxon-name-part></tp:taxon-name></italic> is known from four localities, some of which are within protected areas. Based on <abbrev xmlns:xlink="http://www.w3.org/1999/xlink" xlink:title="Extent of Occurrence" id="ABBRID0E2AAM" xlink:type="simple">EOO</abbrev> alone, it would merit a status of Least Concern, but given the few collections, its forest habitat and general lack of knowledge about the species, I propose a preliminary threat status of Vulnerable (<abbrev xmlns:xlink="http://www.w3.org/1999/xlink" xlink:title="Vulnerable" id="ABBRID0E6AAM" xlink:type="simple">VU</abbrev> [B2a, b(iii,iv)]) for <italic><tp:taxon-name><tp:taxon-name-part taxon-name-part-type="genus" reg="Lycianthes">L.</tp:taxon-name-part><tp:taxon-name-part taxon-name-part-type="species" reg="peranomala">peranomala</tp:taxon-name-part></tp:taxon-name></italic>.</p></tp:treatment-sec><tp:treatment-sec sec-type="discussion" id="SECID0EOBAM"><title>Discussion.</title><p><italic><tp:taxon-name><tp:taxon-name-part taxon-name-part-type="genus" reg="Lycianthes">Lycianthes</tp:taxon-name-part><tp:taxon-name-part taxon-name-part-type="species" reg="peranomala">peranomala</tp:taxon-name-part></tp:taxon-name></italic> is vegetatively similar to <italic><tp:taxon-name><tp:taxon-name-part taxon-name-part-type="genus" reg="Lycianthes">L.</tp:taxon-name-part><tp:taxon-name-part taxon-name-part-type="species" reg="impar">impar</tp:taxon-name-part></tp:taxon-name></italic> in its orbicular to heart-shaped minor leaves and relatively large, elliptic major leaves with prominent venation. They differ in trichome morphology, <italic><tp:taxon-name><tp:taxon-name-part taxon-name-part-type="genus" reg="Lycianthes">L.</tp:taxon-name-part><tp:taxon-name-part taxon-name-part-type="species" reg="peranomala">peranomala</tp:taxon-name-part></tp:taxon-name></italic> has sparse stiff, strongly antrorse trichomes on stems, veins near the leaf base and calyces, while those of <italic><tp:taxon-name><tp:taxon-name-part taxon-name-part-type="genus" reg="Lycianthes">L.</tp:taxon-name-part><tp:taxon-name-part taxon-name-part-type="species" reg="impar">impar</tp:taxon-name-part></tp:taxon-name></italic> are soft and curling and found on stems only. Inflorescences of <italic><tp:taxon-name><tp:taxon-name-part taxon-name-part-type="genus" reg="Lycianthes">L.</tp:taxon-name-part><tp:taxon-name-part taxon-name-part-type="species" reg="impar">impar</tp:taxon-name-part></tp:taxon-name></italic> are elongate with paired pedicel scars, while those of <italic><tp:taxon-name><tp:taxon-name-part taxon-name-part-type="genus" reg="Lycianthes">L.</tp:taxon-name-part><tp:taxon-name-part taxon-name-part-type="species" reg="peranomala">peranomala</tp:taxon-name-part></tp:taxon-name></italic> are strictly axillary.</p><p>Like <italic><tp:taxon-name><tp:taxon-name-part taxon-name-part-type="genus" reg="Lycianthes">Lycianthes</tp:taxon-name-part><tp:taxon-name-part taxon-name-part-type="species" reg="kaernbachii">kaernbachii</tp:taxon-name-part></tp:taxon-name></italic> and <italic><tp:taxon-name><tp:taxon-name-part taxon-name-part-type="genus" reg="Lycianthes">L.</tp:taxon-name-part><tp:taxon-name-part taxon-name-part-type="species" reg="oliveriana">oliveriana</tp:taxon-name-part></tp:taxon-name></italic> the flowers of <italic><tp:taxon-name><tp:taxon-name-part taxon-name-part-type="genus" reg="Lycianthes">L.</tp:taxon-name-part><tp:taxon-name-part taxon-name-part-type="species" reg="peranomala">peranomala</tp:taxon-name-part></tp:taxon-name></italic> are usually less than 1 cm in diameter with fleshy corolla lobes lacking any interpetalar tissue and the plants are possibly dioecious with short-styled flowers and long-styled flowers (and fruit) on different plants. <italic><tp:taxon-name><tp:taxon-name-part taxon-name-part-type="genus" reg="Lycianthes">Lycianthes</tp:taxon-name-part><tp:taxon-name-part taxon-name-part-type="species" reg="peranomala">peranomala</tp:taxon-name-part></tp:taxon-name></italic> can be distinguished from those taxa in its minor leaves that are very dissimilar in shape to the major leaves; both <italic><tp:taxon-name><tp:taxon-name-part taxon-name-part-type="genus" reg="Lycianthes">L.</tp:taxon-name-part><tp:taxon-name-part taxon-name-part-type="species" reg="kaernbachii">kaernbachii</tp:taxon-name-part></tp:taxon-name></italic> had <italic><tp:taxon-name><tp:taxon-name-part taxon-name-part-type="genus" reg="Lycianthes">L.</tp:taxon-name-part><tp:taxon-name-part taxon-name-part-type="species" reg="oliveriana">oliveriana</tp:taxon-name-part></tp:taxon-name></italic> have minor leaves that are different in size but not so strongly dissimilar in shape.</p><p>The name <italic><tp:taxon-name><tp:taxon-name-part taxon-name-part-type="genus" reg="Solanum">Solanum</tp:taxon-name-part><tp:taxon-name-part taxon-name-part-type="species" reg="peranomalum">peranomalum</tp:taxon-name-part></tp:taxon-name></italic> was proposed by Herbert Fuller Wernham, an assistant in the Botany Department of the British Museum, for plants collected by Cecil Boden Kloss on the 1912–1913 expedition led by the ornithologist Arthur Wollaston in a second attempt to reach the high peaks of the “Snow Mountains” (Mount Jaya) in the central range (<xref ref-type="bibr" rid="B69">Ridley 1916</xref>). His publication of <italic><tp:taxon-name><tp:taxon-name-part taxon-name-part-type="genus" reg="Solanum">S.</tp:taxon-name-part><tp:taxon-name-part taxon-name-part-type="species" reg="peranomalum">peranomalum</tp:taxon-name-part></tp:taxon-name></italic> was superseded by Nicholas Ridley’s publication of the same name, with an illustration (Fig. <xref ref-type="fig" rid="F40">40</xref>) but a slightly different and less complete description a few months earlier. Ridley perhaps was inpatient for the Transactions to appear or had little regard for Wernham at the Museum, who had a tragic career cut short by mental health issues and alcoholism (<xref ref-type="bibr" rid="B82">Stearn 1981</xref>). It is strange that neither of the two other species described by <xref ref-type="bibr" rid="B101">Wernham (1916)</xref> were published by Ridley (<italic><tp:taxon-name><tp:taxon-name-part taxon-name-part-type="genus" reg="Solanum">S.</tp:taxon-name-part><tp:taxon-name-part taxon-name-part-type="species" reg="ridleyanum">ridleyanum</tp:taxon-name-part></tp:taxon-name></italic> and <italic><tp:taxon-name><tp:taxon-name-part taxon-name-part-type="genus" reg="Solanum">S.</tp:taxon-name-part><tp:taxon-name-part taxon-name-part-type="species" reg="wollastonii">wollastonii</tp:taxon-name-part></tp:taxon-name></italic>).</p></tp:treatment-sec><tp:treatment-sec sec-type="material" id="SECID0EYHAM"><title>Specimens examined.</title><p>Indonesia. [type only]</p><p>Papua New Guinea. <bold>Chimbu</bold>: Crater Mountain Wildlife Management Area, Vicinity of Haia, along the Wara oo streamcourse (first river E of Mt. Widau), 640 m, 16 Sep 1996, <italic>Takeuchi 11204</italic> (A, BM, K, L, LAE, US). <bold>Madang</bold>: Ohu Village, 100 m, 7 Aug 2008, <italic>Ctvrtecka 1644</italic> (US). <bold>Oro</bold>: Kokoda, 365 m, 22 Mar 1936, <italic>Carr 16195</italic> (BM, K, NY).</p></tp:treatment-sec><ref-list><ref id="B70"><mixed-citation xmlns:xlink="http://www.w3.org/1999/xlink" xlink:type="simple"><person-group><name name-style="western"><surname>Ridley</surname><given-names>HN</given-names></name></person-group> (<year>1922</year>) <italic><tp:taxon-name><tp:taxon-name-part taxon-name-part-type="genus">Solanum</tp:taxon-name-part><tp:taxon-name-part taxon-name-part-type="species">peranomalum</tp:taxon-name-part></tp:taxon-name></italic>. Hooker’s Icones Plantarum 31(pt. 3): tab. 3062.</mixed-citation></ref><ref id="B89"><mixed-citation xmlns:xlink="http://www.w3.org/1999/xlink" xlink:type="simple"><person-group><name name-style="western"><surname>Symon</surname><given-names>DE</given-names></name></person-group> (<year>1985</year>) <article-title>The <tp:taxon-name><tp:taxon-name-part taxon-name-part-type="family">Solanaceae</tp:taxon-name-part></tp:taxon-name> of New Guinea.</article-title><source>Journal of the Adelaide Botanic Gardens</source><volume>8</volume>: <fpage>1</fpage>–<lpage>171</lpage>.</mixed-citation></ref><ref id="B38"><mixed-citation xmlns:xlink="http://www.w3.org/1999/xlink" xlink:type="simple">IUCN (<year>2020</year>) Guidelines for Using the IUCN Red List Categories and Criteria. Version 13. Prepared by the Standards and Petitions Subcommittee of the IUCN Species Survival Commission. <ext-link xlink:type="simple" ext-link-type="uri" xlink:href="http://www.iucnredlist.org/documents/RedListGuidelines.pdf">http://www.iucnredlist.org/documents/RedListGuidelines.pdf</ext-link></mixed-citation></ref><ref id="B69"><mixed-citation xmlns:xlink="http://www.w3.org/1999/xlink" xlink:type="simple"><person-group><name name-style="western"><surname>Ridley</surname><given-names>HN</given-names></name></person-group> (<year>1916</year>) <article-title>Report on the botany of the Wollaston expedition to Dutch New Guinea, 1912–1913. Transactions of the Linnean Society of London 9, ser.</article-title><volume>2</volume>: <fpage>1</fpage>–<lpage>269</lpage>. <ext-link xlink:type="simple" ext-link-type="doi" xlink:href="10.1111/j.1095-8339.1916.tb00009.x">https://doi.org/10.1111/j.1095-8339.1916.tb00009.x</ext-link></mixed-citation></ref><ref id="B82"><mixed-citation xmlns:xlink="http://www.w3.org/1999/xlink" xlink:type="simple"><person-group><name name-style="western"><surname>Stearn</surname><given-names>WT</given-names></name></person-group> (<year>1981</year>) <article-title>Herbert Fuller Wernham (1879–1941), a centenary commemoration.</article-title><source>Taxon</source><volume>30</volume>(<issue>1</issue>): <fpage>1</fpage>–<lpage>6</lpage>. <ext-link xlink:type="simple" ext-link-type="doi" xlink:href="10.2307/1219381">https://doi.org/10.2307/1219381</ext-link></mixed-citation></ref><ref id="B101"><mixed-citation xmlns:xlink="http://www.w3.org/1999/xlink" xlink:type="simple"><person-group><name name-style="western"><surname>Wernham</surname><given-names>HF</given-names></name></person-group> (<year>1916</year>) <article-title><tp:taxon-name><tp:taxon-name-part taxon-name-part-type="family">Solanaceae</tp:taxon-name-part></tp:taxon-name>.</article-title> In: <person-group><name name-style="western"><surname>Ridley</surname><given-names>HN</given-names></name></person-group> (<role>Ed.</role>) <issue-title>Report on the botany of the Wollaston expedition to Dutch New Guinea, 1912–1913.</issue-title><source>Transactions of the Linnean Society of London</source><volume>9</volume>: <fpage>119</fpage>–<lpage>120</lpage>.</mixed-citation></ref></ref-list></tp:taxon-treatment>
