# Supplementary material for: ﻿A revision of Lycianthes (Solanaceae) in Australia, New Guinea, and the Pacific
Source: PhytoKeys. 2022 Sep 23;209:1–134. doi: 10.3897/phytokeys.209.87681 (PMC9848948; doi:10.3897/phytokeys.209.87681)
Supplement: XML Treatment for Lycianthes rostellata [file phytokeys.209.87681-treatment16.xml]

<!DOCTYPE tp:taxon-treatment
  PUBLIC "-//TaxonX//DTD Taxonomic Treatment Publishing DTD v0 20100105//EN" "tax-treatment-NSO.dtd">
<tp:taxon-treatment xmlns:tp="http://www.plazi.org/taxpub"><tp:treatment-meta><kwd-group><label>Taxon classification</label><kwd>
              <named-content content-type="kingdom">Plantae</named-content>
            </kwd><kwd>
              <named-content content-type="order">Solanales</named-content>
            </kwd><kwd>
              <named-content content-type="family">Solanaceae</named-content>
            </kwd></kwd-group><mixed-citation publication-type="journal"><person-group><name><surname>Knapp</surname><given-names>Sandra</given-names></name></person-group><article-title>﻿A revision of <italic><tp:taxon-name><tp:taxon-name-part taxon-name-part-type="genus" reg="Lycianthes">Lycianthes</tp:taxon-name-part></tp:taxon-name></italic> (<tp:taxon-name><tp:taxon-name-part taxon-name-part-type="family">Solanaceae</tp:taxon-name-part></tp:taxon-name>) in Australia, New Guinea, and the Pacific</article-title><source>PhytoKeys</source><day>23</day><month>09</month><year>2022</year><volume>209</volume><fpage>1</fpage><lpage>134</lpage><pub-id pub-id-type="doi">10.3897/phytokeys.209.87681</pub-id></mixed-citation></tp:treatment-meta><tp:nomenclature><label>﻿15.</label><tp:taxon-name>
            <object-id xmlns:xlink="http://www.w3.org/1999/xlink" content-type="arpha" xlink:type="simple">E7E4E523-7600-5D9E-B0EF-6BB853C12170</object-id>
            <tp:taxon-name-part taxon-name-part-type="genus" reg="Lycianthes">Lycianthes</tp:taxon-name-part>
            <tp:taxon-name-part taxon-name-part-type="species" reg="rostellata">rostellata</tp:taxon-name-part>
          </tp:taxon-name><tp:taxon-authority>(Merr. &amp; L.M. Perry) A.R.Bean, Austrobaileya 6(3): 568. 2003.</tp:taxon-authority><xref ref-type="fig" rid="F45">Figs 45</xref><xref ref-type="fig" rid="F46">, 46</xref><tp:nomenclature-citation-list><tp:nomenclature-citation><tp:taxon-name>
                <tp:taxon-name-part taxon-name-part-type="genus" reg="Solanum">Solanum</tp:taxon-name-part>
                <tp:taxon-name-part taxon-name-part-type="species" reg="rostellatum">rostellatum</tp:taxon-name-part>
              </tp:taxon-name><comment>Merr. &amp; L.M.Perry, J. Arnold Arb. 30: 51. 1949. Type. Papua New Guinea. Central: East Mt. Tafa, Central Division, 2,100 m, May 1933, <italic>L.J. Brass 4135</italic> (holotype: A [00077837]; isotypes: BRI [BRI-AQ0080376], L [L0003660], LAE [acc. # 229583], NY [00172292]).</comment></tp:nomenclature-citation><tp:nomenclature-citation><tp:taxon-name>
                <tp:taxon-name-part taxon-name-part-type="genus" reg="Solanum">Solanum</tp:taxon-name-part>
                <tp:taxon-name-part taxon-name-part-type="species" reg="pustulatum">pustulatum</tp:taxon-name-part>
              </tp:taxon-name><comment>Symon, J. Adelaide Bot. Gard. 8: 58. 1985. Type. Papua New Guinea. Eastern Highlands: confluence of Warapuri and Warranaga Rivers, Wahgi-Jimi Divide north of Nondugl, Minj subdistrict, 2,134 m, 5 Sep 1963, <italic>P. van Royen NGF-18229</italic> (holotype: BRI [AQ0080260]; isotypes: CANB [CANB135300], K [K000922492], L [L0403779], LAE [acc. # 58346]).</comment></tp:nomenclature-citation><tp:nomenclature-citation><tp:taxon-name>
                <tp:taxon-name-part taxon-name-part-type="genus" reg="Lycianthes">Lycianthes</tp:taxon-name-part>
                <tp:taxon-name-part taxon-name-part-type="species" reg="pustulata">pustulata</tp:taxon-name-part>
              </tp:taxon-name><comment>(Symon) A.R.Bean, Austrobaileya 6(3): 568. 2003. Type. Based on <tp:taxon-name><tp:taxon-name-part taxon-name-part-type="genus" reg="Solanum">Solanum</tp:taxon-name-part><tp:taxon-name-part taxon-name-part-type="species" reg="pustulatum">pustulatum</tp:taxon-name-part></tp:taxon-name> Symon.</comment></tp:nomenclature-citation></tp:nomenclature-citation-list></tp:nomenclature><tp:treatment-sec sec-type="material" id="SECID0EN5AM"><title>Type.</title><p>Based on <italic><tp:taxon-name><tp:taxon-name-part taxon-name-part-type="genus" reg="Solanum">Solanum</tp:taxon-name-part><tp:taxon-name-part taxon-name-part-type="species" reg="rostellatum">rostellatum</tp:taxon-name-part></tp:taxon-name></italic> Merr. &amp; L.M.Perry.</p><fig id="F45" position="float" orientation="portrait"><object-id xmlns:xlink="http://www.w3.org/1999/xlink" content-type="doi" xlink:type="simple">10.3897/phytokeys.209.87681.figure45</object-id><object-id xmlns:xlink="http://www.w3.org/1999/xlink" content-type="arpha" xlink:type="simple">707D9144-BBB9-54A0-B3B1-C910B207A579</object-id><label>Figure 45.</label><caption><p><italic><tp:taxon-name><tp:taxon-name-part taxon-name-part-type="genus" reg="Lycianthes">Lycianthes</tp:taxon-name-part><tp:taxon-name-part taxon-name-part-type="species" reg="rostellata">rostellata</tp:taxon-name-part></tp:taxon-name></italic> (Merr. &amp; L.M.Perry) A.R.Bean. Drawing by M.L. Szent-Ivany, first published in <xref ref-type="bibr" rid="B89">Symon (1985</xref>: fig. 19, as <italic><tp:taxon-name><tp:taxon-name-part taxon-name-part-type="genus" reg="Solanum">S.</tp:taxon-name-part><tp:taxon-name-part taxon-name-part-type="species" reg="pustulatum">pustulatum</tp:taxon-name-part></tp:taxon-name></italic> Symon). Courtesy of the Board of the Botanic Gardens and State Herbarium (Adelaide, South Australia), reproduced with permission.</p></caption><graphic xmlns:xlink="http://www.w3.org/1999/xlink" xlink:href="phytokeys-209-001_article-87681__-g045.jpg" position="float" orientation="portrait" xlink:type="simple" id="oo_746694.jpg"><uri content-type="original_file" xlink:type="simple">https://binary.pensoft.net/fig/746694</uri></graphic></fig></tp:treatment-sec><tp:treatment-sec sec-type="description" id="SECID0EFABM"><title>Description.</title><p>Shrubs or woody vines, 0.3–3 m tall (long); stems terete, densely pubescent with stiff, antrorse simple 4–5-celled uniseriate trichomes to 0.5 mm long, these sometimes from multicellular bases or the bases becoming enlarged with plant growth(i.e., remnants of multicellular bases on old stems but young stems without); new growth sparsely to densely pubescent with stiff simple uniseriate trichomes like those of the stems; bark of older stems brownish grey, glabrescent, corky and warty with persistent multicellular trichome bases. Sympodial units unifoliate (with deciduous minor leaves) or difoliate, the leaves geminate, the leaves of a pair different in size and shape. Leaves simple; blades of major leaves 7–12(17) cm long, 1–5 cm wide, elliptic or more commonly narrowly elliptic, widest at the middle, lower leaves on stems broader than distal ones, discolorous, thick and chartaceous (papery fide <italic>Takeuchi 11804</italic>), slightly bullate; adaxial surfaces shiny, glabrous, the veins deeply impressed; abaxial surfaces glabrous or with a few antrorse simple uniseriate trichomes like those of the stems along the midrib, sometimes purple-tinged (fide <italic>Womersley 4883</italic>); principal veins 4–6 pairs, impressed above, prominent below and occasionally sparsely pubescent; base acute; margins entire, revolute; apex abruptly attenuate to a long drip-tip; petioles 0.3–1.2 cm long, sparsely pubescent with antrorse simple uniseriate trichomes to ca. 0.5 mm long like those of the stems; blades of minor leaves 0.3–0.7 cm long, 0.3–0.7 cm wide, orbicular or somewhat heart-shaped, texture and pubescence like that of the major leaves, often deciduous especially on reproductive stems; base truncate or cordate; margins entire, revolute; apex rounded; petioles less than 0.1 cm long, sparsely pubescent. Inflorescences axillary fascicles of 2–4 flowers, usually only a single flower open at a time, densely pubescent like the stems with stiff antrorse simple uniseriate trichomes; pedicels at anthesis 0.8–1 cm long, ca. 0.5 mm in diameter at the base, 1–1.5 mm in diameter at the apex, erect (?) or spreading, sparsely pubescent with stiff antrorse simple trichomes like those of the stems, articulated at the base; pedicel scars tightly packed in the leaf axils. Buds long-ellipsoid, the corolla strongly exserted from the calyx tube just before anthesis, included in early buds. Flowers 5-merous (6-merous in <italic>Womersley 4883</italic>), apparently all perfect, heterostyly not observed. Calyx tube 2.5–3 mm long, 3–3.5 mm wide, cup-shaped, woody and stiff in dry material, perhaps fleshy in live plants, white or cream-colored, with no appendages, sparsely pubescent with stiff antrorse simple uniseriate trichomes ca. 0.5 mm long. Corolla 1.4–2 cm in diameter, white tinged with purple, purplish blue or purple, deeply stellate, lobed nearly to the base, interpetalar tissue absent, the lobes 8–10 mm long, 1.5–2 mm wide, reflexed or spreading, membranous/fleshy, glabrous on both surfaces, with minutely papillate tips and margins. Stamens equal; filament tube minute; free portion of the filaments 0.75–1 mm long, glabrous or with a few stiff simple uniseriate trichomes abaxially; anthers 5–6 mm long, ca. 1 mm wide, ellipsoid and somewhat tapering at the tips, yellow, poricidal at the tips, the pores round, distally directed, not elongating to slits with age. Ovary conical, glabrous; style 5.5–6 mm long, straight, glabrous (white fide <italic>Takeuchi 11804</italic>); stigma clavate, the surfaces minutely papillate. Fruit a globose berry, often apically umbonate, 0.7–0.8 cm in diameter, green or dark green (immature?), ripening purple-black, the pericarp thick and somewhat woody (fruits immature?), matte, opaque; fruiting pedicels 1.8–2.1 cm long, ca. 1 mm in diameter at the base, ca. 2 mm in diameter at the apex, erect or spreading, somewhat woody, the surfaces thickened and rugose; fruiting calyx a stiff, woody plate beneath the fruit, not enclosing the base. Seeds 60–80 per berry, 2–2.5 mm long, 1.5–2 mm wide, flattened reniform with a deep notch, yellowish golden, the surfaces deeply pitted, especially at the thickened margins, the testal cells pentagonal in outline with slightly sinuate walls. Stone cells absent. Chromosome number not known.</p><fig id="F46" position="float" orientation="portrait"><object-id xmlns:xlink="http://www.w3.org/1999/xlink" content-type="doi" xlink:type="simple">10.3897/phytokeys.209.87681.figure46</object-id><object-id xmlns:xlink="http://www.w3.org/1999/xlink" content-type="arpha" xlink:type="simple">CFD9834E-79B9-5FE8-AF7F-4E5B824C22EE</object-id><label>Figure 46.</label><caption><p><italic><tp:taxon-name><tp:taxon-name-part taxon-name-part-type="genus" reg="Lycianthes">Lycianthes</tp:taxon-name-part><tp:taxon-name-part taxon-name-part-type="species" reg="rostellata">rostellata</tp:taxon-name-part></tp:taxon-name></italic> herbarium specimen. Papua New Guinea. Eastern Highlands: <italic>Womersley 4883</italic> (BM000886240). Courtesy of the Trustees of the Natural History Museum, London, reproduced with permission.</p></caption><graphic xmlns:xlink="http://www.w3.org/1999/xlink" xlink:href="phytokeys-209-001_article-87681__-g046.jpg" position="float" orientation="portrait" xlink:type="simple" id="oo_746695.jpg"><uri content-type="original_file" xlink:type="simple">https://binary.pensoft.net/fig/746695</uri></graphic></fig></tp:treatment-sec><tp:treatment-sec sec-type="distribution" id="SECID0ENBBM"><title>Distribution</title><p><bold>(Fig. <xref ref-type="fig" rid="F47">47</xref>).</bold><italic><tp:taxon-name><tp:taxon-name-part taxon-name-part-type="genus" reg="Lycianthes">Lycianthes</tp:taxon-name-part><tp:taxon-name-part taxon-name-part-type="species" reg="rostellata">rostellata</tp:taxon-name-part></tp:taxon-name></italic> is endemic to the island of New Guinea and is relatively widely distributed; it has only been collected in Papua New Guinea (Central, Eastern Highlands, Enga, Oro, Western Highlands).</p><fig id="F47" position="float" orientation="portrait"><object-id xmlns:xlink="http://www.w3.org/1999/xlink" content-type="doi" xlink:type="simple">10.3897/phytokeys.209.87681.figure47</object-id><object-id xmlns:xlink="http://www.w3.org/1999/xlink" content-type="arpha" xlink:type="simple">E91CBB46-75D0-56B0-B309-E92E8CE8138D</object-id><label>Figure 47.</label><caption><p>Distribution of <italic><tp:taxon-name><tp:taxon-name-part taxon-name-part-type="genus" reg="Lycianthes">Lycianthes</tp:taxon-name-part><tp:taxon-name-part taxon-name-part-type="species" reg="rostellata">rostellata</tp:taxon-name-part></tp:taxon-name></italic>.</p></caption><graphic xmlns:xlink="http://www.w3.org/1999/xlink" xlink:href="phytokeys-209-001_article-87681__-g047.jpg" position="float" orientation="portrait" xlink:type="simple" id="oo_746696.jpg"><uri content-type="original_file" xlink:type="simple">https://binary.pensoft.net/fig/746696</uri></graphic></fig></tp:treatment-sec><tp:treatment-sec sec-type="ecology" id="SECID0E4CBM"><title>Ecology and habitat.</title><p><italic><tp:taxon-name><tp:taxon-name-part taxon-name-part-type="genus" reg="Lycianthes">Lycianthes</tp:taxon-name-part><tp:taxon-name-part taxon-name-part-type="species" reg="rostellata">rostellata</tp:taxon-name-part></tp:taxon-name></italic> grows in montane and submontane forests, as well as riverine regrowth forests, from 740–2,500 m elevation.</p></tp:treatment-sec><tp:treatment-sec sec-type="Common names" id="SECID0EODBM"><title>Common names.</title><p>Papua New Guinea: baga (<italic>Henty et al. NGF-41640</italic>)</p></tp:treatment-sec><tp:treatment-sec sec-type="Preliminary conservation assessment" id="SECID0EWDBM"><title>Preliminary conservation assessment</title><p><bold>(<xref ref-type="bibr" rid="B38">IUCN 2020</xref>).</bold><abbrev xmlns:xlink="http://www.w3.org/1999/xlink" xlink:title="Extent of Occurrence" id="ABBRID0EDEBM" xlink:type="simple">EOO</abbrev> (94,873 km<sup>2</sup> - <abbrev xmlns:xlink="http://www.w3.org/1999/xlink" xlink:title="Least Concern" id="ABBRID0EJEBM" xlink:type="simple">LC</abbrev>); <abbrev xmlns:xlink="http://www.w3.org/1999/xlink" xlink:title="Area of Occurrence" id="ABBRID0ENEBM" xlink:type="simple">AOO</abbrev> (84 km<sup>2</sup> - <abbrev xmlns:xlink="http://www.w3.org/1999/xlink" xlink:title="Endangered" id="ABBRID0ETEBM" xlink:type="simple">EN</abbrev>). <italic><tp:taxon-name><tp:taxon-name-part taxon-name-part-type="genus" reg="Lycianthes">Lycianthes</tp:taxon-name-part><tp:taxon-name-part taxon-name-part-type="species" reg="rostellata">rostellata</tp:taxon-name-part></tp:taxon-name></italic> is known from more than 10 localities, some of which are within protected areas (e.g., Crater Mountain Wildlife Area). It is currently a single-country endemic. This suggests a preliminary threat status of either Least Concern (<abbrev xmlns:xlink="http://www.w3.org/1999/xlink" xlink:title="Least Concern" id="ABBRID0ECFBM" xlink:type="simple">LC</abbrev>) or Near Threatened (<abbrev xmlns:xlink="http://www.w3.org/1999/xlink" xlink:title="Near Threatened" id="ABBRID0EGFBM" xlink:type="simple">NT</abbrev>).</p></tp:treatment-sec><tp:treatment-sec sec-type="discussion" id="SECID0EKFBM"><title>Discussion.</title><p><italic><tp:taxon-name><tp:taxon-name-part taxon-name-part-type="genus" reg="Lycianthes">Lycianthes</tp:taxon-name-part><tp:taxon-name-part taxon-name-part-type="species" reg="rostellata">rostellata</tp:taxon-name-part></tp:taxon-name></italic> is one of the larger-flowered species of <italic><tp:taxon-name><tp:taxon-name-part taxon-name-part-type="genus" reg="Lycianthes">Lycianthes</tp:taxon-name-part></tp:taxon-name></italic> on New Guinea. Like <italic><tp:taxon-name><tp:taxon-name-part taxon-name-part-type="genus" reg="Lycianthes">L.</tp:taxon-name-part><tp:taxon-name-part taxon-name-part-type="species" reg="bambusarum">bambusarum</tp:taxon-name-part></tp:taxon-name></italic>, <italic><tp:taxon-name><tp:taxon-name-part taxon-name-part-type="genus" reg="Lycianthes">L.</tp:taxon-name-part><tp:taxon-name-part taxon-name-part-type="species" reg="belensis">belensis</tp:taxon-name-part></tp:taxon-name></italic> and <italic><tp:taxon-name><tp:taxon-name-part taxon-name-part-type="genus" reg="Lycianthes">L.</tp:taxon-name-part><tp:taxon-name-part taxon-name-part-type="species" reg="moszkowskii">moszkowskii</tp:taxon-name-part></tp:taxon-name></italic> the corolla is ca. 2 cm in diameter; it can be distinguished from <italic><tp:taxon-name><tp:taxon-name-part taxon-name-part-type="genus" reg="Lycianthes">L.</tp:taxon-name-part><tp:taxon-name-part taxon-name-part-type="species" reg="bambusarum">bambusarum</tp:taxon-name-part></tp:taxon-name></italic> by its pubescent rather than glabrous or minutely papillate new growth, and from <italic><tp:taxon-name><tp:taxon-name-part taxon-name-part-type="genus" reg="Lycianthes">L.</tp:taxon-name-part><tp:taxon-name-part taxon-name-part-type="species" reg="belensis">belensis</tp:taxon-name-part></tp:taxon-name></italic> and <italic><tp:taxon-name><tp:taxon-name-part taxon-name-part-type="genus" reg="Lycianthes">L.</tp:taxon-name-part><tp:taxon-name-part taxon-name-part-type="species" reg="moszkowskii">moszkowskii</tp:taxon-name-part></tp:taxon-name></italic> by its stiff antrorse pubescence of trichomes with multicellular bases. <italic><tp:taxon-name><tp:taxon-name-part taxon-name-part-type="genus" reg="Lycianthes">Lycianthes</tp:taxon-name-part><tp:taxon-name-part taxon-name-part-type="species" reg="belensis">belensis</tp:taxon-name-part></tp:taxon-name></italic> has soft, curled trichomes on the new growth, and <italic><tp:taxon-name><tp:taxon-name-part taxon-name-part-type="genus" reg="Lycianthes">L.</tp:taxon-name-part><tp:taxon-name-part taxon-name-part-type="species" reg="moszkowskii">moszkowskii</tp:taxon-name-part></tp:taxon-name></italic> has antrorse pubescence, but it is sparser than that of <italic><tp:taxon-name><tp:taxon-name-part taxon-name-part-type="genus" reg="Lycianthes">L.</tp:taxon-name-part><tp:taxon-name-part taxon-name-part-type="species" reg="rostellata">rostellata</tp:taxon-name-part></tp:taxon-name></italic> and the trichomes never have multicellular bases. Flower buds of <italic><tp:taxon-name><tp:taxon-name-part taxon-name-part-type="genus" reg="Lycianthes">L.</tp:taxon-name-part><tp:taxon-name-part taxon-name-part-type="species" reg="rostellata">rostellata</tp:taxon-name-part></tp:taxon-name></italic> are long-ellipsoid and pointed at the tips (the character upon which the specific epithet is based). <italic><tp:taxon-name><tp:taxon-name-part taxon-name-part-type="genus" reg="Lycianthes">Lycianthes</tp:taxon-name-part><tp:taxon-name-part taxon-name-part-type="species" reg="shanesii">shanesii</tp:taxon-name-part></tp:taxon-name></italic> of Australia has similar pointed buds, but the corolla lobes are wider relative to their length (2–3 times longer than wide) that are those of <italic><tp:taxon-name><tp:taxon-name-part taxon-name-part-type="genus" reg="Lycianthes">L.</tp:taxon-name-part><tp:taxon-name-part taxon-name-part-type="species" reg="rostellata">rostellata</tp:taxon-name-part></tp:taxon-name></italic> (4–5 times longer than wide) and the mature berries of <italic><tp:taxon-name><tp:taxon-name-part taxon-name-part-type="genus" reg="Lycianthes">L.</tp:taxon-name-part><tp:taxon-name-part taxon-name-part-type="species" reg="shanesii">shanesii</tp:taxon-name-part></tp:taxon-name></italic> are bright red, while those of <italic><tp:taxon-name><tp:taxon-name-part taxon-name-part-type="genus" reg="Lycianthes">L.</tp:taxon-name-part><tp:taxon-name-part taxon-name-part-type="species" reg="rostellata">rostellata</tp:taxon-name-part></tp:taxon-name></italic> are purple-black.</p><p>Plants named as <italic><tp:taxon-name><tp:taxon-name-part taxon-name-part-type="genus" reg="Solanum">Solanum</tp:taxon-name-part><tp:taxon-name-part taxon-name-part-type="species" reg="pustulatum">pustulatum</tp:taxon-name-part></tp:taxon-name></italic> (<xref ref-type="bibr" rid="B89">Symon 1985</xref>) represent an extreme in trichome morphology with prominent multicellular bases that persist after the uniseriate part of the trichome breaks off, but there is much variation in this character, from no to large multicellular bases as well as in the density of these types of trichomes. The specimen illustrated by <xref ref-type="bibr" rid="B89">Symon (1985</xref>: fig. 22,) has unusually wide leaves and persistent minor leaves, most collections of <italic><tp:taxon-name><tp:taxon-name-part taxon-name-part-type="genus" reg="Lycianthes">Lycianthes</tp:taxon-name-part><tp:taxon-name-part taxon-name-part-type="species" reg="rostellata">rostellata</tp:taxon-name-part></tp:taxon-name></italic> as circumscribed here have narrower, lance-elliptic leaves and the minor leaves are often deciduous with the sympodial units apparently unifoliate. Plants not in flower also appear to have wider leaves (<italic>Symon &amp; Katik 10690</italic>, <italic>10677)</italic>, so there may be some change in leaf shape as stems reach reproductive phase (e.g., <xref ref-type="bibr" rid="B71">Roe 1966</xref>).</p></tp:treatment-sec><tp:treatment-sec sec-type="material" id="SECID0EEMBM"><title>Specimens examined.</title><p>Papua New Guinea. <bold>Central</bold>: Boridi, 1,524 m, 3 Oct 1935, <italic>Carr 14357</italic> (BM, K, NY); subdsitrict Port Moresby, east slope of Lake Myola No. 1, 1,920 m, 17 Sep 1973, <italic>Croft &amp; Lelean NGF-34800</italic> (E, K, L, LAE, MO, QRS, US); Efogi environs, Owen Stanley range,, 1830 m, 14 Sep 1970, <italic>Schodde 5705</italic> (A, K, L, LAE); Murray Pass, near the summit, 2,650 m, 13 Jun 1984, <italic>Symon 13874</italic> (K, L, LAE, MO); Murray Pass, near crest of pass, 2,800 m, 13 Jun 1984, <italic>Symon 13875</italic> (K, L, LAE, MO); Murray Pass, “Mur Mur Pass”, 2,700 m, 13 Jun 1984, <italic>Symon 13876</italic> (K, L, LAE), <italic>Symon 13877</italic> (K, L, LAE, MO). <bold>Eastern Highlands</bold>: above Fatima River, Marafuga, Sub-dist. Goroka, 2,100 m, 13 Nov 1968, <italic>Millar NGF-40737</italic> (K, L, LAE); Daulo Pass, top of Daulo Pass, 2,320 m, 22 Jun 1977, <italic>Symon &amp; Katik 10677</italic> (K, L, LAE); near summit of Daulo, 22 Jun 1977, <italic>Symon 10678</italic> (MO, US); Crater Mountain Wildlife Area, E of Haia village along Wara Sename, Chimbu (Simbu) province, Crater, 740 m, 16 Mar 1997, <italic>Takeuchi 11804</italic> (K, L, LAE, US); Nondugl, Al River Valley, 2,134 m, 7 Apr 1953, <italic>Womersley 4883</italic> (A, BM, K, L, LAE). <bold>Enga</bold>: between Mount Hagen and Wabog, 42 km from Mount Hagen, 29 km after turnoff to Wabog, 13 km before Waterfall Village, 2,520 m, 23 Jun 1977, <italic>Symon 10687</italic> (K, L, LAE, MO); Wahgi-Sepik Divide, from Banz to Tabibunga, 4 km after crest and 39 km before Tabibunga, 27 Jun 1977, <italic>Symon 10704</italic> (K, L, LAE, MO). <bold>Oro</bold>: Alola, 1,829 m, 4 Dec 1935, <italic>Carr 13611</italic> (BM, K, NY), 1,981 m, 11 Dec 1933, <italic>Carr 13737</italic> (K), 11 Dec 1935, <italic>Carr 13738</italic> (BM, K, NY); eastern side lake Myola No.1 (Northern District), Kokoda subdistrict, 2,000 m, 23 Jul 1974, <italic>Croft et al. LAE-61993</italic> (A, K, LAE). <bold>Sanduan</bold>: Bulindip, W of Oksapmin, Telefomin subdistrict, 1,981 m, 19 Oct 1968, <italic>Henty et al. NGF-41640</italic> (A, K, L, LAE). <bold>Southern Highlands</bold>: Onim Hill, Mt. Gilwe Timber area, Mendi subdistrict, 2,500 m, 19 May 1975, <italic>Argent 8/ 19</italic> (K); Mount Giluwe, track from Onim to SW summit [Eastern Highlands on label], 2,290 m, 19 Jul 1976, <italic>van Royen 11511</italic> (K, L, LAE); between Nol and Mendi, 24 km from Mendi [georef to Mendi], 24 Jun 1977, <italic>Symon &amp; Katik 10690</italic> (K, L, LAE, MO). <bold>Western Highlands</bold>: Wapalepa, Kepaka, Upper Kaugel Valley, Hagen [Mt Hagen?], 2,652 m, 13 Jul 1969, <italic>Bowers 796</italic> (L, LAE, US); Waghi &amp; Jim Divide, Minz subprovince, 10 Aug 1981, <italic>Kerenga &amp; Croft LAE-77644</italic> (K, L, LAE); Kundip, Mt. Hagen subdistrict, 2,134 m, 10 Sep 1963, <italic>Millar &amp; Garay NGF-18664</italic> (GH, LAE); Wabag Road, 1.5 miles from turn-off, Mount Hagen subdistrict, 2,469 m, 30 Sep 1968, <italic>Vandenberg et al. NGF-39883</italic> (A, K, L, LAE).</p></tp:treatment-sec><ref-list><ref id="B89"><mixed-citation xmlns:xlink="http://www.w3.org/1999/xlink" xlink:type="simple"><person-group><name name-style="western"><surname>Symon</surname><given-names>DE</given-names></name></person-group> (<year>1985</year>) <article-title>The <tp:taxon-name><tp:taxon-name-part taxon-name-part-type="family">Solanaceae</tp:taxon-name-part></tp:taxon-name> of New Guinea.</article-title><source>Journal of the Adelaide Botanic Gardens</source><volume>8</volume>: <fpage>1</fpage>–<lpage>171</lpage>.</mixed-citation></ref><ref id="B38"><mixed-citation xmlns:xlink="http://www.w3.org/1999/xlink" xlink:type="simple">IUCN (<year>2020</year>) Guidelines for Using the IUCN Red List Categories and Criteria. Version 13. Prepared by the Standards and Petitions Subcommittee of the IUCN Species Survival Commission. <ext-link xlink:type="simple" ext-link-type="uri" xlink:href="http://www.iucnredlist.org/documents/RedListGuidelines.pdf">http://www.iucnredlist.org/documents/RedListGuidelines.pdf</ext-link></mixed-citation></ref><ref id="B71"><mixed-citation xmlns:xlink="http://www.w3.org/1999/xlink" xlink:type="simple"><person-group><name name-style="western"><surname>Roe</surname><given-names>KE</given-names></name></person-group> (<year>1966</year>) <article-title>Juvenile forms in <italic><tp:taxon-name><tp:taxon-name-part taxon-name-part-type="genus">Solanum</tp:taxon-name-part><tp:taxon-name-part taxon-name-part-type="species">mitlense</tp:taxon-name-part></tp:taxon-name></italic> and <italic><tp:taxon-name><tp:taxon-name-part taxon-name-part-type="genus">S.</tp:taxon-name-part><tp:taxon-name-part taxon-name-part-type="species">blodgettii</tp:taxon-name-part></tp:taxon-name></italic> (<tp:taxon-name><tp:taxon-name-part taxon-name-part-type="family">Solanaceae</tp:taxon-name-part></tp:taxon-name>) and their importance in taxonomy.</article-title><source>Sida</source><volume>2</volume>: <fpage>381</fpage>–<lpage>385</lpage>.</mixed-citation></ref></ref-list></tp:taxon-treatment>
