# Supplementary material for: ﻿A revision of Lycianthes (Solanaceae) in Australia, New Guinea, and the Pacific
Source: PhytoKeys. 2022 Sep 23;209:1–134. doi: 10.3897/phytokeys.209.87681 (PMC9848948; doi:10.3897/phytokeys.209.87681)
Supplement: XML Treatment for Lycianthes wollastonii [file phytokeys.209.87681-treatment19.xml]

<!DOCTYPE tp:taxon-treatment
  PUBLIC "-//TaxonX//DTD Taxonomic Treatment Publishing DTD v0 20100105//EN" "tax-treatment-NSO.dtd">
<tp:taxon-treatment xmlns:tp="http://www.plazi.org/taxpub"><tp:treatment-meta><kwd-group><label>Taxon classification</label><kwd>
              <named-content content-type="kingdom">Plantae</named-content>
            </kwd><kwd>
              <named-content content-type="order">Solanales</named-content>
            </kwd><kwd>
              <named-content content-type="family">Solanaceae</named-content>
            </kwd></kwd-group><mixed-citation publication-type="journal"><person-group><name><surname>Knapp</surname><given-names>Sandra</given-names></name></person-group><article-title>﻿A revision of <italic><tp:taxon-name><tp:taxon-name-part taxon-name-part-type="genus" reg="Lycianthes">Lycianthes</tp:taxon-name-part></tp:taxon-name></italic> (<tp:taxon-name><tp:taxon-name-part taxon-name-part-type="family">Solanaceae</tp:taxon-name-part></tp:taxon-name>) in Australia, New Guinea, and the Pacific</article-title><source>PhytoKeys</source><day>23</day><month>09</month><year>2022</year><volume>209</volume><fpage>1</fpage><lpage>134</lpage><pub-id pub-id-type="doi">10.3897/phytokeys.209.87681</pub-id></mixed-citation></tp:treatment-meta><tp:nomenclature><label>﻿18.</label><tp:taxon-name>
            <object-id xmlns:xlink="http://www.w3.org/1999/xlink" content-type="arpha" xlink:type="simple">4321FC32-1AF7-5BBF-9076-6258BD35B311</object-id>
            <tp:taxon-name-part taxon-name-part-type="genus" reg="Lycianthes">Lycianthes</tp:taxon-name-part>
            <tp:taxon-name-part taxon-name-part-type="species" reg="wollastonii">wollastonii</tp:taxon-name-part>
          </tp:taxon-name><tp:taxon-authority>(Wernham) A.R.Bean, Austrobaileya 6(3): 568. 2003.</tp:taxon-authority><xref ref-type="fig" rid="F54">Figs 54</xref><xref ref-type="fig" rid="F55">, 55</xref><tp:nomenclature-citation-list><tp:nomenclature-citation><tp:taxon-name>
                <tp:taxon-name-part taxon-name-part-type="genus" reg="Solanum">Solanum</tp:taxon-name-part>
                <tp:taxon-name-part taxon-name-part-type="species" reg="wollastonii">wollastonii</tp:taxon-name-part>
              </tp:taxon-name><comment>Wernham, Trans. Linn. Soc. London, Bot. 9: 120. 1916. Type. Indonesia. Papua: Mount Carstenz [Puncak Jaya = Mount Jaya] “Camp VIII? To IX, 4,900 to 5,500 ft” [along Bandarong River], Aug 1912, <italic>C.B. Kloss s.n.</italic> (lectotype, designated by <xref ref-type="bibr" rid="B89">Symon 1985</xref>, pg. 69 [as holotype]: BM [BM001014583]).</comment></tp:nomenclature-citation></tp:nomenclature-citation-list></tp:nomenclature><tp:treatment-sec sec-type="material" id="SECID0EQMDM"><title>Type.</title><p>Based on <italic><tp:taxon-name><tp:taxon-name-part taxon-name-part-type="genus" reg="Solanum">Solanum</tp:taxon-name-part><tp:taxon-name-part taxon-name-part-type="species" reg="wollastonii">wollastonii</tp:taxon-name-part></tp:taxon-name></italic> Wernham.</p><fig id="F54" position="float" orientation="portrait"><object-id xmlns:xlink="http://www.w3.org/1999/xlink" content-type="doi" xlink:type="simple">10.3897/phytokeys.209.87681.figure54</object-id><object-id xmlns:xlink="http://www.w3.org/1999/xlink" content-type="arpha" xlink:type="simple">43B1C185-6B98-5058-A170-766B1B4179DF</object-id><label>Figure 54.</label><caption><p><italic><tp:taxon-name><tp:taxon-name-part taxon-name-part-type="genus" reg="Lycianthes">Lycianthes</tp:taxon-name-part><tp:taxon-name-part taxon-name-part-type="species" reg="wollastonii">wollastonii</tp:taxon-name-part></tp:taxon-name></italic> (Wernham) A.R.Bean. Drawing by M.L. Szent-Ivany, first published in <xref ref-type="bibr" rid="B89">Symon (1985</xref>: fig. 25, as <italic><tp:taxon-name><tp:taxon-name-part taxon-name-part-type="genus" reg="Solanum">S.</tp:taxon-name-part><tp:taxon-name-part taxon-name-part-type="species" reg="wollastonii">wollastonii</tp:taxon-name-part></tp:taxon-name></italic> Wernham). Courtesy of the Board of the Botanic Gardens and State Herbarium (Adelaide, South Australia), reproduced with permission.</p></caption><graphic xmlns:xlink="http://www.w3.org/1999/xlink" xlink:href="phytokeys-209-001_article-87681__-g054.jpg" position="float" orientation="portrait" xlink:type="simple" id="oo_746703.jpg"><uri content-type="original_file" xlink:type="simple">https://binary.pensoft.net/fig/746703</uri></graphic></fig></tp:treatment-sec><tp:treatment-sec sec-type="description" id="SECID0EIODM"><title>Description.</title><p>Slender woody climber or epiphyte, to ca. 3 m tall (long); stems terete, glabrous, flushed with purple (fide <xref ref-type="bibr" rid="B62">Mustaqim et al. 2022</xref>); new growth minutely papillate, soon glabrescent; bark of older stems pale tan, peeling. Sympodial units difoliate, the leaves geminate, the leaves of a pair differing in size and sometimes in shape. Leaves simple; blade of major leaves 6–11 cm long, 2–4 cm side, elliptic, somewhat oblique, widest at the middle, discolorous, membranous; adaxial surfaces shiny, glabrous, the venation impressed, the midrib keeled; abaxial surfaces paler, glabrous, the veins drying reddish gold; principal veins 4–6 pairs, impressed above, reddish golden below, glabrous; base acute to cuneate; margins entire, somewhat revolute; apex abruptly acuminate with an elongate drip-tip 1–2 cm long; petioles 0.3–0.6 cm long, glabrous; blades of minor leaves 1.9–2.7 cm long, 1.5–2 cm wide, elliptic to narrowly elliptic, texture and pubescence like that of the major leaves; base acute; margins entire; apex acute or rounded; petioles ca. 0.2 cm long, glabrous. Inflorescences axillary 1–3(5) flowered fascicles, with only a single flower open at a time, glabrous; pedicels 1.8–2.2 cm long, ca. 0.5 mm in diameter at the base, ca. 1.5 mm in diameter at the apex, spreading and nodding from weight of flowers, green flushed with purple (fide <xref ref-type="bibr" rid="B62">Mustaqim et al. 2022</xref>), glabrous, articulated at the base; pedicel scars tightly packed in the leaf axils. Buds narrowly ellipsoid, the corolla strongly exserted from the calyx tube before anthesis. Flowers 5-merous, apparently perfect (only long-styled flowers seen). Calyx tube 3–3.5 mm long, 4–4.5 mm in diameter, openly cup-shaped, pale purple, glabrous, with 5 triangular appendages 1–2 mm long emerging 0.75–1 mm below the rim and perpendicular to the calyx tube, the rim entire. Corolla 1.6–2 cm in diameter, white, deeply stellate, lobed nearly to the base, interpetalar tissue present, the lobes ca. 10 mm long, ca. 2.5 mm wide, spreading and slightly cupped, glabrous, minutely papillate at the slightly cucullate tips. Stamens equal; filament tube minute; free portion of the filaments ca. 1 mm long, glabrous; anthers 4.5–5 mm long, ellipsoid, yellow, poricidal at the tips, the pores tear-drop shaped, lengthening to slits with age. Ovary conical, glabrous; style ca. 7.5 mm long, straight, glabrous; stigma bilobed to bifid with the lobes ca. 0.2 mm long, the surfaces minutely papillate. Fruit a globose berry (described from <xref ref-type="bibr" rid="B62">Mustaqim et al. 2022</xref>), ca. 0.7 cm in diameter, green (immature?), the pericarp glabrous, matte, opaque; fruiting pedicels to 3 cm long, pendent, bright purple (dull violet) especially towards the enlarged apex, glabrous; fruiting calyx a cup subtending the fruit, tightly adhering to the basal part of the berry, the appendages fleshy and somewhat enlarged, slightly backwards pointing. Seeds and stone cells not seen. Chromosome number not known.</p><fig id="F55" position="float" orientation="portrait"><object-id xmlns:xlink="http://www.w3.org/1999/xlink" content-type="doi" xlink:type="simple">10.3897/phytokeys.209.87681.figure55</object-id><object-id xmlns:xlink="http://www.w3.org/1999/xlink" content-type="arpha" xlink:type="simple">F8443EF3-B975-59FC-A905-3DD0100E380D</object-id><label>Figure 55.</label><caption><p><italic><tp:taxon-name><tp:taxon-name-part taxon-name-part-type="genus" reg="Lycianthes">Lycianthes</tp:taxon-name-part><tp:taxon-name-part taxon-name-part-type="species" reg="wollastonii">wollastonii</tp:taxon-name-part></tp:taxon-name></italic> herbarium specimen. Indonesia. Papua: <italic>Kloss s.n.</italic> (holotype of <italic><tp:taxon-name><tp:taxon-name-part taxon-name-part-type="genus" reg="Solanum">S.</tp:taxon-name-part><tp:taxon-name-part taxon-name-part-type="species" reg="wollastonii">wollastonii</tp:taxon-name-part></tp:taxon-name></italic>, BM001014583). Courtesy of the Trustees of the Natural History Museum, London, reproduced with permission.</p></caption><graphic xmlns:xlink="http://www.w3.org/1999/xlink" xlink:href="phytokeys-209-001_article-87681__-g055.jpg" position="float" orientation="portrait" xlink:type="simple" id="oo_746704.jpg"><uri content-type="original_file" xlink:type="simple">https://binary.pensoft.net/fig/746704</uri></graphic></fig></tp:treatment-sec><tp:treatment-sec sec-type="distribution" id="SECID0E6PDM"><title>Distribution</title><p><bold>(Fig. <xref ref-type="fig" rid="F56">56</xref>).</bold><italic><tp:taxon-name><tp:taxon-name-part taxon-name-part-type="genus" reg="Lycianthes">Lycianthes</tp:taxon-name-part><tp:taxon-name-part taxon-name-part-type="species" reg="wollastonii">wollastonii</tp:taxon-name-part></tp:taxon-name></italic> is endemic to the island of New Guinea; it is known only from Puncak Jaya (Mount Carstenz) in Indonesia (Papua).</p><fig id="F56" position="float" orientation="portrait"><object-id xmlns:xlink="http://www.w3.org/1999/xlink" content-type="doi" xlink:type="simple">10.3897/phytokeys.209.87681.figure56</object-id><object-id xmlns:xlink="http://www.w3.org/1999/xlink" content-type="arpha" xlink:type="simple">FE6C9C4B-C321-5427-AC44-A21BB0BF2A63</object-id><label>Figure 56.</label><caption><p>Distribution of <italic><tp:taxon-name><tp:taxon-name-part taxon-name-part-type="genus" reg="Lycianthes">Lycianthes</tp:taxon-name-part><tp:taxon-name-part taxon-name-part-type="species" reg="wollastonii">wollastonii</tp:taxon-name-part></tp:taxon-name></italic>.</p></caption><graphic xmlns:xlink="http://www.w3.org/1999/xlink" xlink:href="phytokeys-209-001_article-87681__-g056.jpg" position="float" orientation="portrait" xlink:type="simple" id="oo_746705.jpg"><uri content-type="original_file" xlink:type="simple">https://binary.pensoft.net/fig/746705</uri></graphic></fig></tp:treatment-sec><tp:treatment-sec sec-type="ecology" id="SECID0EPRDM"><title>Ecology and habitat.</title><p><italic><tp:taxon-name><tp:taxon-name-part taxon-name-part-type="genus" reg="Lycianthes">Lycianthes</tp:taxon-name-part><tp:taxon-name-part taxon-name-part-type="species" reg="wollastonii">wollastonii</tp:taxon-name-part></tp:taxon-name></italic> is a plant of mossy montane forests, growing between 1,500 and 1,800 m elevation.</p></tp:treatment-sec><tp:treatment-sec sec-type="Common names" id="SECID0EASDM"><title>Common names.</title><p>None recorded.</p></tp:treatment-sec><tp:treatment-sec sec-type="Preliminary conservation assessment" id="SECID0EFSDM"><title>Preliminary conservation assessment</title><p><bold>(<xref ref-type="bibr" rid="B38">IUCN 2020</xref>).</bold><abbrev xmlns:xlink="http://www.w3.org/1999/xlink" xlink:title="Extent of Occurrence" id="ABBRID0ESSDM" xlink:type="simple">EOO</abbrev> (0 km<sup>2</sup> - <abbrev xmlns:xlink="http://www.w3.org/1999/xlink" xlink:title="Critically Endangered" id="ABBRID0EYSDM" xlink:type="simple">CR</abbrev>); <abbrev xmlns:xlink="http://www.w3.org/1999/xlink" xlink:title="Area of Occurrence" id="ABBRID0E3SDM" xlink:type="simple">AOO</abbrev> (8 km<sup>2</sup> - <abbrev xmlns:xlink="http://www.w3.org/1999/xlink" xlink:title="Critically Endangered" id="ABBRID0ECTDM" xlink:type="simple">CR</abbrev>). <italic><tp:taxon-name><tp:taxon-name-part taxon-name-part-type="genus" reg="Lycianthes">Lycianthes</tp:taxon-name-part><tp:taxon-name-part taxon-name-part-type="species" reg="wollastonii">wollastonii</tp:taxon-name-part></tp:taxon-name></italic> is known from a single locality. <xref ref-type="bibr" rid="B62">Mustaqim et al. (2022)</xref> assessed <italic><tp:taxon-name><tp:taxon-name-part taxon-name-part-type="genus" reg="Lycianthes">L.</tp:taxon-name-part><tp:taxon-name-part taxon-name-part-type="species" reg="wollastonii">wollastonii</tp:taxon-name-part></tp:taxon-name></italic> as Endangered (<abbrev xmlns:xlink="http://www.w3.org/1999/xlink" xlink:title="Endangered" id="ABBRID0EAUDM" xlink:type="simple">EN</abbrev> B2ab(iii)) due to its small range in an area threatened by logging and mining. They did not assign a more threatened status due to the number of populations assumed to be two (their collection and the type), however, although the type locality is somewhat imprecise, it can be pinpointed to a small area using the description of the Wollaston expedition itinerary (<xref ref-type="bibr" rid="B39">Kloss 1916</xref>) and is thus distinct from the collection locality cited by <xref ref-type="bibr" rid="B62">Mustaqim et al. (2022)</xref>. I consider the species should be assigned a threat status of Critically endangered (<abbrev xmlns:xlink="http://www.w3.org/1999/xlink" xlink:title="Critically Endangered" id="ABBRID0EMUDM" xlink:type="simple">CR</abbrev>) due to its narrow distribution and the threats for human alteration of the environment. This species merits further collecting and population survey.</p></tp:treatment-sec><tp:treatment-sec sec-type="discussion" id="SECID0EQUDM"><title>Discussion.</title><p>Until recently (<xref ref-type="bibr" rid="B62">Mustaqim et al. 2022</xref>) <italic><tp:taxon-name><tp:taxon-name-part taxon-name-part-type="genus" reg="Lycianthes">Lycianthes</tp:taxon-name-part><tp:taxon-name-part taxon-name-part-type="species" reg="wollastonii">wollastonii</tp:taxon-name-part></tp:taxon-name></italic> was known only from Cecil Boden Kloss’s type collection, made on the expedition led by Arthur Wollaston to “Snow Mountains” (<xref ref-type="bibr" rid="B39">Kloss 1916</xref>). Their collection, made in 2018 on the ascent of Mount Jaya, is the first fruiting record for this species and confirms both its distinctness from other New Guinea <italic><tp:taxon-name><tp:taxon-name-part taxon-name-part-type="genus" reg="Lycianthes">Lycianthes</tp:taxon-name-part></tp:taxon-name></italic> and its rarity and restricted distribution. I have described the fruits and associated characters from <xref ref-type="bibr" rid="B62">Mustaqim et al. (2022)</xref>; colour of mature fruits is still not known. <xref ref-type="bibr" rid="B101">Wernham (1916)</xref> described <italic><tp:taxon-name><tp:taxon-name-part taxon-name-part-type="genus" reg="Lycianthes">L.</tp:taxon-name-part><tp:taxon-name-part taxon-name-part-type="species" reg="wollastonii">wollastonii</tp:taxon-name-part></tp:taxon-name></italic> (as <italic><tp:taxon-name><tp:taxon-name-part taxon-name-part-type="genus" reg="Solanum">S.</tp:taxon-name-part><tp:taxon-name-part taxon-name-part-type="species" reg="wollastonii">wollastonii</tp:taxon-name-part></tp:taxon-name></italic>) as an epiphyte, but <xref ref-type="bibr" rid="B62">Mustaqim et al. (2022)</xref> described it as a slender shrub; Kloss could have mistaken the habit due to the dense covering of moss on the stems, or <italic><tp:taxon-name><tp:taxon-name-part taxon-name-part-type="genus" reg="Lycianthes">L.</tp:taxon-name-part><tp:taxon-name-part taxon-name-part-type="species" reg="wollastonii">wollastonii</tp:taxon-name-part></tp:taxon-name></italic> may indeed sometimes grow on the branches of other plants in its wet cloud forest habitat as do other <tp:taxon-name><tp:taxon-name-part taxon-name-part-type="family">Solanaceae</tp:taxon-name-part></tp:taxon-name> (e.g., <italic><tp:taxon-name><tp:taxon-name-part taxon-name-part-type="genus" reg="Solanum">S.</tp:taxon-name-part><tp:taxon-name-part taxon-name-part-type="species" reg="gonyrhachis">gonyrhachis</tp:taxon-name-part></tp:taxon-name></italic> S.Knapp of Bolivia, see <xref ref-type="bibr" rid="B41">Knapp 2002</xref>).</p><p><italic><tp:taxon-name><tp:taxon-name-part taxon-name-part-type="genus" reg="Lycianthes">Lycianthes</tp:taxon-name-part><tp:taxon-name-part taxon-name-part-type="species" reg="wollastonii">wollastonii</tp:taxon-name-part></tp:taxon-name></italic> is somewhat like <italic><tp:taxon-name><tp:taxon-name-part taxon-name-part-type="genus" reg="Lycianthes">L.</tp:taxon-name-part><tp:taxon-name-part taxon-name-part-type="species" reg="lucens">lucens</tp:taxon-name-part></tp:taxon-name></italic> in its glabrous leaves, triangular calyx appendages held perpendicular to the calyx tube (see figure 1 in <xref ref-type="bibr" rid="B62">Mustaqim et al. 2022</xref>) and large flowers. It differs from <italic><tp:taxon-name><tp:taxon-name-part taxon-name-part-type="genus" reg="Lycianthes">L.</tp:taxon-name-part><tp:taxon-name-part taxon-name-part-type="species" reg="lucens">lucens</tp:taxon-name-part></tp:taxon-name></italic> in its homostylous (to be confirmed) flowers (heterostylous in <italic><tp:taxon-name><tp:taxon-name-part taxon-name-part-type="genus" reg="Lycianthes">L.</tp:taxon-name-part><tp:taxon-name-part taxon-name-part-type="species" reg="lucens">lucens</tp:taxon-name-part></tp:taxon-name></italic>), anthers 4–4.5 mm long (versus 2–2.5 mm long in <italic><tp:taxon-name><tp:taxon-name-part taxon-name-part-type="genus" reg="Lycianthes">L.</tp:taxon-name-part><tp:taxon-name-part taxon-name-part-type="species" reg="lucens">lucens</tp:taxon-name-part></tp:taxon-name></italic>) and minor leaves differing significantly in shape from the major leaves (similar in shape, but not in size in <italic><tp:taxon-name><tp:taxon-name-part taxon-name-part-type="genus" reg="Lycianthes">L.</tp:taxon-name-part><tp:taxon-name-part taxon-name-part-type="species" reg="lucens">lucens</tp:taxon-name-part></tp:taxon-name></italic>).</p><p>The large flowers with narrow corolla lobes of <italic><tp:taxon-name><tp:taxon-name-part taxon-name-part-type="genus" reg="Lycianthes">Lycianthes</tp:taxon-name-part><tp:taxon-name-part taxon-name-part-type="species" reg="wollastonii">wollastonii</tp:taxon-name-part></tp:taxon-name></italic> are somewhat similar to those of <italic><tp:taxon-name><tp:taxon-name-part taxon-name-part-type="genus" reg="Lycianthes">L.</tp:taxon-name-part><tp:taxon-name-part taxon-name-part-type="species" reg="rostellata">rostellata</tp:taxon-name-part></tp:taxon-name></italic>. The two species can be distinguished by stem pubescence (absent in <italic><tp:taxon-name><tp:taxon-name-part taxon-name-part-type="genus" reg="Lycianthes">L.</tp:taxon-name-part><tp:taxon-name-part taxon-name-part-type="species" reg="wollastonii">wollastonii</tp:taxon-name-part></tp:taxon-name></italic>, of stiff, antrorse trichomes with multicellular bases in <italic><tp:taxon-name><tp:taxon-name-part taxon-name-part-type="genus" reg="Lycianthes">L.</tp:taxon-name-part><tp:taxon-name-part taxon-name-part-type="species" reg="rostellata">rostellata</tp:taxon-name-part></tp:taxon-name></italic>) and calyx appendage morphology (absent in <italic><tp:taxon-name><tp:taxon-name-part taxon-name-part-type="genus" reg="Lycianthes">L.</tp:taxon-name-part><tp:taxon-name-part taxon-name-part-type="species" reg="rostellata">rostellata</tp:taxon-name-part></tp:taxon-name></italic>, triangular in <italic><tp:taxon-name><tp:taxon-name-part taxon-name-part-type="genus" reg="Lycianthes">L.</tp:taxon-name-part><tp:taxon-name-part taxon-name-part-type="species" reg="wollastonii">wollastonii</tp:taxon-name-part></tp:taxon-name></italic>).</p></tp:treatment-sec><tp:treatment-sec sec-type="material" id="SECID0E42DM"><title>Specimens examined.</title><p>Indonesia. <bold>Papua</bold>: Timika Regency, Mount Jaya, Tembagabura, Borobudur, 2,090 m, 21 Nov 2018, <italic>Mustaqim &amp; Manurang 2213</italic> (BO).</p><sec sec-type="﻿Names (designations) not validly published" id="SECID0EH3DM"><title>﻿Names (designations) not validly published</title><p><italic><tp:taxon-name><tp:taxon-name-part taxon-name-part-type="genus" reg="Lycianthes">Lycianthes</tp:taxon-name-part><tp:taxon-name-part taxon-name-part-type="species" reg="amblycarpa">amblycarpa</tp:taxon-name-part></tp:taxon-name></italic> Bitter, not validly published; herbarium name in Bitter’s hand on undated annotation label on <italic>Versteeg 1351</italic> (L.2859655) = <italic><tp:taxon-name><tp:taxon-name-part taxon-name-part-type="genus" reg="Lycianthes">L.</tp:taxon-name-part><tp:taxon-name-part taxon-name-part-type="species" reg="impar">impar</tp:taxon-name-part></tp:taxon-name></italic>.</p><p><italic><tp:taxon-name><tp:taxon-name-part taxon-name-part-type="genus" reg="Lycianthes">Lycianthes</tp:taxon-name-part><tp:taxon-name-part taxon-name-part-type="species" reg="pliorhachis">pliorhachis</tp:taxon-name-part></tp:taxon-name></italic> Bitter, not validly published herbarium name in Bitter’s hand on undated annotation label on <italic>Versteeg 1137</italic> (L.2881336) = <italic><tp:taxon-name><tp:taxon-name-part taxon-name-part-type="genus" reg="Lycianthes">L.</tp:taxon-name-part><tp:taxon-name-part taxon-name-part-type="species" reg="impar">impar</tp:taxon-name-part></tp:taxon-name></italic>.</p><p><italic><tp:taxon-name><tp:taxon-name-part taxon-name-part-type="genus" reg="Solanum">Solanum</tp:taxon-name-part><tp:taxon-name-part taxon-name-part-type="species" reg="peranomalum">peranomalum</tp:taxon-name-part></tp:taxon-name></italic> Wernham, Trans. Linn. Soc. London, Bot. 9(1): 119. 1916, isonym of <italic><tp:taxon-name><tp:taxon-name-part taxon-name-part-type="genus" reg="Solanum">S.</tp:taxon-name-part><tp:taxon-name-part taxon-name-part-type="species" reg="peranomalum">peranomalum</tp:taxon-name-part></tp:taxon-name></italic> Wernham ex Ridl. = <italic><tp:taxon-name><tp:taxon-name-part taxon-name-part-type="genus" reg="Lycianthes">L.</tp:taxon-name-part><tp:taxon-name-part taxon-name-part-type="species" reg="peranomala">peranomala</tp:taxon-name-part></tp:taxon-name></italic>.</p><p><tp:taxon-name><tp:taxon-name-part taxon-name-part-type="genus" reg="Solanum">Solanum</tp:taxon-name-part><tp:taxon-name-part taxon-name-part-type="species" reg="urbanum">urbanum</tp:taxon-name-part><tp:taxon-name-part taxon-name-part-type="authority">Morong</tp:taxon-name-part><tp:taxon-name-part taxon-name-part-type="infraspecific-rank">var.</tp:taxon-name-part><tp:taxon-name-part taxon-name-part-type="variety" reg="typicum">typicum</tp:taxon-name-part></tp:taxon-name> Chodat, Bull. Soc. Bot. Genève, ser. 2, 8: 151. 1916, not validly published (Art. 24.3, <xref ref-type="bibr" rid="B94">Turland et al. 2018</xref>). = <italic><tp:taxon-name><tp:taxon-name-part taxon-name-part-type="genus" reg="Lycianthes">L.</tp:taxon-name-part><tp:taxon-name-part taxon-name-part-type="species" reg="rantonnetii">rantonnetii</tp:taxon-name-part></tp:taxon-name></italic>.</p></sec></tp:treatment-sec><ref-list><ref id="B89"><mixed-citation xmlns:xlink="http://www.w3.org/1999/xlink" xlink:type="simple"><person-group><name name-style="western"><surname>Symon</surname><given-names>DE</given-names></name></person-group> (<year>1985</year>) <article-title>The <tp:taxon-name><tp:taxon-name-part taxon-name-part-type="family">Solanaceae</tp:taxon-name-part></tp:taxon-name> of New Guinea.</article-title><source>Journal of the Adelaide Botanic Gardens</source><volume>8</volume>: <fpage>1</fpage>–<lpage>171</lpage>.</mixed-citation></ref><ref id="B62"><mixed-citation xmlns:xlink="http://www.w3.org/1999/xlink" xlink:type="simple"><person-group><name name-style="western"><surname>Mustaqim</surname><given-names>WA</given-names></name><name name-style="western"><surname>Puradyatmika</surname><given-names>P</given-names></name><name name-style="western"><surname>Heatubun</surname><given-names>CD</given-names></name></person-group> (<year>2022</year>) <article-title><tp:taxon-name><tp:taxon-name-part taxon-name-part-type="family">Solanaceae</tp:taxon-name-part></tp:taxon-name> of New Guinea: Recollection and conservation status assessments of two endemic and poorly known species including update taxonomic descriptions.</article-title><source>Rheedea</source><volume>32</volume>(<issue>1</issue>): <fpage>46</fpage>–<lpage>54</lpage>. <ext-link xlink:type="simple" ext-link-type="doi" xlink:href="10.22244/rheedea.2022.32.01.04">https://doi.org/10.22244/rheedea.2022.32.01.04</ext-link></mixed-citation></ref><ref id="B38"><mixed-citation xmlns:xlink="http://www.w3.org/1999/xlink" xlink:type="simple">IUCN (<year>2020</year>) Guidelines for Using the IUCN Red List Categories and Criteria. Version 13. Prepared by the Standards and Petitions Subcommittee of the IUCN Species Survival Commission. <ext-link xlink:type="simple" ext-link-type="uri" xlink:href="http://www.iucnredlist.org/documents/RedListGuidelines.pdf">http://www.iucnredlist.org/documents/RedListGuidelines.pdf</ext-link></mixed-citation></ref><ref id="B39"><mixed-citation xmlns:xlink="http://www.w3.org/1999/xlink" xlink:type="simple"><person-group><name name-style="western"><surname>Kloss</surname><given-names>CB</given-names></name></person-group> (<year>1916</year>) <article-title>Itinerary.</article-title> In: <person-group><name name-style="western"><surname>Ridley</surname><given-names>HN</given-names></name></person-group> (<role>Ed.</role>) <issue-title>Report on the botany of the Wollaston expedition to Dutch New Guinea, 1912–1913.</issue-title><source>Transactions of the Linnean Society of London</source><volume>9</volume>: <fpage>2</fpage>–<lpage>6</lpage>. <ext-link xlink:type="simple" ext-link-type="doi" xlink:href="10.1111/j.1095-8339.1916.tb00009.x">https://doi.org/10.1111/j.1095-8339.1916.tb00009.x</ext-link></mixed-citation></ref><ref id="B101"><mixed-citation xmlns:xlink="http://www.w3.org/1999/xlink" xlink:type="simple"><person-group><name name-style="western"><surname>Wernham</surname><given-names>HF</given-names></name></person-group> (<year>1916</year>) <article-title><tp:taxon-name><tp:taxon-name-part taxon-name-part-type="family">Solanaceae</tp:taxon-name-part></tp:taxon-name>.</article-title> In: <person-group><name name-style="western"><surname>Ridley</surname><given-names>HN</given-names></name></person-group> (<role>Ed.</role>) <issue-title>Report on the botany of the Wollaston expedition to Dutch New Guinea, 1912–1913.</issue-title><source>Transactions of the Linnean Society of London</source><volume>9</volume>: <fpage>119</fpage>–<lpage>120</lpage>.</mixed-citation></ref><ref id="B41"><mixed-citation xmlns:xlink="http://www.w3.org/1999/xlink" xlink:type="simple"><person-group><name name-style="western"><surname>Knapp</surname><given-names>S</given-names></name></person-group> (<year>2002</year>) <article-title><tp:taxon-name><tp:taxon-name-part taxon-name-part-type="genus">Solanum</tp:taxon-name-part><tp:taxon-name-part taxon-name-part-type="infraspecific-rank">section</tp:taxon-name-part><tp:taxon-name-part taxon-name-part-type="section">Geminata</tp:taxon-name-part></tp:taxon-name> (G. Don) Walpers (<tp:taxon-name><tp:taxon-name-part taxon-name-part-type="family">Solanaceae</tp:taxon-name-part></tp:taxon-name>).</article-title><source>Flora Neotropica</source><volume>84</volume>: <fpage>1</fpage>–<lpage>405</lpage>.</mixed-citation></ref><ref id="B94"><mixed-citation xmlns:xlink="http://www.w3.org/1999/xlink" xlink:type="simple"><person-group><name name-style="western"><surname>Turland</surname><given-names>NJ</given-names></name><name name-style="western"><surname>Wiersema</surname><given-names>JH</given-names></name><name name-style="western"><surname>Barrie</surname><given-names>FR</given-names></name><name name-style="western"><surname>Greuter</surname><given-names>W</given-names></name><name name-style="western"><surname>Hawksworth</surname><given-names>DL</given-names></name><name name-style="western"><surname>Herendeen</surname><given-names>PS</given-names></name><name name-style="western"><surname>Knapp</surname><given-names>S</given-names></name><name name-style="western"><surname>Kusber</surname><given-names>W-H</given-names></name><name name-style="western"><surname>Li</surname><given-names>D-Z</given-names></name><name name-style="western"><surname>Marhold</surname><given-names>K</given-names></name><name name-style="western"><surname>May</surname><given-names>TW</given-names></name><name name-style="western"><surname>McNeill</surname><given-names>J</given-names></name><name name-style="western"><surname>Monro</surname><given-names>AM</given-names></name><name name-style="western"><surname>Prado</surname><given-names>J</given-names></name><name name-style="western"><surname>Price</surname><given-names>MJ</given-names></name><name name-style="western"><surname>Smith</surname><given-names>GF</given-names></name></person-group> (<year>2018</year>) International Code of Nomenclature for algae, fungi, and plants (Shenzhen Code). Regnum Vegetabile 159. Koeltz Botanical Books, Glashütten. <ext-link xlink:type="simple" ext-link-type="doi" xlink:href="10.12705/Code.2018">https://doi.org/10.12705/Code.2018</ext-link></mixed-citation></ref></ref-list></tp:taxon-treatment>
