# Supplementary material for: ﻿A revision of Lycianthes (Solanaceae) in Australia, New Guinea, and the Pacific
Source: PhytoKeys. 2022 Sep 23;209:1–134. doi: 10.3897/phytokeys.209.87681 (PMC9848948; doi:10.3897/phytokeys.209.87681)
Supplement: Supplementary material 2 — Searchable csv file of Lycianthes collections from Australia, New Guinea and the Pacific [file phytokeys-209-001_article-87681__-s002.csv]

HERBARIUM	SPECID	BRAHMS	ACCESSION	BARCODE	OLDBARCODE	COLLECTOR	PREFIX	NUMBER	SUFFIX	ADDCOLL	TYPE	TYPE_OF	DAY	MONTH	YEAR	DATERES	GENUS	SP1	AUTHOR1	CONTINENT	REGION	COUNTRY	MAJORAREA	MINORAREA	GAZETTEER	LOCNOTES	PLANTDESC	HABITATTXT	NOTE	CULTNOTES	LAT	NS	LONG	EW	LLUNIT	LLRES	LLORIG	LATDEC	LONGDEC	ALT	ALTMAX	ALTRES	VERNACULAR	LANGUAGE
A	169349	130321				Conn, B.J.		142		Kairo, A.			24	4	1977		Lycianthes	bambusarum	(Bitter) Bitter	Asia-Tropical	Malesia	Papua New Guinea	Morobe			near Blue Point, Mt. Kaindi, Wau	climbing shrub 1 m; leaves light green; flowers calyx purple, corolla purple, anthers yellow, style white-purple; fruit not seen	Nothofagus, Podocarpus, Elaeocarpus forest			7.1	S	146.4023	E	DMS	2-5km	SPEC	-7.166667	146.673056	800	0
K	177004	130321		K000922482		Conn, B.J.		142		Kairo, A.			24	4	1977		Lycianthes	bambusarum	(Bitter) Bitter	Asia-Tropical	Malesia	Papua New Guinea	Morobe			near Blue Point, Mt. Kaindi, Wau	climbing shrub 1 m; leaves light green; flowers calyx purple, corolla purple, anthers yellow, style white-purple; fruit not seen	Nothofagus, Podocarpus, Elaeocarpus forest			7.1	S	146.4023	E	DMS	2-5km	SPEC	-7.166667	146.673056	800	0
A	169511	130462				Craven, L.A.		1258		Schodde, R.			11	4	1966		Lycianthes	bambusarum	(Bitter) Bitter	Asia-Tropical	Malesia	Papua New Guinea	Morobe			near Wengomanga, via Oiwa, Aseki Patrol Area	scrambler; leaves dull dark green above, paler below; flowers mauve blue with yellow stamens	lower montane forest			7.356052	S	146.213646	E	DD	5-20k	GAZ	-7.356052	146.213646	1951	0
K	176247	130462		K000922501		Craven, L.A.		1258		Schodde, R.			11	4	1966		Lycianthes	bambusarum	(Bitter) Bitter	Asia-Tropical	Malesia	Papua New Guinea	Morobe			near Wengomanga, via Oiwa, Aseki Patrol Area	scrambler; leaves dull dark green above, paler below; flowers mauve blue with yellow stamens	lower montane forest			7.356052	S	146.213646	E	DD	5-20k	GAZ	-7.356052	146.213646	1951	0
US	204016	130462	2896206	2840796		Craven, L.A.		1258		Schodde, R.			11	4	1966		Lycianthes	bambusarum	(Bitter) Bitter	Asia-Tropical	Malesia	Papua New Guinea	Morobe			near Wengomanga, via Oiwa, Aseki Patrol Area	scrambler; leaves dull dark green above, paler below; flowers mauve blue with yellow stamens	lower montane forest			7.356052	S	146.213646	E	DD	5-20k	GAZ	-7.356052	146.213646	1951	0
LAE	204967	130462	144279			Craven, L.A.		1258		Schodde, R.			11	4	1966		Lycianthes	bambusarum	(Bitter) Bitter	Asia-Tropical	Malesia	Papua New Guinea	Morobe			near Wengomanga, via Oiwa, Aseki Patrol Area	scrambler; leaves dull dark green above, paler below; flowers mauve blue with yellow stamens	lower montane forest			7.356052	S	146.213646	E	DD	5-20k	GAZ	-7.356052	146.213646	1951	0
L	204968	130462		L.2874716		Craven, L.A.		1258		Schodde, R.			11	4	1966		Lycianthes	bambusarum	(Bitter) Bitter	Asia-Tropical	Malesia	Papua New Guinea	Morobe			near Wengomanga, via Oiwa, Aseki Patrol Area	scrambler; leaves dull dark green above, paler below; flowers mauve blue with yellow stamens	lower montane forest			7.356052	S	146.213646	E	DD	5-20k	GAZ	-7.356052	146.213646	1951	0
MO	184064	140011	2627484			Fallen, M.		374					10	7	1977		Lycianthes	bambusarum	(Bitter) Bitter	Asia-Tropical	Malesia	Papua New Guinea	Morobe	Wau	Mount Kaindi	contour trail in forest	shrub 3.5 m; flowers purple	Nothofagus forest; primary vegetation			7	S	146	E	DMS	5-20k	SPEC	-7	146	2390	0
LAE	204969	140011	235388			Fallen, M.		374					10	7	1977		Lycianthes	bambusarum	(Bitter) Bitter	Asia-Tropical	Malesia	Papua New Guinea	Morobe	Wau	Mount Kaindi	contour trail in forest	shrub 3.5 m; flowers purple	Nothofagus forest; primary vegetation			7	S	146	E	DMS	5-20k	SPEC	-7	146	2390	0
L	204970	140011		L.2874718		Fallen, M.		374					10	7	1977		Lycianthes	bambusarum	(Bitter) Bitter	Asia-Tropical	Malesia	Papua New Guinea	Morobe	Wau	Mount Kaindi	contour trail in forest	shrub 3.5 m; flowers purple	Nothofagus forest; primary vegetation			7	S	146	E	DMS	5-20k	SPEC	-7	146	2390	0
A	169323	130300				Hartley, T.G.		11434					18	3	1963		Lycianthes	bambusarum	(Bitter) Bitter	Asia-Tropical	Malesia	Papua New Guinea	Morobe			Tymne-Wago track	liana, climbing in trees; calyx dark purple; corolla light blue; anthers yellow	rain forest near stream			6.5	S	146.42	E	DMS	2-5km	SPEC	-6.833333	146.7	457	0
LAE	204971	130300	65723			Hartley, T.G.		11434					18	3	1963		Lycianthes	bambusarum	(Bitter) Bitter	Asia-Tropical	Malesia	Papua New Guinea	Morobe			Tymne-Wago track	liana, climbing in trees; calyx dark purple; corolla light blue; anthers yellow	rain forest near stream			6.5	S	146.42	E	DMS	2-5km	SPEC	-6.833333	146.7	457	0
L	204972	130300		L.2874708		Hartley, T.G.		11434					18	3	1963		Lycianthes	bambusarum	(Bitter) Bitter	Asia-Tropical	Malesia	Papua New Guinea	Morobe			Tymne-Wago track	liana, climbing in trees; calyx dark purple; corolla light blue; anthers yellow	rain forest near stream			6.5	S	146.42	E	DMS	2-5km	SPEC	-6.833333	146.7	457	0
L	204973	130300		L.2874715		Hartley, T.G.		11434					18	3	1963		Lycianthes	bambusarum	(Bitter) Bitter	Asia-Tropical	Malesia	Papua New Guinea	Morobe			Tymne-Wago track	liana, climbing in trees; calyx dark purple; corolla light blue; anthers yellow	rain forest near stream			6.5	S	146.42	E	DMS	2-5km	SPEC	-6.833333	146.7	457	0
K	228699	130300		K001153779		Hartley, T.G.		11434					18	3	1963		Lycianthes	bambusarum	(Bitter) Bitter	Asia-Tropical	Malesia	Papua New Guinea	Morobe			Tymne-Wago track	liana, climbing in trees; calyx dark purple; corolla light blue; anthers yellow	rain forest near stream			6.5	S	146.42	E	DMS	2-5km	SPEC	-6.833333	146.7	457	0
A	169360	130331				Hartley, T.G.		11756			isotype	Solanum umbonatum Symon	26	4	1963		Lycianthes	bambusarum	(Bitter) Bitter	Asia-Tropical	Malesia	Papua New Guinea	Morobe			Edie Creek, about 4 miles SW of Wau	liana; flowers purple; leaves dark green above, pale below	oak forest on slope			7.363942	S	146.665673	E	DD	2-5km	GAZ	-7.363942	146.665673	1829	0
K	175193	130331		K001153711		Hartley, T.G.		11756			isotype	Solanum umbonatum Symon	26	4	1963		Lycianthes	bambusarum	(Bitter) Bitter	Asia-Tropical	Malesia	Papua New Guinea	Morobe			Edie Creek, about 4 miles SW of Wau	liana; flowers purple; leaves dark green above, pale below	oak forest on slope			7.363942	S	146.665673	E	DD	2-5km	GAZ	-7.363942	146.665673	1829	0
CANB	176148	130331		CANB151116		Hartley, T.G.		11756			holotype	Solanum umbonatum Symon	26	4	1963		Lycianthes	bambusarum	(Bitter) Bitter	Asia-Tropical	Malesia	Papua New Guinea	Morobe			Edie Creek, about 4 miles SW of Wau	liana; flowers purple; leaves dark green above, pale below	oak forest on slope			7.363942	S	146.665673	E	DD	2-5km	GAZ	-7.363942	146.665673	1829	0
L	176149	130331		L0003674		Hartley, T.G.		11756			isotype	Solanum umbonatum Symon	26	4	1963		Lycianthes	bambusarum	(Bitter) Bitter	Asia-Tropical	Malesia	Papua New Guinea	Morobe			Edie Creek, about 4 miles SW of Wau	liana; flowers purple; leaves dark green above, pale below	oak forest on slope			7.363942	S	146.665673	E	DD	2-5km	GAZ	-7.363942	146.665673	1829	0
L	176150	130331		L.2874714		Hartley, T.G.		11756			isotype	Solanum umbonatum Symon	26	4	1963		Lycianthes	bambusarum	(Bitter) Bitter	Asia-Tropical	Malesia	Papua New Guinea	Morobe			Edie Creek, about 4 miles SW of Wau	liana; flowers purple; leaves dark green above, pale below	oak forest on slope			7.363942	S	146.665673	E	DD	2-5km	GAZ	-7.363942	146.665673	1829	0
BRI	176151	130331		AQ0080263		Hartley, T.G.		11756			isotype	Solanum umbonatum Symon	26	4	1963		Lycianthes	bambusarum	(Bitter) Bitter	Asia-Tropical	Malesia	Papua New Guinea	Morobe			Edie Creek, about 4 miles SW of Wau	liana; flowers purple; leaves dark green above, pale below	oak forest on slope			7.363942	S	146.665673	E	DD	2-5km	GAZ	-7.363942	146.665673	1829	0
LAE	204966	130331	64346			Hartley, T.G.		11756			isotype	Solanum umbonatum Symon	26	4	1963		Lycianthes	bambusarum	(Bitter) Bitter	Asia-Tropical	Malesia	Papua New Guinea	Morobe			Edie Creek, about 4 miles SW of Wau	liana; flowers purple; leaves dark green above, pale below	oak forest on slope			7.363942	S	146.665673	E	DD	2-5km	GAZ	-7.363942	146.665673	1829	0
A	169348	130320				Stevens, P.F.	LAE-	54766					8	1	1972		Lycianthes	bambusarum	(Bitter) Bitter	Asia-Tropical	Malesia	Papua New Guinea	Morobe			Aseki-Spreader Div., Menyamya subdistrict	much branched shrub, 50 cm (epiphyte low down on Pandanus); leaves shining mid-green above, paler below; flowers pedicels, calys and corolla purple; anthers yellow; style pale purple				7.2	S	146.1	E	DMS	2-5km	SPEC	-7.333333	146.166667	1800	0
K	176236	130320		K000922493		Stevens, P.F.	LAE-	54766					8	1	1972		Lycianthes	bambusarum	(Bitter) Bitter	Asia-Tropical	Malesia	Papua New Guinea	Morobe			Aseki-Spreader Div., Menyamya subdistrict	much branched shrub, 50 cm (epiphyte low down on Pandanus); leaves shining mid-green above, paler below; flowers pedicels, calys and corolla purple; anthers yellow; style pale purple				7.2	S	146.1	E	DMS	2-5km	SPEC	-7.333333	146.166667	1800	0
US	204015	130320	2929627	2840797		Stevens, P.F.	LAE-	54766					8	1	1972		Lycianthes	bambusarum	(Bitter) Bitter	Asia-Tropical	Malesia	Papua New Guinea	Morobe			Aseki-Spreader Div., Menyamya subdistrict	much branched shrub, 50 cm (epiphyte low down on Pandanus); leaves shining mid-green above, paler below; flowers pedicels, calys and corolla purple; anthers yellow; style pale purple				7.2	S	146.1	E	DMS	2-5km	SPEC	-7.333333	146.166667	1800	0
LAE	204979	130320	151731			Stevens, P.F.	LAE-	54766					8	1	1972		Lycianthes	bambusarum	(Bitter) Bitter	Asia-Tropical	Malesia	Papua New Guinea	Morobe			Aseki-Spreader Div., Menyamya subdistrict	much branched shrub, 50 cm (epiphyte low down on Pandanus); leaves shining mid-green above, paler below; flowers pedicels, calys and corolla purple; anthers yellow; style pale purple				7.2	S	146.1	E	DMS	2-5km	SPEC	-7.333333	146.166667	1800	0
L	204980	130320		L.2874720		Stevens, P.F.	LAE-	54766					8	1	1972		Lycianthes	bambusarum	(Bitter) Bitter	Asia-Tropical	Malesia	Papua New Guinea	Morobe			Aseki-Spreader Div., Menyamya subdistrict	much branched shrub, 50 cm (epiphyte low down on Pandanus); leaves shining mid-green above, paler below; flowers pedicels, calys and corolla purple; anthers yellow; style pale purple				7.2	S	146.1	E	DMS	2-5km	SPEC	-7.333333	146.166667	1800	0
E	169342	130316		E00426521		Streimann, H.		9635					17	10	1982		Lycianthes	bambusarum	(Bitter) Bitter	Asia-Tropical	Malesia	Papua New Guinea	Morobe			Ekuti Divide, Bulolo-Aseki road, 33 km WSW of Bulolo	epiphyte on medium sized tree; with long slender, trailing branches; leaves dull dark green above, dull green below; fruit green	montane forest on side of ridge			7.19	S	146.23	E	DMS	2-5km	SPEC	-7.316667	146.383333	2250	0
A	169343	130316				Streimann, H.		9635					17	10	1982		Lycianthes	bambusarum	(Bitter) Bitter	Asia-Tropical	Malesia	Papua New Guinea	Morobe			Ekuti Divide, Bulolo-Aseki road, 33 km WSW of Bulolo	epiphyte on medium sized tree; with long slender, trailing branches; leaves dull dark green above, dull green below; fruit green	montane forest on side of ridge			7.19	S	146.23	E	DMS	2-5km	SPEC	-7.316667	146.383333	2250	0
K	176235	130316		K000922481		Streimann, H.		9635					17	10	1982		Lycianthes	bambusarum	(Bitter) Bitter	Asia-Tropical	Malesia	Papua New Guinea	Morobe			Ekuti Divide, Bulolo-Aseki road, 33 km WSW of Bulolo	epiphyte on medium sized tree; with long slender, trailing branches; leaves dull dark green above, dull green below; fruit green	montane forest on side of ridge			7.19	S	146.23	E	DMS	2-5km	SPEC	-7.316667	146.383333	2250	0
LAE	204660	130316	250982			Streimann, H.		9635					17	10	1982		Lycianthes	bambusarum	(Bitter) Bitter	Asia-Tropical	Malesia	Papua New Guinea	Morobe			Ekuti Divide, Bulolo-Aseki road, 33 km WSW of Bulolo	epiphyte on medium sized tree; with long slender, trailing branches; leaves dull dark green above, dull green below; fruit green	montane forest on side of ridge			7.19	S	146.23	E	DMS	2-5km	SPEC	-7.316667	146.383333	2250	0
L	230187	130316		L.2874709		Streimann, H.		9635					17	10	1982		Lycianthes	bambusarum	(Bitter) Bitter	Asia-Tropical	Malesia	Papua New Guinea	Morobe			Ekuti Divide, Bulolo-Aseki road, 33 km WSW of Bulolo	epiphyte on medium sized tree; with long slender, trailing branches; leaves dull dark green above, dull green below; fruit green	montane forest on side of ridge			7.19	S	146.23	E	DMS	2-5km	SPEC	-7.316667	146.383333	2250	0
A	169347	130319				Streimann, H.	LAE-	53892		Stevens, P.F.			7	1	1972		Lycianthes	bambusarum	(Bitter) Bitter	Asia-Tropical	Malesia	Papua New Guinea	Morobe			Angabena Ridge, ca. 3 km from Aseki-Menyamya Rd., Menyamya subdistrict.	small shrub 50 cm; leaves shining mid-green above, pale green below; flower buds dull purple	montane forest			7.2	S	146.1	E	DMS	2-5km	SPEC	-7.333333	146.166667	1675	0
K	176248	130319		K000922494		Streimann, H.	LAE-	53892		Stevens, P.F.			7	1	1972		Lycianthes	bambusarum	(Bitter) Bitter	Asia-Tropical	Malesia	Papua New Guinea	Morobe			Angabena Ridge, ca. 3 km from Aseki-Menyamya Rd., Menyamya subdistrict.	small shrub 50 cm; leaves shining mid-green above, pale green below; flower buds dull purple	montane forest			7.2	S	146.1	E	DMS	2-5km	SPEC	-7.333333	146.166667	1675	0
LAE	230185	130319	142408			Streimann, H.	LAE-	53892		Stevens, P.F.			7	1	1972		Lycianthes	bambusarum	(Bitter) Bitter	Asia-Tropical	Malesia	Papua New Guinea	Morobe			Angabena Ridge, ca. 3 km from Aseki-Menyamya Rd., Menyamya subdistrict.	small shrub 50 cm; leaves shining mid-green above, pale green below; flower buds dull purple	montane forest			7.2	S	146.1	E	DMS	2-5km	SPEC	-7.333333	146.166667	1675	0
L	230186	130319		L.2874719		Streimann, H.	LAE-	53892		Stevens, P.F.			7	1	1972		Lycianthes	bambusarum	(Bitter) Bitter	Asia-Tropical	Malesia	Papua New Guinea	Morobe			Angabena Ridge, ca. 3 km from Aseki-Menyamya Rd., Menyamya subdistrict.	small shrub 50 cm; leaves shining mid-green above, pale green below; flower buds dull purple	montane forest			7.2	S	146.1	E	DMS	2-5km	SPEC	-7.333333	146.166667	1675	0
L	175194	134570		L.4153293		Symon, D.E.		10632					29	7	1977		Lycianthes	bambusarum	(Bitter) Bitter	Asia-Tropical	Malesia	Papua New Guinea	Morobe			Aseki road from Bulolo, subdistrict Wau	sprwling climber stems to 2 cm diam; leaves shiny green, young tips flushed purple; petiole, pedicel, calyx corolla all purple; anthers waxy yellow; flowers inconspicuous and held below the leaves; not abundant	submontane Lithocarpus forest			7.305965	S	146.368626	E	DD	5-20k	GAZ	-7.305965	146.368626	2300	0	ca.
L	175195	134570		L.4153294		Symon, D.E.		10632					29	7	1977		Lycianthes	bambusarum	(Bitter) Bitter	Asia-Tropical	Malesia	Papua New Guinea	Morobe			Aseki road from Bulolo, subdistrict Wau	sprwling climber stems to 2 cm diam; leaves shiny green, young tips flushed purple; petiole, pedicel, calyx corolla all purple; anthers waxy yellow; flowers inconspicuous and held below the leaves; not abundant	submontane Lithocarpus forest			7.305965	S	146.368626	E	DD	5-20k	GAZ	-7.305965	146.368626	2300	0	ca.
K	176147	134570		K001153828		Symon, D.E.		10632					29	7	1977		Lycianthes	bambusarum	(Bitter) Bitter	Asia-Tropical	Malesia	Papua New Guinea	Morobe			Aseki road from Bulolo, subdistrict Wau	sprwling climber stems to 2 cm diam; leaves shiny green, young tips flushed purple; petiole, pedicel, calyx corolla all purple; anthers waxy yellow; flowers inconspicuous and held below the leaves; not abundant	submontane Lithocarpus forest			7.305965	S	146.368626	E	DD	5-20k	GAZ	-7.305965	146.368626	2300	0	ca.
MO	180777	134570	3707417			Symon, D.E.		10632					29	7	1977		Lycianthes	bambusarum	(Bitter) Bitter	Asia-Tropical	Malesia	Papua New Guinea	Morobe			Aseki road from Bulolo, subdistrict Wau	sprwling climber stems to 2 cm diam; leaves shiny green, young tips flushed purple; petiole, pedicel, calyx corolla all purple; anthers waxy yellow; flowers inconspicuous and held below the leaves; not abundant	submontane Lithocarpus forest			7.305965	S	146.368626	E	DD	5-20k	GAZ	-7.305965	146.368626	2300	0	ca.
LAE	204974	134570	254608			Symon, D.E.		10632					29	7	1977		Lycianthes	bambusarum	(Bitter) Bitter	Asia-Tropical	Malesia	Papua New Guinea	Morobe			Aseki road from Bulolo, subdistrict Wau	sprwling climber stems to 2 cm diam; leaves shiny green, young tips flushed purple; petiole, pedicel, calyx corolla all purple; anthers waxy yellow; flowers inconspicuous and held below the leaves; not abundant	submontane Lithocarpus forest			7.305965	S	146.368626	E	DD	5-20k	GAZ	-7.305965	146.368626	2300	0	ca.
K	176173	135377		K001153827		Symon, D.E.		13822		Katik, P.			30	5	1984		Lycianthes	bambusarum	(Bitter) Bitter	Asia-Tropical	Malesia	Papua New Guinea	Morobe		Mount Kaindi	upper slopes of Mt. Kaindi	epiphyte up to 4 m; no fruits, also on ground	seocndary forest of Castanopsis, Macaranga, Eleocarpus			7.2002	S	146.405325	E	DMS		GAZ	-7.333889	146.681458	2000	0
MO	180775	135377	3707406			Symon, D.E.		13822		Katik, P.			30	5	1984		Lycianthes	bambusarum	(Bitter) Bitter	Asia-Tropical	Malesia	Papua New Guinea	Morobe		Mount Kaindi	upper slopes of Mt. Kaindi	epiphyte up to 4 m; no fruits, also on ground	seocndary forest of Castanopsis, Macaranga, Eleocarpus			7.2002	S	146.405325	E	DMS		GAZ	-7.333889	146.681458	2000	0
LAE	204975	135377	254892			Symon, D.E.		13822		Katik, P.			30	5	1984		Lycianthes	bambusarum	(Bitter) Bitter	Asia-Tropical	Malesia	Papua New Guinea	Morobe		Mount Kaindi	upper slopes of Mt. Kaindi	epiphyte up to 4 m; no fruits, also on ground	seocndary forest of Castanopsis, Macaranga, Eleocarpus			7.2002	S	146.405325	E	DMS		GAZ	-7.333889	146.681458	2000	0
L	204976	135377		L.4153142		Symon, D.E.		13822		Katik, P.			30	5	1984		Lycianthes	bambusarum	(Bitter) Bitter	Asia-Tropical	Malesia	Papua New Guinea	Morobe		Mount Kaindi	upper slopes of Mt. Kaindi	epiphyte up to 4 m; no fruits, also on ground	seocndary forest of Castanopsis, Macaranga, Eleocarpus			7.2002	S	146.405325	E	DMS		GAZ	-7.333889	146.681458	2000	0
K	176174	135378		K001153826		Symon, D.E.		13829		Katik, P.			31	5	1984		Lycianthes	bambusarum	(Bitter) Bitter	Asia-Tropical	Malesia	Papua New Guinea	Morobe			Aseki road below the crest	one plant seems all male, the second hermaphrodite with paler flowers; no fruits; flowers never showy (see also 13827)	in giant upland Pandanus, sprawling mounds associated with Pandanus roots			7.278068	S	146.387954	E	DD	2-5km	GAZ	-7.278068	146.387954	0	0
MO	180776	135378	3707404			Symon, D.E.		13829		Katik, P.			31	5	1984		Lycianthes	bambusarum	(Bitter) Bitter	Asia-Tropical	Malesia	Papua New Guinea	Morobe			Aseki road below the crest	one plant seems all male, the second hermaphrodite with paler flowers; no fruits; flowers never showy (see also 13827)	in giant upland Pandanus, sprawling mounds associated with Pandanus roots			7.278068	S	146.387954	E	DD	2-5km	GAZ	-7.278068	146.387954	0	0
LAE	204977	135378	254891			Symon, D.E.		13829		Katik, P.			31	5	1984		Lycianthes	bambusarum	(Bitter) Bitter	Asia-Tropical	Malesia	Papua New Guinea	Morobe			Aseki road below the crest	one plant seems all male, the second hermaphrodite with paler flowers; no fruits; flowers never showy (see also 13827)	in giant upland Pandanus, sprawling mounds associated with Pandanus roots			7.278068	S	146.387954	E	DD	2-5km	GAZ	-7.278068	146.387954	0	0
L	204978	135378		L.4153150		Symon, D.E.		13829		Katik, P.			31	5	1984		Lycianthes	bambusarum	(Bitter) Bitter	Asia-Tropical	Malesia	Papua New Guinea	Morobe			Aseki road below the crest	one plant seems all male, the second hermaphrodite with paler flowers; no fruits; flowers never showy (see also 13827)	in giant upland Pandanus, sprawling mounds associated with Pandanus roots			7.278068	S	146.387954	E	DD	2-5km	GAZ	-7.278068	146.387954	0	0
K	177073	136119		K000224089		Takeuchi, W.N.		11704					6	3	1997		Lycianthes	bambusarum	(Bitter) Bitter	Asia-Tropical	Malesia	Papua New Guinea	Chimbu		Crater Mountain Wildlife Management Area	vicinity of Haia, along the Wara oo streamcourse (first river E of Mt. Widau)	understory vine near streambedl twigs pale brown; leaves distichous, herbaceous or subfleshy, no reduced member; adaxial surface dark dull green, abaxially yellow-green; pedicels and calyx purple; developing fruits smooth, epicarp white or pale green	riverine forest			6.43	S	145	E	DMS	2-5km	SPEC	-6.716667	145	640	0
K	177074	136119		K000449027		Takeuchi, W.N.		11704					6	3	1997		Lycianthes	bambusarum	(Bitter) Bitter	Asia-Tropical	Malesia	Papua New Guinea	Chimbu		Crater Mountain Wildlife Management Area	vicinity of Haia, along the Wara oo streamcourse (first river E of Mt. Widau)	understory vine near streambedl twigs pale brown; leaves distichous, herbaceous or subfleshy, no reduced member; adaxial surface dark dull green, abaxially yellow-green; pedicels and calyx purple; developing fruits smooth, epicarp white or pale green	riverine forest			6.43	S	145	E	DMS	2-5km	SPEC	-6.716667	145	640	0
LAE	204813	136119	279948			Takeuchi, W.N.		11704					6	3	1997		Lycianthes	bambusarum	(Bitter) Bitter	Asia-Tropical	Malesia	Papua New Guinea	Chimbu		Crater Mountain Wildlife Management Area	vicinity of Haia, along the Wara oo streamcourse (first river E of Mt. Widau)	understory vine near streambedl twigs pale brown; leaves distichous, herbaceous or subfleshy, no reduced member; adaxial surface dark dull green, abaxially yellow-green; pedicels and calyx purple; developing fruits smooth, epicarp white or pale green	riverine forest			6.43	S	145	E	DMS	2-5km	SPEC	-6.716667	145	640	0
L	204814	136119		L.4156113		Takeuchi, W.N.		11704					6	3	1997		Lycianthes	bambusarum	(Bitter) Bitter	Asia-Tropical	Malesia	Papua New Guinea	Chimbu		Crater Mountain Wildlife Management Area	vicinity of Haia, along the Wara oo streamcourse (first river E of Mt. Widau)	understory vine near streambedl twigs pale brown; leaves distichous, herbaceous or subfleshy, no reduced member; adaxial surface dark dull green, abaxially yellow-green; pedicels and calyx purple; developing fruits smooth, epicarp white or pale green	riverine forest			6.43	S	145	E	DMS	2-5km	SPEC	-6.716667	145	640	0
BM	45206	43290		BM000778128		Brass, L.J.		11223			isotype	Solanum belense Merr. & L.M.Perry	0	11	1938		Lycianthes	belensis	(Merr. & L.M.Perry) A.R.Bean	Asia-Tropical	Malesia	Indonesia	Papua			18 km. NE. of Lake Habbema, Bele River.	small shrub; pedicel and calyx violet; corolla white	Fagaceae forest; common in moist semi-shade			3.883194	S	138.770173	E	DD	2-5km	GAZ	-3.883194	138.770173	2300	0
L	143889	43290		L0003624		Brass, L.J.		11223			isotype	Solanum belense Merr. & L.M.Perry	0	11	1938		Lycianthes	belensis	(Merr. & L.M.Perry) A.R.Bean	Asia-Tropical	Malesia	Indonesia	Papua			18 km. NE. of Lake Habbema, Bele River.	small shrub; pedicel and calyx violet; corolla white	Fagaceae forest; common in moist semi-shade			3.883194	S	138.770173	E	DD	2-5km	GAZ	-3.883194	138.770173	2300	0
LAE	204516	43290	6543			Brass, L.J.		11223			isotype	Solanum belense Merr. & L.M.Perry	0	11	1938		Lycianthes	belensis	(Merr. & L.M.Perry) A.R.Bean	Asia-Tropical	Malesia	Indonesia	Papua			18 km. NE. of Lake Habbema, Bele River.	small shrub; pedicel and calyx violet; corolla white	Fagaceae forest; common in moist semi-shade			3.883194	S	138.770173	E	DD	2-5km	GAZ	-3.883194	138.770173	2300	0
LAE	204517	43290	229595			Brass, L.J.		11223			isotype	Solanum belense Merr. & L.M.Perry	0	11	1938		Lycianthes	belensis	(Merr. & L.M.Perry) A.R.Bean	Asia-Tropical	Malesia	Indonesia	Papua			18 km. NE. of Lake Habbema, Bele River.	small shrub; pedicel and calyx violet; corolla white	Fagaceae forest; common in moist semi-shade			3.883194	S	138.770173	E	DD	2-5km	GAZ	-3.883194	138.770173	2300	0
A	229993	43290	check?			Brass, L.J.		11223			holotype	Solanum belense Merr. & L.M.Perry	0	11	1938		Lycianthes	belensis	(Merr. & L.M.Perry) A.R.Bean	Asia-Tropical	Malesia	Indonesia	Papua			18 km. NE. of Lake Habbema, Bele River.	small shrub; pedicel and calyx violet; corolla white	Fagaceae forest; common in moist semi-shade			3.883194	S	138.770173	E	DD	2-5km	GAZ	-3.883194	138.770173	2300	0
US	213315	161685	2392745	2840724		Brass, L.J.		32400					3	11	1959		Lycianthes	belensis	(Merr. & L.M.Perry) A.R.Bean	Asia-Tropical	Malesia	Papua New Guinea	Eastern Highlands		Kassam	[Kassam Pass]	shrub ca. 1 m; young leaves bright purple below; flowers purple; fruits unripe	beside a trail in Castanopsis-oak forest			6.199805	S	146.042107	E	DD		GAZ	-6.199805	146.042107	1370	0
LAE	213316	161685	37384			Brass, L.J.		32400					3	11	1959		Lycianthes	belensis	(Merr. & L.M.Perry) A.R.Bean	Asia-Tropical	Malesia	Papua New Guinea	Eastern Highlands		Kassam	[Kassam Pass]	shrub ca. 1 m; young leaves bright purple below; flowers purple; fruits unripe	beside a trail in Castanopsis-oak forest			6.199805	S	146.042107	E	DD		GAZ	-6.199805	146.042107	1370	0
L	230368	174860		L.2882044		Cruttwell, N.		2602					16	3	1984		Lycianthes	belensis	(Merr. & L.M.Perry) A.R.Bean	Asia-Tropical	Malesia	Papua New Guinea	Eastern Highlands			Mount Gahavisuka	small shrub 1 m; leaves bright green above purple underneath; flowers deep violet with pale central line, anthers yellow; fruit, calyx near white	MMF (Castanopsis) in deep shade and dense vegetation			5.937993	S	145.37656	E	DD	2-5km	GAZ	-5.937993	145.37656	2250	0
L	230688	175055		L.2882041		Sterly, J.	80-	469					31	1	1981		Lycianthes	belensis	(Merr. & L.M.Perry) A.R.Bean	Asia-Tropical	Malesia	Papua New Guinea	Chimbu			Chimbu valley, Gembogl, Yei nigl	Bluten blaulich, violett mit weiszen Streifen [herbaceous shrub 1 m, leaves with turpentine-like smell]				6.038564	S	144.97471	E	DD	5-20k	GAZ	-6.038564	144.97471	2700	0		kunagn bano	Kuman language
BM	45018	43104		BM001018924		Andrews, C.W.		181					0	8	1908		Lycianthes	biflora	(Lour.) Bitter	Asia-Tropical	Australia	Australia	Christmas Island								0		0					0	0	0	0
BM	45010	43100		BM001018913		Andrews, C.W.		s.n.					0	0	1898		Lycianthes	biflora	(Lour.) Bitter	Asia-Tropical	Australia	Australia	Christmas Island			middle of Island, Lombok utan					0		0					0	0	0	0
K	230052	43100		K000923039		Andrews, C.W.		s.n.					0	0	1898		Lycianthes	biflora	(Lour.) Bitter	Asia-Tropical	Australia	Australia	Christmas Island			middle of Island, Lombok utan					0		0					0	0	0	0
A	170365	131211				Balgooy, M.M.J. van		4916					16	11	1984		Lycianthes	biflora	(Lour.) Bitter	Asia-Tropical	Malesia	Indonesia	Maluku		Buru	NW Buru, S. of Bara, Waeduna River	herb/shrub 1 m; corolla white; anthers yellow; fruit birght red, fleshy	along brook; mixed forest on limestone			3.20358	S	126.250894	E	DD		GAZ	-3.20358	126.250894	350	400
A	170333	131179				Brass, L.J.		23978					12	8	1953		Lycianthes	biflora	(Lour.) Bitter	Asia-Tropical	Malesia	Papua New Guinea	Milne Bay			Biniguni Camp, Gwariu River	herb 80 cm; branches spreadign; flowers white; fruits red, globose, about 10 mm in diameter	in gravelly flood bed			0		0					0	0	200	0
LAE	204527	131179	16366			Brass, L.J.		23978					12	8	1953		Lycianthes	biflora	(Lour.) Bitter	Asia-Tropical	Malesia	Papua New Guinea	Milne Bay			Biniguni Camp, Gwariu River	herb 80 cm; branches spreadign; flowers white; fruits red, globose, about 10 mm in diameter	in gravelly flood bed			0		0					0	0	200	0
BM	45022	43108		BM001018936		Carr, C.E.		14991					16	11	1935		Lycianthes	biflora	(Lour.) Bitter	Asia-Tropical	Malesia	Papua New Guinea	Central			Boridi	c. 6ft tall; flowers white	Secondary forest			0		0					0	0	914	0	ca.
NY	169288	43108		1404881		Carr, C.E.		14991					16	11	1935		Lycianthes	biflora	(Lour.) Bitter	Asia-Tropical	Malesia	Papua New Guinea	Central			Boridi	c. 6ft tall; flowers white	Secondary forest			0		0					0	0	914	0	ca.
K	176261	43108		K000922517		Carr, C.E.		14991					16	11	1935		Lycianthes	biflora	(Lour.) Bitter	Asia-Tropical	Malesia	Papua New Guinea	Central			Boridi	c. 6ft tall; flowers white	Secondary forest			0		0					0	0	914	0	ca.
L	230421	43108		L.2859391		Carr, C.E.		14991					16	11	1935		Lycianthes	biflora	(Lour.) Bitter	Asia-Tropical	Malesia	Papua New Guinea	Central			Boridi	c. 6ft tall; flowers white	Secondary forest			0		0					0	0	914	0	ca.
BM	45023	43109		BM001018935		Carr, C.E.		15965					5	3	1936		Lycianthes	biflora	(Lour.) Bitter	Asia-Tropical	Malesia	Papua New Guinea	Oro			Isuarava [Isurava]	c. 4 feet tall; flowers white	Secondary forest			8.988142	S	147.735448	E	DD		GAZ	-8.988142	147.735448	0	0
L	230422	43109		L.2859389		Carr, C.E.		15965					5	3	1936		Lycianthes	biflora	(Lour.) Bitter	Asia-Tropical	Malesia	Papua New Guinea	Oro			Isuarava [Isurava]	c. 4 feet tall; flowers white	Secondary forest			8.988142	S	147.735448	E	DD		GAZ	-8.988142	147.735448	0	0
BM	45026	43112		BM001018932		Floyd, A.G.		7459					9	6	1955		Lycianthes	biflora	(Lour.) Bitter	Asia-Tropical	Malesia	Papua New Guinea	Morobe			1955 Planting area, Bulolo. Morobe District, T.N.G.	small shrub about 4' high; leaves tomentose greyish green, flaccid; fls pale mauve with yellow connate anthers; fruit a succulent globular red berry; calyx accrescent with narrow lobes	On forest edge.			7.1	S	146.05	E	DMS		SPEC	-7.166667	146.083333	1067	0
K	177007	43112		K000922521		Floyd, A.G.		7459					9	6	1955		Lycianthes	biflora	(Lour.) Bitter	Asia-Tropical	Malesia	Papua New Guinea	Morobe			1955 Planting area, Bulolo. Morobe District, T.N.G.	small shrub about 4' high; leaves tomentose greyish green, flaccid; fls pale mauve with yellow connate anthers; fruit a succulent globular red berry; calyx accrescent with narrow lobes	On forest edge.			7.1	S	146.05	E	DMS		SPEC	-7.166667	146.083333	1067	0
US	203910	43112	2410084	2840723		Floyd, A.G.		7459					9	6	1955		Lycianthes	biflora	(Lour.) Bitter	Asia-Tropical	Malesia	Papua New Guinea	Morobe			1955 Planting area, Bulolo. Morobe District, T.N.G.	small shrub about 4' high; leaves tomentose greyish green, flaccid; fls pale mauve with yellow connate anthers; fruit a succulent globular red berry; calyx accrescent with narrow lobes	On forest edge.			7.1	S	146.05	E	DMS		SPEC	-7.166667	146.083333	1067	0
LAE	204526	43112	16326			Floyd, A.G.		7459					9	6	1955		Lycianthes	biflora	(Lour.) Bitter	Asia-Tropical	Malesia	Papua New Guinea	Morobe			1955 Planting area, Bulolo. Morobe District, T.N.G.	small shrub about 4' high; leaves tomentose greyish green, flaccid; fls pale mauve with yellow connate anthers; fruit a succulent globular red berry; calyx accrescent with narrow lobes	On forest edge.			7.1	S	146.05	E	DMS		SPEC	-7.166667	146.083333	1067	0
BM	45025	43111		BM001018933		Floyd, A.G.		7509					15	6	1955		Lycianthes	biflora	(Lour.) Bitter	Asia-Tropical	Malesia	Papua New Guinea	Morobe			1955 Planting area, Bulolo. Morobe District, T.N.G.	herbaceous annual about 3' high; leaves simple flaccid dull green sparsely tomentose; flowers in axillary pairs; corolla mauve; fruit globular red	A weed along snigging tracks and cleared patches in forest.			7.1	S	146.05	E	DMS		SPEC	-7.166667	146.083333	1067	0
K	176262	43111		K000922515		Floyd, A.G.		7509					15	6	1955		Lycianthes	biflora	(Lour.) Bitter	Asia-Tropical	Malesia	Papua New Guinea	Morobe			1955 Planting area, Bulolo. Morobe District, T.N.G.	herbaceous annual about 3' high; leaves simple flaccid dull green sparsely tomentose; flowers in axillary pairs; corolla mauve; fruit globular red	A weed along snigging tracks and cleared patches in forest.			7.1	S	146.05	E	DMS		SPEC	-7.166667	146.083333	1067	0
LAE	204520	43111	16324			Floyd, A.G.		7509					15	6	1955		Lycianthes	biflora	(Lour.) Bitter	Asia-Tropical	Malesia	Papua New Guinea	Morobe			1955 Planting area, Bulolo. Morobe District, T.N.G.	herbaceous annual about 3' high; leaves simple flaccid dull green sparsely tomentose; flowers in axillary pairs; corolla mauve; fruit globular red	A weed along snigging tracks and cleared patches in forest.			7.1	S	146.05	E	DMS		SPEC	-7.166667	146.083333	1067	0
BM	45024	43110		BM001018934		Forbes, H.O.		882					10	4	1886		Lycianthes	biflora	(Lour.) Bitter	Asia-Tropical	Malesia	Papua New Guinea	Central			[Merska Hills] Sogeri Region.	small herbaceous shrub; fruit scented				9.2845	S	147.3137	E	DMS		SPEC	-9.479167	147.526944	762	0
CAL	174144	43110	315671			Forbes, H.O.		882					10	4	1886		Lycianthes	biflora	(Lour.) Bitter	Asia-Tropical	Malesia	Papua New Guinea	Central			[Merska Hills] Sogeri Region.	small herbaceous shrub; fruit scented				9.2845	S	147.3137	E	DMS		SPEC	-9.479167	147.526944	762	0
P	174932	43110		P00368997		Forbes, H.O.		882					10	4	1886		Lycianthes	biflora	(Lour.) Bitter	Asia-Tropical	Malesia	Papua New Guinea	Central			[Merska Hills] Sogeri Region.	small herbaceous shrub; fruit scented				9.2845	S	147.3137	E	DMS		SPEC	-9.479167	147.526944	762	0
MEL	230174	43110		MEL0625389A		Forbes, H.O.		882					10	4	1886		Lycianthes	biflora	(Lour.) Bitter	Asia-Tropical	Malesia	Papua New Guinea	Central			[Merska Hills] Sogeri Region.	small herbaceous shrub; fruit scented				9.2845	S	147.3137	E	DMS		SPEC	-9.479167	147.526944	762	0
A	170334	131180				Foreman, D.B.	LAE-	60242		Vinas, A.			1	10	1973		Lycianthes	biflora	(Lour.) Bitter	Asia-Tropical	Malesia	Papua New Guinea	Central			subdistrict Port Moresby, on ridge below Boridi village	shrub; leaves mid green; flowers white; fruit green, turning red	secondary forest on ridge			9.05	S	147.38	E	DMS	2-5km	SPEC	-9.083333	147.633333	920	0
LAE	204528	131180	211084			Foreman, D.B.	LAE-	60242		Vinas, A.			1	10	1973		Lycianthes	biflora	(Lour.) Bitter	Asia-Tropical	Malesia	Papua New Guinea	Central			subdistrict Port Moresby, on ridge below Boridi village	shrub; leaves mid green; flowers white; fruit green, turning red	secondary forest on ridge			9.05	S	147.38	E	DMS	2-5km	SPEC	-9.083333	147.633333	920	0
K	177081	136124		K000922524		Henty, E.E.	NGF-	29203		Coode, M.J.E.			9	1	1988		Lycianthes	biflora	(Lour.) Bitter	Asia-Tropical	Malesia	Papua New Guinea	Eastern Highlands		Kassam Pass	Kainantu subdistrict	erect herb, 2 ft; flowers white, faintly mauve; fruits green	among thick grass above road cutting			6.12	S	146.02	E	DMS	2-5km	SPEC	-6.2	146.033333	1280	0
LAE	204535	136124	97247			Henty, E.E.	NGF-	29203		Coode, M.J.E.			9	1	1988		Lycianthes	biflora	(Lour.) Bitter	Asia-Tropical	Malesia	Papua New Guinea	Eastern Highlands		Kassam Pass	Kainantu subdistrict	erect herb, 2 ft; flowers white, faintly mauve; fruits green	among thick grass above road cutting			6.12	S	146.02	E	DMS	2-5km	SPEC	-6.2	146.033333	1280	0
BM	154180	118249		BM000940490		Hooker, J.D.		s.n.					0	0	0		Lycianthes	biflora	(Lour.) Bitter			Not Recorded									0		0					0	0	1219	2134
L	230423	174873		L.2859380		Isles, S.	NGF-	33899		Vinas, A.			16	9	1973		Lycianthes	biflora	(Lour.) Bitter	Asia-Tropical	Malesia	Papua New Guinea	Central			NE of Manumu Village, subdistrict Port Moresby					9.05	S	147.34	E	DM	2-5km	SPEC	-9.083333	147.566667	450	0
K	177082	136125		K000922525		Kairo, A.		10652		Symon, D.E.			1	6	1977		Lycianthes	biflora	(Lour.) Bitter	Asia-Tropical	Malesia	Papua New Guinea	Morobe		Mount Missan	C.N.G.T. Logging areas, Stoney Creek, on foot slopes of Mount Missan (near Bulolo), Wau subdist.	herb to 1 m; flowers bluish white; fruit bright red, shed with pedicel (+seed, +cytol)	in roadside regrowth and banks of cuttings; Lithocarpus/Araucaria forest			7.289926	S	146.663202	E	DD	2-5km	GAZ	-7.289926	146.663202	914	1219
LAE	204524	136125	231161			Kairo, A.		10652		Symon, D.E.			1	6	1977		Lycianthes	biflora	(Lour.) Bitter	Asia-Tropical	Malesia	Papua New Guinea	Morobe		Mount Missan	C.N.G.T. Logging areas, Stoney Creek, on foot slopes of Mount Missan (near Bulolo), Wau subdist.	herb to 1 m; flowers bluish white; fruit bright red, shed with pedicel (+seed, +cytol)	in roadside regrowth and banks of cuttings; Lithocarpus/Araucaria forest			7.289926	S	146.663202	E	DD	2-5km	GAZ	-7.289926	146.663202	914	1219
K	177080	136123		K000922523		Kairo, A.	NGF-	27869		Streimann, H.			10	8	1966		Lycianthes	biflora	(Lour.) Bitter	Asia-Tropical	Malesia	Papua New Guinea	Morobe		Bulolo	Middle Logging Area, subdistrict Wau	small spreading herb, 4 ft; leaves dull green above, slightly lighter below; flowers blue and yellow; fruit green, red when ripe	lower montane forest on edge of snig			7.1	S	146.4	E	DMS	2-5km	SPEC	-7.166667	146.666667	853	0
LAE	204525	136123	97699			Kairo, A.	NGF-	27869		Streimann, H.			10	8	1966		Lycianthes	biflora	(Lour.) Bitter	Asia-Tropical	Malesia	Papua New Guinea	Morobe		Bulolo	Middle Logging Area, subdistrict Wau	small spreading herb, 4 ft; leaves dull green above, slightly lighter below; flowers blue and yellow; fruit green, red when ripe	lower montane forest on edge of snig			7.1	S	146.4	E	DMS	2-5km	SPEC	-7.166667	146.666667	853	0
A	170463	131290				Kato, H.	C-	7273		Ueda, K.; Okamato, M.; Akiyama, H.; Sunarno, B. & Mahjar, U.W.			20	2	1985		Lycianthes	biflora	(Lour.) Bitter	Asia-Tropical	Malesia	Indonesia	Maluku	Seram	Manusela National Park	alogn a trail between Hatumete (sea level) and Hoale Pass (1770 m) southern slope of Murkele Ridge, Kecamatan District, Tehoru; C. Seram	woody herbs 1.5 m tall; corolla white; calyx green; anther yellow; young frs green, mature red	limestone area			3.15	S	129.36	E	DMS	2-5km	SPEC	-3.25	129.6	550	1200
K	230267	174793		K000923097		Lister, J.J.		s.n.					20	11	1888		Lycianthes	biflora	(Lour.) Bitter	Asia-Tropical	Australia	Australia	Christmas Island			Christmas Island, So of Java)					10.491506	S	105.645881	E	DD	<2km	GAZ	-10.491506	105.645881	0	0
K	177079	136122		K000922516		Millar, A.N.	NGF-	11795					3	2	1960		Lycianthes	biflora	(Lour.) Bitter	Asia-Tropical	Malesia	Papua New Guinea	Morobe		Oomsis Creek	Markham valley					6.458	S	146.458	E	DMS	2-5km	SPEC	-6.772222	146.772222	500	0	ca.
LAE	204519	136122	29047			Millar, A.N.	NGF-	11795					3	2	1960		Lycianthes	biflora	(Lour.) Bitter	Asia-Tropical	Malesia	Papua New Guinea	Morobe		Oomsis Creek	Markham valley					6.458	S	146.458	E	DMS	2-5km	SPEC	-6.772222	146.772222	500	0	ca.
A	170336	131182				Millar, H.N.	NGF-	11794					3	2	1960		Lycianthes	biflora	(Lour.) Bitter	Asia-Tropical	Malesia	Papua New Guinea	Morobe			Oomsis Creek, Markham Valley	small herb on forset floor; ripe fruits red	near running water			6.4	S	146.45	E	DMS	2-5km	SPEC	-6.666667	146.75	152	0
L	230424	174874		L.2859388		Moll, V.W.	BW-	9529					7	9	1959		Lycianthes	biflora	(Lour.) Bitter	Asia-Tropical	Malesia	Indonesia	Papua Barat			Andjai [Andaj], Kebar Valley	rather common herb, 50 cm; flowers white; young fruits green, old ones red, ca. 8 mm	secondary forest on clayey marshy soil			0.802715	S	133.015385	E	DD	2-5km	GAZ	-0.802715	133.015385	600	0	ca.
K	230269	174795		K000923099		Powell, D.A.		164					0	8	1980		Lycianthes	biflora	(Lour.) Bitter	Asia-Tropical	Australia	Australia	Christmas Island								10.491506	S	105.645881	E	DD	<2km	GAZ	-10.491506	105.645881	0	0
K	230354	174852		K000923151		Ramlanto, ?		869					26	8	1986		Lycianthes	biflora	(Lour.) Bitter	Asia-Tropical	Malesia	Indonesia	Maluku Utara		Bacan	Babang, Kec. Labuha	herb; fruit reddish orange; common	the logging road, natural reserve			0.3757	S	127.3628	E	DMS	<2km	GAZ	-0.6325	127.607778	100	0
L	230355	174852		L.288168		Ramlanto, ?		869					26	8	1986		Lycianthes	biflora	(Lour.) Bitter	Asia-Tropical	Malesia	Indonesia	Maluku Utara		Bacan	Babang, Kec. Labuha	herb; fruit reddish orange; common	the logging road, natural reserve			0.3757	S	127.3628	E	DMS	<2km	GAZ	-0.6325	127.607778	100	0
A	170339	131185				Rau, K.		380					5	7	1978		Lycianthes	biflora	(Lour.) Bitter	Asia-Tropical	Malesia	Papua New Guinea	Morobe		Finschaffen		small woody shrub about 0.5 m, 95 cm dbh; leaves simple alternately arranged, entire margin, dark green above, light beneath; fruit clusters mostly in twos, fleshy green and turnined yellowish red when ripe	lower montane tropical forest in secondary growth; with Lithocarpus, Macaranga			6.35	S	147.55	E	DMS	2-5km	SPEC	-6.583333	147.916667	300	0
L	230183	131185		L.2882042		Rau, K.		380					5	7	1978		Lycianthes	biflora	(Lour.) Bitter	Asia-Tropical	Malesia	Papua New Guinea	Morobe		Finschaffen		small woody shrub about 0.5 m, 95 cm dbh; leaves simple alternately arranged, entire margin, dark green above, light beneath; fruit clusters mostly in twos, fleshy green and turnined yellowish red when ripe	lower montane tropical forest in secondary growth; with Lithocarpus, Macaranga			6.35	S	147.55	E	DMS	2-5km	SPEC	-6.583333	147.916667	300	0
K	230268	174794		K000923098		Ridley, H.N.		34					0	10	1904		Lycianthes	biflora	(Lour.) Bitter	Asia-Tropical	Australia	Australia	Christmas Island			Phosphate Hill					10.491506	S	105.645881	E	DD	<2km	GAZ	-10.491506	105.645881	0	0
K	177076	136121		K000922513		Sands, M.J.S.		6431		Jitmau, M.; Warpur, M. & Magablo, Y.			29	4	1994		Lycianthes	biflora	(Lour.) Bitter	Asia-Tropical	Malesia	Indonesia	Papua			NE Kepal Burung, Kabupaten Manokwari, Kecamantan Manokwari, mountains S of the Arfak Plains, steep ridges between Arfak Plains and Gunung Itsiwei	spreading shrub to 1 m; stems dull dark green, flushed maroon at the nodes; leaves thin, mat, mid-green above, paler grey-green beneath; calyx light green; corolla white, stamens yellow; fruits dark green, ripening bright red	hill forest including Lithocarpus and Shorea; valley floor; earth bank near stream in shade			0.51	S	133.37	E	DMS	2-5km	SPEC	-0.85	133.616667	550	0
K	177077	136121		K000922511		Sands, M.J.S.		6431		Jitmau, M.; Warpur, M. & Magablo, Y.			29	4	1994		Lycianthes	biflora	(Lour.) Bitter	Asia-Tropical	Malesia	Indonesia	Papua			NE Kepal Burung, Kabupaten Manokwari, Kecamantan Manokwari, mountains S of the Arfak Plains, steep ridges between Arfak Plains and Gunung Itsiwei	spreading shrub to 1 m; stems dull dark green, flushed maroon at the nodes; leaves thin, mat, mid-green above, paler grey-green beneath; calyx light green; corolla white, stamens yellow; fruits dark green, ripening bright red	hill forest including Lithocarpus and Shorea; valley floor; earth bank near stream in shade			0.51	S	133.37	E	DMS	2-5km	SPEC	-0.85	133.616667	550	0
K	177078	136121		K000922512		Sands, M.J.S.		6431		Jitmau, M.; Warpur, M. & Magablo, Y.			29	4	1994		Lycianthes	biflora	(Lour.) Bitter	Asia-Tropical	Malesia	Indonesia	Papua			NE Kepal Burung, Kabupaten Manokwari, Kecamantan Manokwari, mountains S of the Arfak Plains, steep ridges between Arfak Plains and Gunung Itsiwei	spreading shrub to 1 m; stems dull dark green, flushed maroon at the nodes; leaves thin, mat, mid-green above, paler grey-green beneath; calyx light green; corolla white, stamens yellow; fruits dark green, ripening bright red	hill forest including Lithocarpus and Shorea; valley floor; earth bank near stream in shade			0.51	S	133.37	E	DMS	2-5km	SPEC	-0.85	133.616667	550	0
A	170331	131177				Sands, M.J.S.		6791		Maturbongs, R.			14	4	1995		Lycianthes	biflora	(Lour.) Bitter	Asia-Tropical	Malesia	Indonesia	Papua Barat			North East Kepala Burung, Kabupatem Manokwari, Arfak Mountains, Mupi Dessa, trail from Mupi village to G[unung] Humibou, near Sungai Mupi between confluence of Kali Ngwes and Sungai Mupi and site of Kamnpong Mubri Lama	subshrub to 1.5 m; stems green; leaves thin, mid-green above, paler beneath; pedicel and calyx dull green; petals white; stamens yellow; fruits green, ripening scarlet	montane forest, by stream in partial shade			1.07	S	134	E	DMS	2-5km	SPEC	-1.116667	134	875	0
K	176258	131177		K000922453		Sands, M.J.S.		6791		Maturbongs, R.			14	4	1995		Lycianthes	biflora	(Lour.) Bitter	Asia-Tropical	Malesia	Indonesia	Papua Barat			North East Kepala Burung, Kabupatem Manokwari, Arfak Mountains, Mupi Dessa, trail from Mupi village to G[unung] Humibou, near Sungai Mupi between confluence of Kali Ngwes and Sungai Mupi and site of Kamnpong Mubri Lama	subshrub to 1.5 m; stems green; leaves thin, mid-green above, paler beneath; pedicel and calyx dull green; petals white; stamens yellow; fruits green, ripening scarlet	montane forest, by stream in partial shade			1.07	S	134	E	DMS	2-5km	SPEC	-1.116667	134	875	0
K	176264	131177		K000922510		Sands, M.J.S.		6791		Maturbongs, R.			14	4	1995		Lycianthes	biflora	(Lour.) Bitter	Asia-Tropical	Malesia	Indonesia	Papua Barat			North East Kepala Burung, Kabupatem Manokwari, Arfak Mountains, Mupi Dessa, trail from Mupi village to G[unung] Humibou, near Sungai Mupi between confluence of Kali Ngwes and Sungai Mupi and site of Kamnpong Mubri Lama	subshrub to 1.5 m; stems green; leaves thin, mid-green above, paler beneath; pedicel and calyx dull green; petals white; stamens yellow; fruits green, ripening scarlet	montane forest, by stream in partial shade			1.07	S	134	E	DMS	2-5km	SPEC	-1.116667	134	875	0
BM	45027	43113		BM001018931		Schlechter, F.R.R.		13748					0	11	1901		Lycianthes	biflora	(Lour.) Bitter	Asia-Tropical	Malesia	Papua New Guinea	New Britain Island		New Britain	New Pommeron. Bei Mussawa.					0		0					0	0	0	0
P	174945	43113		P00369002		Schlechter, F.R.R.		13748					0	11	1901		Lycianthes	biflora	(Lour.) Bitter	Asia-Tropical	Malesia	Papua New Guinea	New Britain Island		New Britain	New Pommeron. Bei Mussawa.					0		0					0	0	0	0
K	177005	43113		K000922518		Schlechter, F.R.R.		13748					0	11	1901		Lycianthes	biflora	(Lour.) Bitter	Asia-Tropical	Malesia	Papua New Guinea	New Britain Island		New Britain	New Pommeron. Bei Mussawa.					0		0					0	0	0	0
K	177083	136126		K000922519		Schlechter, F.R.R.		13749	a				0	11	1901		Lycianthes	biflora	(Lour.) Bitter	Asia-Tropical	Malesia	Papua New Guinea	New Britain Island			bei Mussawa					5.757356	S	150.756194	E	DD	<2km	GAZ	-5.757356	150.756194	0	0
P	229974	174671		P00369003		Schlechter, F.R.R.		17305					9	2	1908		Lycianthes	biflora	(Lour.) Bitter	Asia-Tropical	Malesia	Papua New Guinea	Madang			'Kaiser Wilhelmsland, waldranderam oberen Djamu' [northern New Guinea]					5.66895	S	146.024176	E	DD	>20km	GAZ	-5.66895	146.024176	700	0	ca.
L	230425	174875		L.2859390		Schram, F.A.W.	BW-	10645					24	2	1962		Lycianthes	biflora	(Lour.) Bitter	Asia-Tropical	Malesia	Indonesia	Papua Barat			Wondiwoi Mountains, Wandammen Peninsula	rather common shrub; flower buds white; ripe fruits red	primary forest			2.677168	S	134.503916	E	DD	5-20k	GAZ	-2.677168	134.503916	300	0
L	230426	174876		L.2859392		Schram, F.A.W.	BW-	10744					28	2	1962		Lycianthes	biflora	(Lour.) Bitter	Asia-Tropical	Malesia	Indonesia	Papua Barat			Wondiwoi Mountains, Wandammen Peninsula	flowers white; fruits red	primary forest			2.677168	S	134.503916	E	DD	5-20k	GAZ	-2.677168	134.503916	350	0
WAG	230427	174876		WAG.1229336		Schram, F.A.W.	BW-	10744					28	2	1962		Lycianthes	biflora	(Lour.) Bitter	Asia-Tropical	Malesia	Indonesia	Papua Barat			Wondiwoi Mountains, Wandammen Peninsula	flowers white; fruits red	primary forest			2.677168	S	134.503916	E	DD	5-20k	GAZ	-2.677168	134.503916	350	0
E	169361	130332		E00426516		Stevens, P.F.	LAE-	58668		Lelean, Y.			9	6	1973		Lycianthes	biflora	(Lour.) Bitter	Asia-Tropical	Malesia	Papua New Guinea	East New Britain			near Mapping site at edge of Mengen Massif, subdistrict Pomio	herb, 30 cm; leaves mid dull green above, pale below; flowers with calyx green, corolla pale purplish, anthers yellow; fruit bright red	Castanopsis doinated forest			5.04	S	151.48	E	DMS	2-5km	SPEC	-5.066667	151.8	885	0
K	176260	130332		K000922520		Stevens, P.F.	LAE-	58668		Lelean, Y.			9	6	1973		Lycianthes	biflora	(Lour.) Bitter	Asia-Tropical	Malesia	Papua New Guinea	East New Britain			near Mapping site at edge of Mengen Massif, subdistrict Pomio	herb, 30 cm; leaves mid dull green above, pale below; flowers with calyx green, corolla pale purplish, anthers yellow; fruit bright red	Castanopsis doinated forest			5.04	S	151.48	E	DMS	2-5km	SPEC	-5.066667	151.8	885	0
LAE	204533	130332	206815			Stevens, P.F.	LAE-	58668		Lelean, Y.			9	6	1973		Lycianthes	biflora	(Lour.) Bitter	Asia-Tropical	Malesia	Papua New Guinea	East New Britain			near Mapping site at edge of Mengen Massif, subdistrict Pomio	herb, 30 cm; leaves mid dull green above, pale below; flowers with calyx green, corolla pale purplish, anthers yellow; fruit bright red	Castanopsis doinated forest			5.04	S	151.48	E	DMS	2-5km	SPEC	-5.066667	151.8	885	0
A	170335	131181				Streimann, H.	NGF-	25853		Kairo, A.			15	3	1971		Lycianthes	biflora	(Lour.) Bitter	Asia-Tropical	Malesia	Papua New Guinea	Morobe			Hump L.A. 5 mi SE Bulolo, Wau subdistrict	erect herb; leaves dull green above, green below; flowers blue, stamens yellow; fruit green	secondary growth beside road			7.11	S	146.42	E	DMS	2-5km	SPEC	-7.183333	146.7	1067	0
K	176263	131181		K000922514		Streimann, H.	NGF-	25853		Kairo, A.			15	3	1971		Lycianthes	biflora	(Lour.) Bitter	Asia-Tropical	Malesia	Papua New Guinea	Morobe			Hump L.A. 5 mi SE Bulolo, Wau subdistrict	erect herb; leaves dull green above, green below; flowers blue, stamens yellow; fruit green	secondary growth beside road			7.11	S	146.42	E	DMS	2-5km	SPEC	-7.183333	146.7	1067	0
LAE	204523	131181	126862			Streimann, H.	NGF-	25853		Kairo, A.			15	3	1971		Lycianthes	biflora	(Lour.) Bitter	Asia-Tropical	Malesia	Papua New Guinea	Morobe			Hump L.A. 5 mi SE Bulolo, Wau subdistrict	erect herb; leaves dull green above, green below; flowers blue, stamens yellow; fruit green	secondary growth beside road			7.11	S	146.42	E	DMS	2-5km	SPEC	-7.183333	146.7	1067	0
A	170338	131184		429082		Takeuchi, W.N.		12688					28	7	1998		Lycianthes	biflora	(Lour.) Bitter	Asia-Tropical	Malesia	Papua New Guinea	Eastern Highlands			Crater M[ountain] Wildlife Management Area, Kusare, near the El Ni�o burn area	regrowth herb; common on fired ground, inermous; leaves chartaceous, dark green; fruits glossy red	regrowth and forest mosaic			6.43	S	145	E	DMS	>20km	SPEC	-6.716667	145	1400	0	ca.
K	176257	131184		K000224079		Takeuchi, W.N.		12688					28	7	1998		Lycianthes	biflora	(Lour.) Bitter	Asia-Tropical	Malesia	Papua New Guinea	Eastern Highlands			Crater M[ountain] Wildlife Management Area, Kusare, near the El Ni�o burn area	regrowth herb; common on fired ground, inermous; leaves chartaceous, dark green; fruits glossy red	regrowth and forest mosaic			6.43	S	145	E	DMS	>20km	SPEC	-6.716667	145	1400	0	ca.
LAE	204534	131184	279617			Takeuchi, W.N.		12688					28	7	1998		Lycianthes	biflora	(Lour.) Bitter	Asia-Tropical	Malesia	Papua New Guinea	Eastern Highlands			Crater M[ountain] Wildlife Management Area, Kusare, near the El Ni�o burn area	regrowth herb; common on fired ground, inermous; leaves chartaceous, dark green; fruits glossy red	regrowth and forest mosaic			6.43	S	145	E	DMS	>20km	SPEC	-6.716667	145	1400	0	ca.
A	170337	131183		619959		Takeuchi, W.N.		16902		Ama, D. & Howcroft, N.			10	2	2004		Lycianthes	biflora	(Lour.) Bitter	Asia-Tropical	Malesia	Papua New Guinea	East New Britain			Gazelle Peninsula, Baining Mountains, bulldozer track into the Wild Dog Prospect at Mt Sinvit	1.5 m undershrub; leaves chartaceous, bullate, bifacially mid-green; fruits globose, glossy red	low montane forest dominated by Agathis and Castanopsis			4.38	S	152.02	E	DMS	2-5km	SPEC	-4.633333	152.033333	950	0
K	229310	131183		K000922838		Takeuchi, W.N.		16902		Ama, D. & Howcroft, N.			10	2	2004		Lycianthes	biflora	(Lour.) Bitter	Asia-Tropical	Malesia	Papua New Guinea	East New Britain			Gazelle Peninsula, Baining Mountains, bulldozer track into the Wild Dog Prospect at Mt Sinvit	1.5 m undershrub; leaves chartaceous, bullate, bifacially mid-green; fruits globose, glossy red	low montane forest dominated by Agathis and Castanopsis			4.38	S	152.02	E	DMS	2-5km	SPEC	-4.633333	152.033333	950	0
L	230184	131183		L.4150600		Takeuchi, W.N.		16902		Ama, D. & Howcroft, N.			10	2	2004		Lycianthes	biflora	(Lour.) Bitter	Asia-Tropical	Malesia	Papua New Guinea	East New Britain			Gazelle Peninsula, Baining Mountains, bulldozer track into the Wild Dog Prospect at Mt Sinvit	1.5 m undershrub; leaves chartaceous, bullate, bifacially mid-green; fruits globose, glossy red	low montane forest dominated by Agathis and Castanopsis			4.38	S	152.02	E	DMS	2-5km	SPEC	-4.633333	152.033333	950	0
MO	184086	140030	2736298			Vogel, E.F. de		3565					23	10	1974		Lycianthes	biflora	(Lour.) Bitter	Asia-Tropical	Malesia	Indonesia	Maluku Utara	North Maluku	Gunung Sibela	N Moluccas, Bacan Island, Gunung Sibela near Waiaua	solitary shrub 1 m; fl white, some tinged violet; fr not mature, green turning orange, seeds many, creamy white	rather open primary forest 30 m high, with some undergrowth in exposed places; steep hillside, with clayey soil, bedrock grey schists			0.45	S	127.32	E	DMS	2-5km	SPEC	-0.75	127.533333	1000	0
L	184087	140030		L.2881690		Vogel, E.F. de		3565					23	10	1974		Lycianthes	biflora	(Lour.) Bitter	Asia-Tropical	Malesia	Indonesia	Maluku Utara	North Maluku	Gunung Sibela	N Moluccas, Bacan Island, Gunung Sibela near Waiaua	solitary shrub 1 m; fl white, some tinged violet; fr not mature, green turning orange, seeds many, creamy white	rather open primary forest 30 m high, with some undergrowth in exposed places; steep hillside, with clayey soil, bedrock grey schists			0.45	S	127.32	E	DMS	2-5km	SPEC	-0.75	127.533333	1000	0
LAE	204563	140030	240037			Vogel, E.F. de		3565					23	10	1974		Lycianthes	biflora	(Lour.) Bitter	Asia-Tropical	Malesia	Indonesia	Maluku Utara	North Maluku	Gunung Sibela	N Moluccas, Bacan Island, Gunung Sibela near Waiaua	solitary shrub 1 m; fl white, some tinged violet; fr not mature, green turning orange, seeds many, creamy white	rather open primary forest 30 m high, with some undergrowth in exposed places; steep hillside, with clayey soil, bedrock grey schists			0.45	S	127.32	E	DMS	2-5km	SPEC	-0.75	127.533333	1000	0
MO	184084	140029	2735012			Vogel, E.F. de		3718					28	10	1974		Lycianthes	biflora	(Lour.) Bitter	Asia-Tropical	Malesia	Indonesia	Maluku Utara	North Maluku	Gunung Sibela	N Moluccas, Bacan Island, Gunung Sibela near Waiaua	solitary herb 50 cm; fl white, anthers creamy yellow; fruit when mature soft, fleshy red, seeds many, cream-colored	very open disturbed forest near river bank, with trees to 60 m high and much regeneration of trees to 5 m high; sloping hill side with deep clayey soil mixed with stones; bedrock grey schists			0.45	S	127.32	E	DMS	2-5km	SPEC	-0.75	127.533333	250	0
L	184085	140029		L.2881689		Vogel, E.F. de		3718					28	10	1974		Lycianthes	biflora	(Lour.) Bitter	Asia-Tropical	Malesia	Indonesia	Maluku Utara	North Maluku	Gunung Sibela	N Moluccas, Bacan Island, Gunung Sibela near Waiaua	solitary herb 50 cm; fl white, anthers creamy yellow; fruit when mature soft, fleshy red, seeds many, cream-colored	very open disturbed forest near river bank, with trees to 60 m high and much regeneration of trees to 5 m high; sloping hill side with deep clayey soil mixed with stones; bedrock grey schists			0.45	S	127.32	E	DMS	2-5km	SPEC	-0.75	127.533333	250	0
BM	45011	43101		BM001018912		Warburg, O.		21250					0	0	1889		Lycianthes	biflora	(Lour.) Bitter	Asia-Tropical	Malesia	Papua New Guinea				Bismarck Archipel.					0		0					0	0	0	0
A	170332	131178				Wells, J.	NGF-	7569					0	1	1957		Lycianthes	biflora	(Lour.) Bitter	Asia-Tropical	Malesia	Papua New Guinea	Morobe		Bulolo			plantation area			7.12	S	146.3848	E	DMS		GAZ	-7.2	146.646667	914	0
K	176259	131178		K000922522		Wells, J.	NGF-	7569					0	1	1957		Lycianthes	biflora	(Lour.) Bitter	Asia-Tropical	Malesia	Papua New Guinea	Morobe		Bulolo			plantation area			7.12	S	146.3848	E	DMS		GAZ	-7.2	146.646667	914	0
LAE	204522	131178	21161			Wells, J.	NGF-	7569					0	1	1957		Lycianthes	biflora	(Lour.) Bitter	Asia-Tropical	Malesia	Papua New Guinea	Morobe		Bulolo			plantation area			7.12	S	146.3848	E	DMS		GAZ	-7.2	146.646667	914	0
A	170344	131190				Streimann, H.	NGF-	25854		Kairo, A.			15	3	1971		Lycianthes	bitteriana	(Symon) A.R.Bean	Asia-Tropical	Malesia	Papua New Guinea	Morobe			Hump L.A. 5 mi SE Bulolo, Wau subdistrict	small, bushy treelet; leaves dark green above, green below; flowers whitish blue, stamens yellow; fruit green	secondary regrowth beside road			7.11	S	146.42	E	DMS	2-5km	SPEC	-7.183333	146.7	1067	0
K	176234	131190		K000922489		Streimann, H.	NGF-	25854		Kairo, A.			15	3	1971		Lycianthes	bitteriana	(Symon) A.R.Bean	Asia-Tropical	Malesia	Papua New Guinea	Morobe			Hump L.A. 5 mi SE Bulolo, Wau subdistrict	small, bushy treelet; leaves dark green above, green below; flowers whitish blue, stamens yellow; fruit green	secondary regrowth beside road			7.11	S	146.42	E	DMS	2-5km	SPEC	-7.183333	146.7	1067	0
LAE	204536	131190	126861			Streimann, H.	NGF-	25854		Kairo, A.			15	3	1971		Lycianthes	bitteriana	(Symon) A.R.Bean	Asia-Tropical	Malesia	Papua New Guinea	Morobe			Hump L.A. 5 mi SE Bulolo, Wau subdistrict	small, bushy treelet; leaves dark green above, green below; flowers whitish blue, stamens yellow; fruit green	secondary regrowth beside road			7.11	S	146.42	E	DMS	2-5km	SPEC	-7.183333	146.7	1067	0
K	176171	135375		K001080539		Symon, D.E.		10651		Kairo, A.	isotype	Solanum bitterianum Symon	1	6	1977		Lycianthes	bitteriana	(Symon) A.R.Bean	Asia-Tropical	Malesia	Papua New Guinea	Morobe		Stoney Creek	CNGT logging area, on foot slopes of Mount Missan, near Bulolo (subdist. Wau)	shrub to 2 m; leafy spreading, soft-wooded; flowers stellate, white; fruits black	roadside regrowth; Lithocarpus/Araucaria forest			7.203912	S	146.594774	E	DD	2-5km	GAZ	-7.203912	146.594774	1067	0
CANB	204275	135375		CANB355342		Symon, D.E.		10651		Kairo, A.	isotype	Solanum bitterianum Symon	1	6	1977		Lycianthes	bitteriana	(Symon) A.R.Bean	Asia-Tropical	Malesia	Papua New Guinea	Morobe		Stoney Creek	CNGT logging area, on foot slopes of Mount Missan, near Bulolo (subdist. Wau)	shrub to 2 m; leafy spreading, soft-wooded; flowers stellate, white; fruits black	roadside regrowth; Lithocarpus/Araucaria forest			7.203912	S	146.594774	E	DD	2-5km	GAZ	-7.203912	146.594774	1067	0
US	204276	135375	3083630	50681		Symon, D.E.		10651		Kairo, A.	isotype	Solanum bitterianum Symon	1	6	1977		Lycianthes	bitteriana	(Symon) A.R.Bean	Asia-Tropical	Malesia	Papua New Guinea	Morobe		Stoney Creek	CNGT logging area, on foot slopes of Mount Missan, near Bulolo (subdist. Wau)	shrub to 2 m; leafy spreading, soft-wooded; flowers stellate, white; fruits black	roadside regrowth; Lithocarpus/Araucaria forest			7.203912	S	146.594774	E	DD	2-5km	GAZ	-7.203912	146.594774	1067	0
AD	204277	135375	59433	AD98581513		Symon, D.E.		10651		Kairo, A.	holotype	Solanum bitterianum Symon	1	6	1977		Lycianthes	bitteriana	(Symon) A.R.Bean	Asia-Tropical	Malesia	Papua New Guinea	Morobe		Stoney Creek	CNGT logging area, on foot slopes of Mount Missan, near Bulolo (subdist. Wau)	shrub to 2 m; leafy spreading, soft-wooded; flowers stellate, white; fruits black	roadside regrowth; Lithocarpus/Araucaria forest			7.203912	S	146.594774	E	DD	2-5km	GAZ	-7.203912	146.594774	1067	0
AD	204278	135375		AD98581514		Symon, D.E.		10651		Kairo, A.	isotype	Solanum bitterianum Symon	1	6	1977		Lycianthes	bitteriana	(Symon) A.R.Bean	Asia-Tropical	Malesia	Papua New Guinea	Morobe		Stoney Creek	CNGT logging area, on foot slopes of Mount Missan, near Bulolo (subdist. Wau)	shrub to 2 m; leafy spreading, soft-wooded; flowers stellate, white; fruits black	roadside regrowth; Lithocarpus/Araucaria forest			7.203912	S	146.594774	E	DD	2-5km	GAZ	-7.203912	146.594774	1067	0
LAE	204537	135375	254856			Symon, D.E.		10651		Kairo, A.	isotype	Solanum bitterianum Symon	1	6	1977		Lycianthes	bitteriana	(Symon) A.R.Bean	Asia-Tropical	Malesia	Papua New Guinea	Morobe		Stoney Creek	CNGT logging area, on foot slopes of Mount Missan, near Bulolo (subdist. Wau)	shrub to 2 m; leafy spreading, soft-wooded; flowers stellate, white; fruits black	roadside regrowth; Lithocarpus/Araucaria forest			7.203912	S	146.594774	E	DD	2-5km	GAZ	-7.203912	146.594774	1067	0
CORD	214847	135375		CORD00025682		Symon, D.E.		10651		Kairo, A.	isotype	Solanum bitterianum Symon	1	6	1977		Lycianthes	bitteriana	(Symon) A.R.Bean	Asia-Tropical	Malesia	Papua New Guinea	Morobe		Stoney Creek	CNGT logging area, on foot slopes of Mount Missan, near Bulolo (subdist. Wau)	shrub to 2 m; leafy spreading, soft-wooded; flowers stellate, white; fruits black	roadside regrowth; Lithocarpus/Araucaria forest			7.203912	S	146.594774	E	DD	2-5km	GAZ	-7.203912	146.594774	1067	0
L	229994	135375		L.4153288		Symon, D.E.		10651		Kairo, A.	isotype	Solanum bitterianum Symon	1	6	1977		Lycianthes	bitteriana	(Symon) A.R.Bean	Asia-Tropical	Malesia	Papua New Guinea	Morobe		Stoney Creek	CNGT logging area, on foot slopes of Mount Missan, near Bulolo (subdist. Wau)	shrub to 2 m; leafy spreading, soft-wooded; flowers stellate, white; fruits black	roadside regrowth; Lithocarpus/Araucaria forest			7.203912	S	146.594774	E	DD	2-5km	GAZ	-7.203912	146.594774	1067	0
MO	229995	135375	3748792	MO-503790		Symon, D.E.		10651		Kairo, A.	isotype	Solanum bitterianum Symon	1	6	1977		Lycianthes	bitteriana	(Symon) A.R.Bean	Asia-Tropical	Malesia	Papua New Guinea	Morobe		Stoney Creek	CNGT logging area, on foot slopes of Mount Missan, near Bulolo (subdist. Wau)	shrub to 2 m; leafy spreading, soft-wooded; flowers stellate, white; fruits black	roadside regrowth; Lithocarpus/Araucaria forest			7.203912	S	146.594774	E	DD	2-5km	GAZ	-7.203912	146.594774	1067	0
K	177069	136115		K000922483		Wells, J.	NGF-	7565					14	1	1957		Lycianthes	bitteriana	(Symon) A.R.Bean	Asia-Tropical	Malesia	Papua New Guinea	Morobe	Bulolo District	Bulolo		large shrub 5 ft high; stem thick, green; leaves light green above and under, softly pubescent; flowers wtih relatively short pedicels, in groups subtended by leaves; corolla white, anthers yellow	plantation area			7.1326	S	146.4	E	DMS	2-5km	SPEC	-7.223889	146.666667	0	0
LAE	230001	136115	21162			Wells, J.	NGF-	7565					14	1	1957		Lycianthes	bitteriana	(Symon) A.R.Bean	Asia-Tropical	Malesia	Papua New Guinea	Morobe	Bulolo District	Bulolo		large shrub 5 ft high; stem thick, green; leaves light green above and under, softly pubescent; flowers wtih relatively short pedicels, in groups subtended by leaves; corolla white, anthers yellow	plantation area			7.1326	S	146.4	E	DMS	2-5km	SPEC	-7.223889	146.666667	0	0
L	230369	136115		L.2881537		Wells, J.	NGF-	7565					14	1	1957		Lycianthes	bitteriana	(Symon) A.R.Bean	Asia-Tropical	Malesia	Papua New Guinea	Morobe	Bulolo District	Bulolo		large shrub 5 ft high; stem thick, green; leaves light green above and under, softly pubescent; flowers wtih relatively short pedicels, in groups subtended by leaves; corolla white, anthers yellow	plantation area			7.1326	S	146.4	E	DMS	2-5km	SPEC	-7.223889	146.666667	0	0
L	176134	135361	202560	L.2881748		Brass, L.J.		30845					6	8	1959		Lycianthes	cladotrichota	(Bitter) Bitter	Asia-Tropical	Malesia	Papua New Guinea	Eastern Highlands			M[oun]t Otto, south slopes	scrambling to 2 m; corolla pink; anthers yellow	on edge of forest			6.048295	S	145.468363	E	DD	5-20k	GAZ	-6.048295	145.468363	2340	0
K	176233	135361		K000922485		Brass, L.J.		30845					6	8	1959		Lycianthes	cladotrichota	(Bitter) Bitter	Asia-Tropical	Malesia	Papua New Guinea	Eastern Highlands			M[oun]t Otto, south slopes	scrambling to 2 m; corolla pink; anthers yellow	on edge of forest			6.048295	S	145.468363	E	DD	5-20k	GAZ	-6.048295	145.468363	2340	0
US	203918	135361	2391735	2840711		Brass, L.J.		30845					6	8	1959		Lycianthes	cladotrichota	(Bitter) Bitter	Asia-Tropical	Malesia	Papua New Guinea	Eastern Highlands			M[oun]t Otto, south slopes	scrambling to 2 m; corolla pink; anthers yellow	on edge of forest			6.048295	S	145.468363	E	DD	5-20k	GAZ	-6.048295	145.468363	2340	0
LAE	204544	135361	39561			Brass, L.J.		30845					6	8	1959		Lycianthes	cladotrichota	(Bitter) Bitter	Asia-Tropical	Malesia	Papua New Guinea	Eastern Highlands			M[oun]t Otto, south slopes	scrambling to 2 m; corolla pink; anthers yellow	on edge of forest			6.048295	S	145.468363	E	DD	5-20k	GAZ	-6.048295	145.468363	2340	0
BM	45077	43163		BM001018981		Carr, C.E.		15946					4	3	1936		Lycianthes	cladotrichota	(Bitter) Bitter	Asia-Tropical	Malesia	Papua New Guinea	Oro			Isuarava [Isurava]	climber; flowers deep lilac	secondary forest			9.002853	S	147.736005	E	DD	5-20k	GAZ	-9.002853	147.736005	1067	0	ca.
NY	169284	43163		1404999		Carr, C.E.		15946					4	3	1936		Lycianthes	cladotrichota	(Bitter) Bitter	Asia-Tropical	Malesia	Papua New Guinea	Oro			Isuarava [Isurava]	climber; flowers deep lilac	secondary forest			9.002853	S	147.736005	E	DD	5-20k	GAZ	-9.002853	147.736005	1067	0	ca.
K	176229	43163		K000922471		Carr, C.E.		15946					4	3	1936		Lycianthes	cladotrichota	(Bitter) Bitter	Asia-Tropical	Malesia	Papua New Guinea	Oro			Isuarava [Isurava]	climber; flowers deep lilac	secondary forest			9.002853	S	147.736005	E	DD	5-20k	GAZ	-9.002853	147.736005	1067	0	ca.
L	183650	43163		L.2881333		Carr, C.E.		15946					4	3	1936		Lycianthes	cladotrichota	(Bitter) Bitter	Asia-Tropical	Malesia	Papua New Guinea	Oro			Isuarava [Isurava]	climber; flowers deep lilac	secondary forest			9.002853	S	147.736005	E	DD	5-20k	GAZ	-9.002853	147.736005	1067	0	ca.
L	183701	43163		L.2881749		Carr, C.E.		15946					4	3	1936		Lycianthes	cladotrichota	(Bitter) Bitter	Asia-Tropical	Malesia	Papua New Guinea	Oro			Isuarava [Isurava]	climber; flowers deep lilac	secondary forest			9.002853	S	147.736005	E	DD	5-20k	GAZ	-9.002853	147.736005	1067	0	ca.
G	205023	43163				Carr, C.E.		15946					4	3	1936		Lycianthes	cladotrichota	(Bitter) Bitter	Asia-Tropical	Malesia	Papua New Guinea	Oro			Isuarava [Isurava]	climber; flowers deep lilac	secondary forest			9.002853	S	147.736005	E	DD	5-20k	GAZ	-9.002853	147.736005	1067	0	ca.
P	229980	43163		P00369070		Carr, C.E.		15946					4	3	1936		Lycianthes	cladotrichota	(Bitter) Bitter	Asia-Tropical	Malesia	Papua New Guinea	Oro			Isuarava [Isurava]	climber; flowers deep lilac	secondary forest			9.002853	S	147.736005	E	DD	5-20k	GAZ	-9.002853	147.736005	1067	0	ca.
BM	45076	43162		BM001018982		Carr, C.E.		16109					15	3	1936		Lycianthes	cladotrichota	(Bitter) Bitter	Asia-Tropical	Malesia	Papua New Guinea	Oro			Isuarava [Isurava]	climber; flowers violet; the petals with 3 paler veins	secondary forest			9.002853	S	147.736005	E	DD	5-20k	GAZ	-9.002853	147.736005	1067	0	ca.
NY	169283	43162		1404998		Carr, C.E.		16109					15	3	1936		Lycianthes	cladotrichota	(Bitter) Bitter	Asia-Tropical	Malesia	Papua New Guinea	Oro			Isuarava [Isurava]	climber; flowers violet; the petals with 3 paler veins	secondary forest			9.002853	S	147.736005	E	DD	5-20k	GAZ	-9.002853	147.736005	1067	0	ca.
L	176136	43162		L.2881744		Carr, C.E.		16109					15	3	1936		Lycianthes	cladotrichota	(Bitter) Bitter	Asia-Tropical	Malesia	Papua New Guinea	Oro			Isuarava [Isurava]	climber; flowers violet; the petals with 3 paler veins	secondary forest			9.002853	S	147.736005	E	DD	5-20k	GAZ	-9.002853	147.736005	1067	0	ca.
K	176228	43162		K000922472		Carr, C.E.		16109					15	3	1936		Lycianthes	cladotrichota	(Bitter) Bitter	Asia-Tropical	Malesia	Papua New Guinea	Oro			Isuarava [Isurava]	climber; flowers violet; the petals with 3 paler veins	secondary forest			9.002853	S	147.736005	E	DD	5-20k	GAZ	-9.002853	147.736005	1067	0	ca.
G	205024	43162				Carr, C.E.		16109					15	3	1936		Lycianthes	cladotrichota	(Bitter) Bitter	Asia-Tropical	Malesia	Papua New Guinea	Oro			Isuarava [Isurava]	climber; flowers violet; the petals with 3 paler veins	secondary forest			9.002853	S	147.736005	E	DD	5-20k	GAZ	-9.002853	147.736005	1067	0	ca.
K	177052	136100		K000922484		Cruttwell, N.		2310					0	4	1983		Lycianthes	cladotrichota	(Bitter) Bitter	Asia-Tropical	Malesia	Papua New Guinea	Eastern Highlands		Mount Gahavisuka		climber on small tree, climbing like a rope then dangling; leaves grey green; flowers mauve, anthers yellow	(LMF) lower montane forest			5.937993	S	145.37656	E	DD	2-5km	GAZ	-5.937993	145.37656	2250	0
L	183704	136100		L.2882043		Cruttwell, N.		2310					0	4	1983		Lycianthes	cladotrichota	(Bitter) Bitter	Asia-Tropical	Malesia	Papua New Guinea	Eastern Highlands		Mount Gahavisuka		climber on small tree, climbing like a rope then dangling; leaves grey green; flowers mauve, anthers yellow	(LMF) lower montane forest			5.937993	S	145.37656	E	DD	2-5km	GAZ	-5.937993	145.37656	2250	0
LAE	204877	136100	254455			Cruttwell, N.		2310					0	4	1983		Lycianthes	cladotrichota	(Bitter) Bitter	Asia-Tropical	Malesia	Papua New Guinea	Eastern Highlands		Mount Gahavisuka		climber on small tree, climbing like a rope then dangling; leaves grey green; flowers mauve, anthers yellow	(LMF) lower montane forest			5.937993	S	145.37656	E	DD	2-5km	GAZ	-5.937993	145.37656	2250	0
A	169338	130313				Hoogland, R.D.		3979					23	9	1953		Lycianthes	cladotrichota	(Bitter) Bitter	Asia-Tropical	Malesia	Papua New Guinea	Oro			'Northern Div.' near Pitoki village, ca. 3 km S of Kokoda station	climber in dense shrubby undergrowth in partly felled rainforest; calyx pale green with purple dots at margin; corolla (buds only) cream	dense shrubby undergrowth in partly felled rainforest			8.920046	S	147.737096	E	DD		GAZ	-8.920046	147.737096	0	0
LAE	204541	130313	26041			Hoogland, R.D.		3979					23	9	1953		Lycianthes	cladotrichota	(Bitter) Bitter	Asia-Tropical	Malesia	Papua New Guinea	Oro			'Northern Div.' near Pitoki village, ca. 3 km S of Kokoda station	climber in dense shrubby undergrowth in partly felled rainforest; calyx pale green with purple dots at margin; corolla (buds only) cream	dense shrubby undergrowth in partly felled rainforest			8.920046	S	147.737096	E	DD		GAZ	-8.920046	147.737096	0	0
BM	130811	99125	2013.135	BM001035681		James, S.A.	SAJ	1385		Damas, D.; Daragi, A.; Isa, M. & Nirio, S.			5	11	2013		Lycianthes	cladotrichota	(Bitter) Bitter	Asia-Tropical	Malesia	Papua New Guinea	Central	Kairuku-Hiri District	Mt. Gerebu	Trail towards summit ridge	Shrub; leaves alternate, lanceolate, brown pubescent, especially the abaxial surface, petiolar leafy stipule; flowers in axillary clusters (3's), pendant, corolla purple, lobes reflexed, 1 cm diam., stamens forming a tube, calyx tube brown pubescent	Lowland evergreen moss forest			9.46646	S	147.64632	E	DD		SPEC	-9.46646	147.64632	489	0
LAE	204987	99125	296476			James, S.A.	SAJ	1385		Damas, D.; Daragi, A.; Isa, M. & Nirio, S.			5	11	2013		Lycianthes	cladotrichota	(Bitter) Bitter	Asia-Tropical	Malesia	Papua New Guinea	Central	Kairuku-Hiri District	Mt. Gerebu	Trail towards summit ridge	Shrub; leaves alternate, lanceolate, brown pubescent, especially the abaxial surface, petiolar leafy stipule; flowers in axillary clusters (3's), pendant, corolla purple, lobes reflexed, 1 cm diam., stamens forming a tube, calyx tube brown pubescent	Lowland evergreen moss forest			9.46646	S	147.64632	E	DD		SPEC	-9.46646	147.64632	489	0
BISH	230188	99125	760758			James, S.A.	SAJ	1385		Damas, D.; Daragi, A.; Isa, M. & Nirio, S.			5	11	2013		Lycianthes	cladotrichota	(Bitter) Bitter	Asia-Tropical	Malesia	Papua New Guinea	Central	Kairuku-Hiri District	Mt. Gerebu	Trail towards summit ridge	Shrub; leaves alternate, lanceolate, brown pubescent, especially the abaxial surface, petiolar leafy stipule; flowers in axillary clusters (3's), pendant, corolla purple, lobes reflexed, 1 cm diam., stamens forming a tube, calyx tube brown pubescent	Lowland evergreen moss forest			9.46646	S	147.64632	E	DD		SPEC	-9.46646	147.64632	489	0
A	169336	130311				Johns, R.J.		8900		Puradyatmika, P. & Sadili, A.			25	1	1998		Lycianthes	cladotrichota	(Bitter) Bitter	Asia-Tropical	Malesia	Indonesia	Papua	Mimika Regency	Mount Jaya	PT-Freeport Indonesia Concession Area, Kuala Kencana, near Ecological Plot 5	cilmber in lowland tropical rainforest; growing to 10 m; leaves dark green above, pale green beneath; fruits yellow-green	mixed lowland tropical rainforest on alluvial materials			4.24	S	136.5	E	DMS	2-5km	SPEC	-4.4	136.833333	65	0
K	176217	130311		K000172383		Johns, R.J.		8900		Puradyatmika, P. & Sadili, A.			25	1	1998		Lycianthes	cladotrichota	(Bitter) Bitter	Asia-Tropical	Malesia	Indonesia	Papua	Mimika Regency	Mount Jaya	PT-Freeport Indonesia Concession Area, Kuala Kencana, near Ecological Plot 5	cilmber in lowland tropical rainforest; growing to 10 m; leaves dark green above, pale green beneath; fruits yellow-green	mixed lowland tropical rainforest on alluvial materials			4.24	S	136.5	E	DMS	2-5km	SPEC	-4.4	136.833333	65	0
MO	183487	130311	6194243			Johns, R.J.		8900		Puradyatmika, P. & Sadili, A.			25	1	1998		Lycianthes	cladotrichota	(Bitter) Bitter	Asia-Tropical	Malesia	Indonesia	Papua	Mimika Regency	Mount Jaya	PT-Freeport Indonesia Concession Area, Kuala Kencana, near Ecological Plot 5	cilmber in lowland tropical rainforest; growing to 10 m; leaves dark green above, pale green beneath; fruits yellow-green	mixed lowland tropical rainforest on alluvial materials			4.24	S	136.5	E	DMS	2-5km	SPEC	-4.4	136.833333	65	0
BM	14549	15063		BM000778204		Ledermann, C.L.		12606			isotype	Solanum cladotrichotum Bitter	0	0	0		Lycianthes	cladotrichota	(Bitter) Bitter	Asia-Tropical	Malesia	Papua New Guinea	Sanduan			Sepikgebiet [Sepik, Ledermann 1919: 42 has his 12352-13131 collected at 'Felsspitze' = Rocky Peak in today's Sanduan (ex West Sepik)]					4.1	S	141.28	E	DMS	5-20k	GAZ	-4.166667	141.466667	1400	0
K	164042	15063		K000759443		Ledermann, C.L.		12606			isotype	Solanum cladotrichotum Bitter	0	0	0		Lycianthes	cladotrichota	(Bitter) Bitter	Asia-Tropical	Malesia	Papua New Guinea	Sanduan			Sepikgebiet [Sepik, Ledermann 1919: 42 has his 12352-13131 collected at 'Felsspitze' = Rocky Peak in today's Sanduan (ex West Sepik)]					4.1	S	141.28	E	DMS	5-20k	GAZ	-4.166667	141.466667	1400	0
L	164043	15063		L0003588		Ledermann, C.L.		12606			isotype	Solanum cladotrichotum Bitter	0	0	0		Lycianthes	cladotrichota	(Bitter) Bitter	Asia-Tropical	Malesia	Papua New Guinea	Sanduan			Sepikgebiet [Sepik, Ledermann 1919: 42 has his 12352-13131 collected at 'Felsspitze' = Rocky Peak in today's Sanduan (ex West Sepik)]					4.1	S	141.28	E	DMS	5-20k	GAZ	-4.166667	141.466667	1400	0
LAE	204542	15063	229571			Ledermann, C.L.		12606			TYPES (3)		0	0	0		Lycianthes	cladotrichota	(Bitter) Bitter	Asia-Tropical	Malesia	Papua New Guinea	Sanduan			Sepikgebiet [Sepik, Ledermann 1919: 42 has his 12352-13131 collected at 'Felsspitze' = Rocky Peak in today's Sanduan (ex West Sepik)]					4.1	S	141.28	E	DMS	5-20k	GAZ	-4.166667	141.466667	1400	0
L	176137	135362		L.2881745		Millar, A.N.	NGF-	23549					28	7	1964		Lycianthes	cladotrichota	(Bitter) Bitter	Asia-Tropical	Malesia	Papua New Guinea	Oro		Kokoda	'Northern District, Papua'	Sprawling vine; young stems with fine brown hairs; leaves dark on top pale below; immature fruit green	regorwth near cocoa garden			8.5	S	147.45	W	DMS	2-5km	SPEC	-8.833333	-147.75	400	0	ca.
K	176227	135362		K000922473		Millar, A.N.	NGF-	23549					28	7	1964		Lycianthes	cladotrichota	(Bitter) Bitter	Asia-Tropical	Malesia	Papua New Guinea	Oro		Kokoda	'Northern District, Papua'	Sprawling vine; young stems with fine brown hairs; leaves dark on top pale below; immature fruit green	regorwth near cocoa garden			8.5	S	147.45	W	DMS	2-5km	SPEC	-8.833333	-147.75	400	0	ca.
LAE	204540	135362	74088			Millar, A.N.	NGF-	23549					28	7	1964		Lycianthes	cladotrichota	(Bitter) Bitter	Asia-Tropical	Malesia	Papua New Guinea	Oro		Kokoda	'Northern District, Papua'	Sprawling vine; young stems with fine brown hairs; leaves dark on top pale below; immature fruit green	regorwth near cocoa garden			8.5	S	147.45	W	DMS	2-5km	SPEC	-8.833333	-147.75	400	0	ca.
E	169335	130310		E00426518		Streimann, H.	NGF-	34091		Katik, P.			25	7	1972		Lycianthes	cladotrichota	(Bitter) Bitter	Asia-Tropical	Malesia	Papua New Guinea	Milne Bay			Raba Raba subdistrict, junction Ugat and Mayu Rivers, near Mayu Island (Mt Suckling complex)	climber on tree trunk; leaves dull dark green above, green below; flower buds white	lowland rainforest, along creek bank			9.37	S	149.1	E	DMS	2-5km	SPEC	-9.616667	149.166667	400	0
L	176135	130310	318350	L.2881747		Streimann, H.	NGF-	34091		Katik, P.			25	7	1972		Lycianthes	cladotrichota	(Bitter) Bitter	Asia-Tropical	Malesia	Papua New Guinea	Milne Bay			Raba Raba subdistrict, junction Ugat and Mayu Rivers, near Mayu Island (Mt Suckling complex)	climber on tree trunk; leaves dull dark green above, green below; flower buds white	lowland rainforest, along creek bank			9.37	S	149.1	E	DMS	2-5km	SPEC	-9.616667	149.166667	400	0
K	176226	130310		K000922474		Streimann, H.	NGF-	34091		Katik, P.			25	7	1972		Lycianthes	cladotrichota	(Bitter) Bitter	Asia-Tropical	Malesia	Papua New Guinea	Milne Bay			Raba Raba subdistrict, junction Ugat and Mayu Rivers, near Mayu Island (Mt Suckling complex)	climber on tree trunk; leaves dull dark green above, green below; flower buds white	lowland rainforest, along creek bank			9.37	S	149.1	E	DMS	2-5km	SPEC	-9.616667	149.166667	400	0
US	203917	130310	2929636	2840712		Streimann, H.	NGF-	34091		Katik, P.			25	7	1972		Lycianthes	cladotrichota	(Bitter) Bitter	Asia-Tropical	Malesia	Papua New Guinea	Milne Bay			Raba Raba subdistrict, junction Ugat and Mayu Rivers, near Mayu Island (Mt Suckling complex)	climber on tree trunk; leaves dull dark green above, green below; flower buds white	lowland rainforest, along creek bank			9.37	S	149.1	E	DMS	2-5km	SPEC	-9.616667	149.166667	400	0
LAE	204543	130310	151512			Streimann, H.	NGF-	34091		Katik, P.			25	7	1972		Lycianthes	cladotrichota	(Bitter) Bitter	Asia-Tropical	Malesia	Papua New Guinea	Milne Bay			Raba Raba subdistrict, junction Ugat and Mayu Rivers, near Mayu Island (Mt Suckling complex)	climber on tree trunk; leaves dull dark green above, green below; flower buds white	lowland rainforest, along creek bank			9.37	S	149.1	E	DMS	2-5km	SPEC	-9.616667	149.166667	400	0
K	176172	135376		K001153717		Symon, D.E.		10676		Katik, P.			22	6	1977		Lycianthes	cladotrichota	(Bitter) Bitter	Asia-Tropical	Malesia	Papua New Guinea	Eastern Highlands		Daulo Pass	top of Daulo Pass	root climbing epiphyte up 2 m tree				6.023018	S	145.133125	E	DMS		GAZ	-6.041717	145.225347	2320	0
MO	180788	135376	3707413			Symon, D.E.		10676		Katik, P.			22	6	1977		Lycianthes	cladotrichota	(Bitter) Bitter	Asia-Tropical	Malesia	Papua New Guinea	Eastern Highlands		Daulo Pass	top of Daulo Pass	root climbing epiphyte up 2 m tree				6.023018	S	145.133125	E	DMS		GAZ	-6.041717	145.225347	2320	0
US	203916	135376	3083620	2840713		Symon, D.E.		10676		Katik, P.			22	6	1977		Lycianthes	cladotrichota	(Bitter) Bitter	Asia-Tropical	Malesia	Papua New Guinea	Eastern Highlands		Daulo Pass	top of Daulo Pass	root climbing epiphyte up 2 m tree				6.023018	S	145.133125	E	DMS		GAZ	-6.041717	145.225347	2320	0
LAE	204545	135376	254629			Symon, D.E.		10676		Katik, P.			22	6	1977		Lycianthes	cladotrichota	(Bitter) Bitter	Asia-Tropical	Malesia	Papua New Guinea	Eastern Highlands		Daulo Pass	top of Daulo Pass	root climbing epiphyte up 2 m tree				6.023018	S	145.133125	E	DMS		GAZ	-6.041717	145.225347	2320	0
K	177053	136101		K000224088		Takeuchi, W.N.		12379					21	7	1998		Lycianthes	cladotrichota	(Bitter) Bitter	Asia-Tropical	Malesia	Papua New Guinea	Eastern Highlands		Crater Mountain Wildlife Area	ridge above Haune�b�bo	understory climber; leaves chartaceous, dark or light green on both sides; fruits green	montane forest			6.43	S	145	E	DMS	>20km	SPEC	-6.716667	145	1920	0
K	177054	136101		K000449028		Takeuchi, W.N.		12379					21	7	1998		Lycianthes	cladotrichota	(Bitter) Bitter	Asia-Tropical	Malesia	Papua New Guinea	Eastern Highlands		Crater Mountain Wildlife Area	ridge above Haune�b�bo	understory climber; leaves chartaceous, dark or light green on both sides; fruits green	montane forest			6.43	S	145	E	DMS	>20km	SPEC	-6.716667	145	1920	0
US	203919	136101	3490204	2840710		Takeuchi, W.N.		12379					21	7	1998		Lycianthes	cladotrichota	(Bitter) Bitter	Asia-Tropical	Malesia	Papua New Guinea	Eastern Highlands		Crater Mountain Wildlife Area	ridge above Haune�b�bo	understory climber; leaves chartaceous, dark or light green on both sides; fruits green	montane forest			6.43	S	145	E	DMS	>20km	SPEC	-6.716667	145	1920	0
A	169337	130312		619949		Takeuchi, W.N.		22892		Gambia, A. & Jisaka, T.			13	2	2008		Lycianthes	cladotrichota	(Bitter) Bitter	Asia-Tropical	Malesia	Papua New Guinea	Western			Baia River (Expeidtion Bivouac 3) survey track B	forst vine; heteromorphic indument of simple and dendriform hairs; laeves very uneuqal, herbaceous, bifacially mid-green or yellow-green; minor blades cordate, ca. 4 mm long; flowers in axuillary fascicles, pentamerous; petals white; stamens white	lowland hill forest with closed canopy			6.01143	S	142.33042	E	DM		SPEC	-6.01905	142.5507	300	0
MO	180787	130312	6562890			Takeuchi, W.N.		22892		Gambia, A. & Jisaka, T.			13	2	2008		Lycianthes	cladotrichota	(Bitter) Bitter	Asia-Tropical	Malesia	Papua New Guinea	Western			Baia River (Expeidtion Bivouac 3) survey track B	forst vine; heteromorphic indument of simple and dendriform hairs; laeves very uneuqal, herbaceous, bifacially mid-green or yellow-green; minor blades cordate, ca. 4 mm long; flowers in axuillary fascicles, pentamerous; petals white; stamens white	lowland hill forest with closed canopy			6.01143	S	142.33042	E	DM		SPEC	-6.01905	142.5507	300	0
LAE	204539	130312	290233			Takeuchi, W.N.		22892		Gambia, A. & Jisaka, T.			13	2	2008		Lycianthes	cladotrichota	(Bitter) Bitter	Asia-Tropical	Malesia	Papua New Guinea	Western			Baia River (Expeidtion Bivouac 3) survey track B	forst vine; heteromorphic indument of simple and dendriform hairs; laeves very uneuqal, herbaceous, bifacially mid-green or yellow-green; minor blades cordate, ca. 4 mm long; flowers in axuillary fascicles, pentamerous; petals white; stamens white	lowland hill forest with closed canopy			6.01143	S	142.33042	E	DM		SPEC	-6.01905	142.5507	300	0
K	229306	130312		K000922785		Takeuchi, W.N.		22892		Gambia, A. & Jisaka, T.			13	2	2008		Lycianthes	cladotrichota	(Bitter) Bitter	Asia-Tropical	Malesia	Papua New Guinea	Western			Baia River (Expeidtion Bivouac 3) survey track B	forst vine; heteromorphic indument of simple and dendriform hairs; laeves very uneuqal, herbaceous, bifacially mid-green or yellow-green; minor blades cordate, ca. 4 mm long; flowers in axuillary fascicles, pentamerous; petals white; stamens white	lowland hill forest with closed canopy			6.01143	S	142.33042	E	DM		SPEC	-6.01905	142.5507	300	0
BM	116	116		BM000886135		Hoogland, R.D.		7291		Schodde, R.	isotype	Solanum dendropilosum Symon	2	8	1960		Lycianthes	dendropilosa	(Symon) A.R.Bean	Asia-Tropical	Malesia	Papua New Guinea	Western Highlands	Laiagam	Lagaip valley	near Kepilam village	straggling shrub, flowers mauve with yellow stamens	on limestone rock near village			5.588319	S	143.556241	E	DD	2-5km	GAZ	-5.588319	143.556241	2439	0	ca.	Kepilam, Tannabugihn	Enga language
L	204280	116		L0003631	L0003631	Hoogland, R.D.		7291		Schodde, R.	isotype	Solanum dendropilosum Symon	2	8	1960		Lycianthes	dendropilosa	(Symon) A.R.Bean	Asia-Tropical	Malesia	Papua New Guinea	Western Highlands	Laiagam	Lagaip valley	near Kepilam village	straggling shrub, flowers mauve with yellow stamens	on limestone rock near village			5.588319	S	143.556241	E	DD	2-5km	GAZ	-5.588319	143.556241	2439	0	ca.	Kepilam, Tannabugihn	Enga language
US	204281	116	2411884	479494		Hoogland, R.D.		7291		Schodde, R.	isotype	Solanum dendropilosum Symon	2	8	1960		Lycianthes	dendropilosa	(Symon) A.R.Bean	Asia-Tropical	Malesia	Papua New Guinea	Western Highlands	Laiagam	Lagaip valley	near Kepilam village	straggling shrub, flowers mauve with yellow stamens	on limestone rock near village			5.588319	S	143.556241	E	DD	2-5km	GAZ	-5.588319	143.556241	2439	0	ca.	Kepilam, Tannabugihn	Enga language
A	204282	116		395063		Hoogland, R.D.		7291		Schodde, R.	isotype	Solanum dendropilosum Symon	2	8	1960		Lycianthes	dendropilosa	(Symon) A.R.Bean	Asia-Tropical	Malesia	Papua New Guinea	Western Highlands	Laiagam	Lagaip valley	near Kepilam village	straggling shrub, flowers mauve with yellow stamens	on limestone rock near village			5.588319	S	143.556241	E	DD	2-5km	GAZ	-5.588319	143.556241	2439	0	ca.	Kepilam, Tannabugihn	Enga language
CANB	204283	116		CANB83729		Hoogland, R.D.		7291		Schodde, R.	holotype	Solanum dendropilosum Symon	2	8	1960		Lycianthes	dendropilosa	(Symon) A.R.Bean	Asia-Tropical	Malesia	Papua New Guinea	Western Highlands	Laiagam	Lagaip valley	near Kepilam village	straggling shrub, flowers mauve with yellow stamens	on limestone rock near village			5.588319	S	143.556241	E	DD	2-5km	GAZ	-5.588319	143.556241	2439	0	ca.	Kepilam, Tannabugihn	Enga language
G	204284	116		G00343297		Hoogland, R.D.		7291		Schodde, R.	isotype	Solanum dendropilosum Symon	2	8	1960		Lycianthes	dendropilosa	(Symon) A.R.Bean	Asia-Tropical	Malesia	Papua New Guinea	Western Highlands	Laiagam	Lagaip valley	near Kepilam village	straggling shrub, flowers mauve with yellow stamens	on limestone rock near village			5.588319	S	143.556241	E	DD	2-5km	GAZ	-5.588319	143.556241	2439	0	ca.	Kepilam, Tannabugihn	Enga language
BRI	204285	116		BRI-AQ0080425		Hoogland, R.D.		7291		Schodde, R.	isotype	Solanum dendropilosum Symon	2	8	1960		Lycianthes	dendropilosa	(Symon) A.R.Bean	Asia-Tropical	Malesia	Papua New Guinea	Western Highlands	Laiagam	Lagaip valley	near Kepilam village	straggling shrub, flowers mauve with yellow stamens	on limestone rock near village			5.588319	S	143.556241	E	DD	2-5km	GAZ	-5.588319	143.556241	2439	0	ca.	Kepilam, Tannabugihn	Enga language
LAE	204562	116	39126			Hoogland, R.D.		7291		Schodde, R.	isotype	Solanum dendropilosum Symon	2	8	1960		Lycianthes	dendropilosa	(Symon) A.R.Bean	Asia-Tropical	Malesia	Papua New Guinea	Western Highlands	Laiagam	Lagaip valley	near Kepilam village	straggling shrub, flowers mauve with yellow stamens	on limestone rock near village			5.588319	S	143.556241	E	DD	2-5km	GAZ	-5.588319	143.556241	2439	0	ca.	Kepilam, Tannabugihn	Enga language
L	230695	175061		L.2881760		Symon, D.E.		10691		Katik, P.			24	6	1977		Lycianthes	dendropilosa	(Symon) A.R.Bean	Asia-Tropical	Malesia	Papua New Guinea	Southern Highlands			between Nol and Mendi, 24 km from Mendi, just after crest and o	root climbing 1-1.5 m on terr base, no flowers or fruit; fairly common			in secondary regrowth and near old garden site	6.004937	S	143.536739	E	DD	2-5km	GAZ	-6.004937	143.536739	2000	0	ca.
LAE	230696	175061				Symon, D.E.		10691		Katik, P.			24	6	1977		Lycianthes	dendropilosa	(Symon) A.R.Bean	Asia-Tropical	Malesia	Papua New Guinea	Southern Highlands			between Nol and Mendi, 24 km from Mendi, just after crest and o	root climbing 1-1.5 m on terr base, no flowers or fruit; fairly common			in secondary regrowth and near old garden site	6.004937	S	143.536739	E	DD	2-5km	GAZ	-6.004937	143.536739	2000	0	ca.
L	230005	174683		L.2881729		A�t		407			isoneotype	Solanum impar Warb.	4	7	1941		Lycianthes	impar	(Warb.) Bitter	Asia-Tropical	Malesia	Indonesia	Papua			Sg. Oemar near Oeta [Uta] [Mimika]	fruit green				4.369907	S	135.55	E	DMS	5-20k	GAZ	-4.627519	135.916667	3	0
L	230006	174683		L.2881730		A�t		407			isoneotype	Solanum impar Warb.	4	7	1941		Lycianthes	impar	(Warb.) Bitter	Asia-Tropical	Malesia	Indonesia	Papua			Sg. Oemar near Oeta [Uta] [Mimika]	fruit green				4.369907	S	135.55	E	DMS	5-20k	GAZ	-4.627519	135.916667	3	0
BO	230908	174683	1579909			A�t		407			neotype	Solanum impar Warb.	4	7	1941		Lycianthes	impar	(Warb.) Bitter	Asia-Tropical	Malesia	Indonesia	Papua			Sg. Oemar near Oeta [Uta] [Mimika]	fruit green				4.369907	S	135.55	E	DMS	5-20k	GAZ	-4.627519	135.916667	3	0
BO	230909	174683	1579910			A�t		407			isoneotype	Solanum impar Warb.	4	7	1941		Lycianthes	impar	(Warb.) Bitter	Asia-Tropical	Malesia	Indonesia	Papua			Sg. Oemar near Oeta [Uta] [Mimika]	fruit green				4.369907	S	135.55	E	DMS	5-20k	GAZ	-4.627519	135.916667	3	0
BM	45085	43171		BM001018990		Brass, L.J.		6796					0	5	1936		Lycianthes	impar	(Warb.) Bitter	Asia-Tropical	Malesia	Papua New Guinea	Western (Fly)			Fly River, 528 mile camp.	fls purple; fr blue; fr calyx white [on A sheet - largest leaf in dups 32.5 x 8 cm, primary veins ca. 11]	Climbing on undergrowth trees in the river flood-bank forests.			0		0					0	0	0	0
A	169280	43171				Brass, L.J.		6796					0	5	1936		Lycianthes	impar	(Warb.) Bitter	Asia-Tropical	Malesia	Papua New Guinea	Western (Fly)			Fly River, 528 mile camp.	fls purple; fr blue; fr calyx white [on A sheet - largest leaf in dups 32.5 x 8 cm, primary veins ca. 11]	Climbing on undergrowth trees in the river flood-bank forests.			0		0					0	0	0	0
L	175196	43171		L.2881737		Brass, L.J.		6796					0	5	1936		Lycianthes	impar	(Warb.) Bitter	Asia-Tropical	Malesia	Papua New Guinea	Western (Fly)			Fly River, 528 mile camp.	fls purple; fr blue; fr calyx white [on A sheet - largest leaf in dups 32.5 x 8 cm, primary veins ca. 11]	Climbing on undergrowth trees in the river flood-bank forests.			0		0					0	0	0	0
BRI	230194	43171				Brass, L.J.		6796					0	5	1936		Lycianthes	impar	(Warb.) Bitter	Asia-Tropical	Malesia	Papua New Guinea	Western (Fly)			Fly River, 528 mile camp.	fls purple; fr blue; fr calyx white [on A sheet - largest leaf in dups 32.5 x 8 cm, primary veins ca. 11]	Climbing on undergrowth trees in the river flood-bank forests.			0		0					0	0	0	0
K	177068	136114		K000922529		Docters van Leeuwen, W.M.		11108					0	11	1926		Lycianthes	impar	(Warb.) Bitter	Asia-Tropical	Malesia	Indonesia	Papua			Rouffaerriiver, Motorbiv	climber; epiphyte; flower white				2.474141	S	138.234261	E	DD	2-5km	GAZ	-2.474141	138.234261	100	0
L	230412	136114		L.2881731		Docters van Leeuwen, W.M.		11108					0	11	1926		Lycianthes	impar	(Warb.) Bitter	Asia-Tropical	Malesia	Indonesia	Papua			Rouffaerriiver, Motorbiv	climber; epiphyte; flower white				2.474141	S	138.234261	E	DD	2-5km	GAZ	-2.474141	138.234261	100	0
L	230410	174869		L.2881732		Foreman, D.B.	NGF-	45764		Galore, M.			2	11	1969		Lycianthes	impar	(Warb.) Bitter	Asia-Tropical	Malesia	Papua New Guinea	Western			Kiunga subdistr., base camp (Ok Tedi river)					5.14	S	141.12	E	DMS	2-5km	S	-5.233333	141.2	700	0	ca.
L	230409	174868		L.2881734		Henty, E.E.	NGF-	42805		Foreman, D.B. & Galore, M.			29	10	1969		Lycianthes	impar	(Warb.) Bitter	Asia-Tropical	Malesia	Papua New Guinea	Western			Kiunga subdistr., Ok Tedi headwaters, near Kennecott field camp	root climber on tree bole; flowers purple	mixed rainforest, rough topography; petay soil			5.14	S	141.1	E	DMS	2-5km	SPEC	-5.233333	141.166667	800	0	ca.
BM	45103	43189		BM001019010		Kloss, C.B.		s.n.					22	11	1912		Lycianthes	impar	(Warb.) Bitter	Asia-Tropical	Malesia	Indonesia	Papua			Dutch New Guinea: Utakwa Expedition to Mt. Carstensz. Camp I-III	purple blue				4.347887	S	136.963139	E	DD	2-5km	GAZ	-4.347887	136.963139	0	0
BM	45208	43292		BM000778110		Kloss, C.B.		s.n.			holotype	Solanum ridleyanum Wernham	0	12	1912		Lycianthes	impar	(Warb.) Bitter	Asia-Tropical	Malesia	Indonesia	Papua			Utakwa River to Mt. Carstensz; camp iii iv	pale violet, darker at base				4.347887	S	136.963139	E	DD	2-5km	GAZ	-4.347887	136.963139	335	762
K	177056	136103		K000922478		Lam, H.J.		706					23	7	1920		Lycianthes	impar	(Warb.) Bitter	Asia-Tropical	Malesia	Indonesia	Papua			reg. flum. Mamberamo, pr. Pioniersbiv [Sungai Mamberano] [Geelvink Bay]					2.238772	S	138.124364	E	DD	>20km	GAZ	-2.238772	138.124364	10	0
L	230007	136103		L.2881340		Lam, H.J.		706					23	7	1920		Lycianthes	impar	(Warb.) Bitter	Asia-Tropical	Malesia	Indonesia	Papua			reg. flum. Mamberamo, pr. Pioniersbiv [Sungai Mamberano] [Geelvink Bay]					2.238772	S	138.124364	E	DD	>20km	GAZ	-2.238772	138.124364	10	0
L	230008	136103		L.2881341		Lam, H.J.		706					23	7	1920		Lycianthes	impar	(Warb.) Bitter	Asia-Tropical	Malesia	Indonesia	Papua			reg. flum. Mamberamo, pr. Pioniersbiv [Sungai Mamberano] [Geelvink Bay]					2.238772	S	138.124364	E	DD	>20km	GAZ	-2.238772	138.124364	10	0
BO	230912	136103	1579908			Lam, H.J.		706					23	7	1920		Lycianthes	impar	(Warb.) Bitter	Asia-Tropical	Malesia	Indonesia	Papua			reg. flum. Mamberamo, pr. Pioniersbiv [Sungai Mamberano] [Geelvink Bay]					2.238772	S	138.124364	E	DD	>20km	GAZ	-2.238772	138.124364	10	0
L	230193	174779		L.2881429		Pleyte, D.R.		633					20	8	1948		Lycianthes	impar	(Warb.) Bitter	Asia-Tropical	Malesia	Indonesia	Papua Barat	Sorong	Sorong	near Klamono	one speicmen; shrub 3 m; fl. violet	open terrain in forest			0.850082	S	131.295037	E	DD	2-5km	GAZ	-0.850082	131.295037	0	0
BO	230907	174779	1604976			Pleyte, D.R.		633					20	8	1948		Lycianthes	impar	(Warb.) Bitter	Asia-Tropical	Malesia	Indonesia	Papua Barat	Sorong	Sorong	near Klamono	one speicmen; shrub 3 m; fl. violet	open terrain in forest			0.850082	S	131.295037	E	DD	2-5km	GAZ	-0.850082	131.295037	0	0
A	169322	130299				Puradyatmika, P.		10428		Johns, R.J.; Edwards, P.J.; Willis, F.R.; Utteridge, T.M.A.; Hamzah & Sutrisna			9	3	1999		Lycianthes	impar	(Warb.) Bitter	Asia-Tropical	Malesia	Indonesia	Papua	Mimika Regency	Mount Jaya	PT-Freeport Indonesia Concession Area, between Kali Kopi levee (new E Levee) and the Kopi River, along black water stream flowering into the Kopi River (also black water)	apcies caudate, bases acute, stem hairy; fruit axillary, light purple, 1-4 each axil; calyx purple 2 cm	lowland tropical rainforest on alluvium; along a black water stream; forest including Pometia			4.31	S	136.58	E	DMS	2-5km	SPEC	-4.516667	136.966667	210	0
K	176250	130299		K000172372		Puradyatmika, P.		10428		Johns, R.J.; Edwards, P.J.; Willis, F.R.; Utteridge, T.M.A.; Hamzah & Sutrisna			9	3	1999		Lycianthes	impar	(Warb.) Bitter	Asia-Tropical	Malesia	Indonesia	Papua	Mimika Regency	Mount Jaya	PT-Freeport Indonesia Concession Area, between Kali Kopi levee (new E Levee) and the Kopi River, along black water stream flowering into the Kopi River (also black water)	apcies caudate, bases acute, stem hairy; fruit axillary, light purple, 1-4 each axil; calyx purple 2 cm	lowland tropical rainforest on alluvium; along a black water stream; forest including Pometia			4.31	S	136.58	E	DMS	2-5km	SPEC	-4.516667	136.966667	210	0
MO	183486	130299	6194246			Puradyatmika, P.		10428		Johns, R.J.; Edwards, P.J.; Willis, F.R.; Utteridge, T.M.A.; Hamzah & Sutrisna			9	3	1999		Lycianthes	impar	(Warb.) Bitter	Asia-Tropical	Malesia	Indonesia	Papua	Mimika Regency	Mount Jaya	PT-Freeport Indonesia Concession Area, between Kali Kopi levee (new E Levee) and the Kopi River, along black water stream flowering into the Kopi River (also black water)	apcies caudate, bases acute, stem hairy; fruit axillary, light purple, 1-4 each axil; calyx purple 2 cm	lowland tropical rainforest on alluvium; along a black water stream; forest including Pometia			4.31	S	136.58	E	DMS	2-5km	SPEC	-4.516667	136.966667	210	0
L	230408	174867		L.2881733		Streimann, H.	LAE-	51786		Katik, P.			9	8	1971		Lycianthes	impar	(Warb.) Bitter	Asia-Tropical	Malesia	Papua New Guinea	Western			Kiunga, Kiunga subdistr.					6.1	S	141.2	E	DMS	2-5km	SPEC	-6.166667	141.333333	30	0	ca.
A	169317	130295		619956		Takeuchi, W.N.		9181					10	9	1993		Lycianthes	impar	(Warb.) Bitter	Asia-Tropical	Malesia	Papua New Guinea	Southern Highlands			Kutubu patrol area, karst limestone NW of Yorokobaiu village	low climber at height of 1.5 m, inermous; twigs pale brown, pustulate, flexuous; leaves alternate or in unequal pairs, obliquely spreading, estipulate, herbaceous, essentially glabrous, adaxially shining dark green, abaxially yellow-green; primary blades elliptic or sublanceolate, typical 30 x 6 cm; apex acuminate, the acumen sometimes falcate; leaf margins entire; base acute or rounded and often…	matue hill forest; karst limestone			6.32	S	143.09	E	DMS	2-5km	SPEC	-6.533333	143.15	600	0
A	169510	130461				Utteridge, T.M.A.		119		Willis, F.R.; Johns, R.J.; Edwards, P.J.; Sutrisna; Hamzah & Puradyatmika, P.			15	3	1999		Lycianthes	impar	(Warb.) Bitter	Asia-Tropical	Malesia	Indonesia	Papua	Mimika Regency		PT-Freeport Indonesia Concession Area, Rimba Irian Golf Course, on outskirts of Kuala Kencana	small tree to ca. 3.5 m; leaves dull green above, lighter below; leaves opposite? with a reduced leaf; inflorescences axillary, recurving and hanging under leaves; ovary inferior? whten as fuirt matures becoming semi-inferior in a cupule like structure; ripe fruits bright blue, immmature fruits pale blue, almost white, on prupe receptacles; fruit flesh dark purple with numerous white kidney shape…	undisturbed lowland tropical rainforest with and surrounding the course with mixed species composition			4.24	S	136.52	E	DMS	2-5km	SPEC	-4.4	136.866667	10	0
K	176249	130461		K000922454		Utteridge, T.M.A.		119		Willis, F.R.; Johns, R.J.; Edwards, P.J.; Sutrisna; Hamzah & Puradyatmika, P.			15	3	1999		Lycianthes	impar	(Warb.) Bitter	Asia-Tropical	Malesia	Indonesia	Papua	Mimika Regency		PT-Freeport Indonesia Concession Area, Rimba Irian Golf Course, on outskirts of Kuala Kencana	small tree to ca. 3.5 m; leaves dull green above, lighter below; leaves opposite? with a reduced leaf; inflorescences axillary, recurving and hanging under leaves; ovary inferior? whten as fuirt matures becoming semi-inferior in a cupule like structure; ripe fruits bright blue, immmature fruits pale blue, almost white, on prupe receptacles; fruit flesh dark purple with numerous white kidney shape…	undisturbed lowland tropical rainforest with and surrounding the course with mixed species composition			4.24	S	136.52	E	DMS	2-5km	SPEC	-4.4	136.866667	10	0
MO	183485	130461	6194245			Utteridge, T.M.A.		119		Willis, F.R.; Johns, R.J.; Edwards, P.J.; Sutrisna; Hamzah & Puradyatmika, P.			15	3	1999		Lycianthes	impar	(Warb.) Bitter	Asia-Tropical	Malesia	Indonesia	Papua	Mimika Regency		PT-Freeport Indonesia Concession Area, Rimba Irian Golf Course, on outskirts of Kuala Kencana	small tree to ca. 3.5 m; leaves dull green above, lighter below; leaves opposite? with a reduced leaf; inflorescences axillary, recurving and hanging under leaves; ovary inferior? whten as fuirt matures becoming semi-inferior in a cupule like structure; ripe fruits bright blue, immmature fruits pale blue, almost white, on prupe receptacles; fruit flesh dark purple with numerous white kidney shape…	undisturbed lowland tropical rainforest with and surrounding the course with mixed species composition			4.24	S	136.52	E	DMS	2-5km	SPEC	-4.4	136.866667	10	0
L	230198	130461		L.4154248		Utteridge, T.M.A.		119		Willis, F.R.; Johns, R.J.; Edwards, P.J.; Sutrisna; Hamzah & Puradyatmika, P.			15	3	1999		Lycianthes	impar	(Warb.) Bitter	Asia-Tropical	Malesia	Indonesia	Papua	Mimika Regency		PT-Freeport Indonesia Concession Area, Rimba Irian Golf Course, on outskirts of Kuala Kencana	small tree to ca. 3.5 m; leaves dull green above, lighter below; leaves opposite? with a reduced leaf; inflorescences axillary, recurving and hanging under leaves; ovary inferior? whten as fuirt matures becoming semi-inferior in a cupule like structure; ripe fruits bright blue, immmature fruits pale blue, almost white, on prupe receptacles; fruit flesh dark purple with numerous white kidney shape…	undisturbed lowland tropical rainforest with and surrounding the course with mixed species composition			4.24	S	136.52	E	DMS	2-5km	SPEC	-4.4	136.866667	10	0
L	230003	174681		L.2881336		Versteeg, G.		1137					19	5	1907		Lycianthes	impar	(Warb.) Bitter	Asia-Tropical	Malesia	Indonesia	Papua			'fluv. Lorentz' [Lorentz River = Sungai Unir] [Snow Mountains fide Symon 1985]	[det as Lycianthes pliocarpa Bitter in Bitter writing - name ined]				5	S	138.5	E	DMS	>20km	GAZ	-5	138.833333	0	0
BO	230911	174681	1588530			Versteeg, G.		1137					19	5	1907		Lycianthes	impar	(Warb.) Bitter	Asia-Tropical	Malesia	Indonesia	Papua			'fluv. Lorentz' [Lorentz River = Sungai Unir] [Snow Mountains fide Symon 1985]	[det as Lycianthes pliocarpa Bitter in Bitter writing - name ined]				5	S	138.5	E	DMS	>20km	GAZ	-5	138.833333	0	0
L	230004	174682		L.2859655		Versteeg, G.		1351					2	7	1907		Lycianthes	impar	(Warb.) Bitter	Asia-Tropical	Malesia	Indonesia	Papua			'fluv. Lorentz, prope'Sabang' ' [Lorentz River, Sabang van Weel's camp; Alkmaar bivouac] [Snow Mountains fide Symon 1985]	[det as Lycianthes amblycarpa Bitter in Bitter writing, name ined.]				5	S	138.5	E	DMS	>20km	GAZ	-5	138.833333	0	0
L	230411	174682		L.2859656		Versteeg, G.		1351					2	7	1907		Lycianthes	impar	(Warb.) Bitter	Asia-Tropical	Malesia	Indonesia	Papua			'fluv. Lorentz, prope'Sabang' ' [Lorentz River, Sabang van Weel's camp; Alkmaar bivouac] [Snow Mountains fide Symon 1985]	[det as Lycianthes amblycarpa Bitter in Bitter writing, name ined.]				5	S	138.5	E	DMS	>20km	GAZ	-5	138.833333	0	0
BO	230910	174682	1588531			Versteeg, G.		1351					2	7	1907		Lycianthes	impar	(Warb.) Bitter	Asia-Tropical	Malesia	Indonesia	Papua			'fluv. Lorentz, prope'Sabang' ' [Lorentz River, Sabang van Weel's camp; Alkmaar bivouac] [Snow Mountains fide Symon 1985]	[det as Lycianthes amblycarpa Bitter in Bitter writing, name ined.]				5	S	138.5	E	DMS	>20km	GAZ	-5	138.833333	0	0
L	230692	175059		L.2881735		Without Collector		s.n.					0	0	0	s.d.	Lycianthes	impar	(Warb.) Bitter	Asia-Tropical	Malesia	Papua New Guinea				sin. loc. ('Solanum elegans Zp./N Guinea')					0		0					0	0	0	0
L	230693	175059		L.2881736		Without Collector		s.n.					0	0	0	s.d.	Lycianthes	impar	(Warb.) Bitter	Asia-Tropical	Malesia	Papua New Guinea				sin. loc. ('Solanum elegans Zp./N Guinea')					0		0					0	0	0	0
L	230179	174778		L.2881632		Clemens, J.		1426		Clemens, M.S.			1	1	1935		Lycianthes	kaernbachii	(Lauterb. & K.Schum.) Bitter	Asia-Tropical	Malesia	Papua New Guinea	Morobe			Wareo	shrub, vine; flower dulll cream, pediceils purple, fragrant	jungle (via boys)			6.435103	S	147.775895	E	DD	2-5km	GAZ	-6.435103	147.775895	610	0
G	213900	161875		G00415794		Clemens, M.S.		1289			TYPE		20	12	1935		Lycianthes	kaernbachii	(Lauterb. & K.Schum.) Bitter	Asia-Tropical	Malesia	Papua New Guinea	Morobe		Sattelberg		shrub, vine, diameter breast high 1-2 inches; flower pink	hill forest			6.29	S	147.46	E	DMS	2-5km	GAZ	-6.483333	147.766667	1006	0
L	230168	161875		L.2881629		Clemens, M.S.		1289			neotype		20	12	1935		Lycianthes	kaernbachii	(Lauterb. & K.Schum.) Bitter	Asia-Tropical	Malesia	Papua New Guinea	Morobe		Sattelberg		shrub, vine, diameter breast high 1-2 inches; flower pink	hill forest			6.29	S	147.46	E	DMS	2-5km	GAZ	-6.483333	147.766667	1006	0
L	230169	161875		L.2881630		Clemens, M.S.		1289			TYPE		20	12	1935		Lycianthes	kaernbachii	(Lauterb. & K.Schum.) Bitter	Asia-Tropical	Malesia	Papua New Guinea	Morobe		Sattelberg		shrub, vine, diameter breast high 1-2 inches; flower pink	hill forest			6.29	S	147.46	E	DMS	2-5km	GAZ	-6.483333	147.766667	1006	0
E	169331	130308		E00426986		Kairo, A.	NGF-	30943		Streimann, H.			30	11	1967		Lycianthes	kaernbachii	(Lauterb. & K.Schum.) Bitter	Asia-Tropical	Malesia	Papua New Guinea	Morobe			Sankwet L.A., Lae	climber on Ceodes; leaves shiney green above, green below, slightly hairy and greasy on both sides; flowers reddish cream and fragrant [male flowers]	lowland rainforest			6.3	S	147.2	E	DMS	2-5km	SPEC	-6.5	147.333333	60	0
A	169332	130308				Kairo, A.	NGF-	30943		Streimann, H.			30	11	1967		Lycianthes	kaernbachii	(Lauterb. & K.Schum.) Bitter	Asia-Tropical	Malesia	Papua New Guinea	Morobe			Sankwet L.A., Lae	climber on Ceodes; leaves shiney green above, green below, slightly hairy and greasy on both sides; flowers reddish cream and fragrant [male flowers]	lowland rainforest			6.3	S	147.2	E	DMS	2-5km	SPEC	-6.5	147.333333	60	0
K	176207	130308		K000922486		Kairo, A.	NGF-	30943		Streimann, H.			30	11	1967		Lycianthes	kaernbachii	(Lauterb. & K.Schum.) Bitter	Asia-Tropical	Malesia	Papua New Guinea	Morobe			Sankwet L.A., Lae	climber on Ceodes; leaves shiney green above, green below, slightly hairy and greasy on both sides; flowers reddish cream and fragrant [male flowers]	lowland rainforest			6.3	S	147.2	E	DMS	2-5km	SPEC	-6.5	147.333333	60	0
L	183649	130308		L.2881633		Kairo, A.	NGF-	30943		Streimann, H.			30	11	1967		Lycianthes	kaernbachii	(Lauterb. & K.Schum.) Bitter	Asia-Tropical	Malesia	Papua New Guinea	Morobe			Sankwet L.A., Lae	climber on Ceodes; leaves shiney green above, green below, slightly hairy and greasy on both sides; flowers reddish cream and fragrant [male flowers]	lowland rainforest			6.3	S	147.2	E	DMS	2-5km	SPEC	-6.5	147.333333	60	0
NSW	230170	130308		NSW841000		Kairo, A.	NGF-	30943		Streimann, H.			30	11	1967		Lycianthes	kaernbachii	(Lauterb. & K.Schum.) Bitter	Asia-Tropical	Malesia	Papua New Guinea	Morobe			Sankwet L.A., Lae	climber on Ceodes; leaves shiney green above, green below, slightly hairy and greasy on both sides; flowers reddish cream and fragrant [male flowers]	lowland rainforest			6.3	S	147.2	E	DMS	2-5km	SPEC	-6.5	147.333333	60	0
NSW	230171	130308		NSW841001		Kairo, A.	NGF-	30943		Streimann, H.			30	11	1967		Lycianthes	kaernbachii	(Lauterb. & K.Schum.) Bitter	Asia-Tropical	Malesia	Papua New Guinea	Morobe			Sankwet L.A., Lae	climber on Ceodes; leaves shiney green above, green below, slightly hairy and greasy on both sides; flowers reddish cream and fragrant [male flowers]	lowland rainforest			6.3	S	147.2	E	DMS	2-5km	SPEC	-6.5	147.333333	60	0
NSW	230172	130308		NSW862811		Kairo, A.	NGF-	30943		Streimann, H.			30	11	1967		Lycianthes	kaernbachii	(Lauterb. & K.Schum.) Bitter	Asia-Tropical	Malesia	Papua New Guinea	Morobe			Sankwet L.A., Lae	climber on Ceodes; leaves shiney green above, green below, slightly hairy and greasy on both sides; flowers reddish cream and fragrant [male flowers]	lowland rainforest			6.3	S	147.2	E	DMS	2-5km	SPEC	-6.5	147.333333	60	0
E	169333	130309		E00426985		Kairo, A.	NGF-	30983		Emos, J.			5	1	1968		Lycianthes	kaernbachii	(Lauterb. & K.Schum.) Bitter	Asia-Tropical	Malesia	Papua New Guinea	Morobe			Sankwet L.A., Lae	climbing on Celtis; leaves green; fruits green attach in pairs	alongside road in rainforest			6.3	S	147.2	E	DMS	2-5km	SPEC	-6.5	147.333333	30	0
A	169334	130309				Kairo, A.	NGF-	30983		Emos, J.			5	1	1968		Lycianthes	kaernbachii	(Lauterb. & K.Schum.) Bitter	Asia-Tropical	Malesia	Papua New Guinea	Morobe			Sankwet L.A., Lae	climbing on Celtis; leaves green; fruits green attach in pairs	alongside road in rainforest			6.3	S	147.2	E	DMS	2-5km	SPEC	-6.5	147.333333	30	0
K	176231	130309		K000922479		Kairo, A.	NGF-	30983		Emos, J.			5	1	1968		Lycianthes	kaernbachii	(Lauterb. & K.Schum.) Bitter	Asia-Tropical	Malesia	Papua New Guinea	Morobe			Sankwet L.A., Lae	climbing on Celtis; leaves green; fruits green attach in pairs	alongside road in rainforest			6.3	S	147.2	E	DMS	2-5km	SPEC	-6.5	147.333333	30	0
LAE	204649	130309	99558			Kairo, A.	NGF-	30983		Emos, J.			5	1	1968		Lycianthes	kaernbachii	(Lauterb. & K.Schum.) Bitter	Asia-Tropical	Malesia	Papua New Guinea	Morobe			Sankwet L.A., Lae	climbing on Celtis; leaves green; fruits green attach in pairs	alongside road in rainforest			6.3	S	147.2	E	DMS	2-5km	SPEC	-6.5	147.333333	30	0
L	204650	130309		L.2881634		Kairo, A.	NGF-	30983		Emos, J.			5	1	1968		Lycianthes	kaernbachii	(Lauterb. & K.Schum.) Bitter	Asia-Tropical	Malesia	Papua New Guinea	Morobe			Sankwet L.A., Lae	climbing on Celtis; leaves green; fruits green attach in pairs	alongside road in rainforest			6.3	S	147.2	E	DMS	2-5km	SPEC	-6.5	147.333333	30	0
NY	169330	130307		2286460		Millar, A.N.	NGF-	23260					3	3	1964		Lycianthes	kaernbachii	(Lauterb. & K.Schum.) Bitter	Asia-Tropical	Malesia	Papua New Guinea	Morobe			Bupu village above Wampit	climbing vine; leave dark green on top, pale below; flowers creamy white [male flowers]	rainforest			6.75848	S	146.705463	E	DD	>20km	GAZ	-6.75848	146.705463	762	0
K	176205	130307		K000922488		Millar, A.N.	NGF-	23260					3	3	1964		Lycianthes	kaernbachii	(Lauterb. & K.Schum.) Bitter	Asia-Tropical	Malesia	Papua New Guinea	Morobe			Bupu village above Wampit	climbing vine; leave dark green on top, pale below; flowers creamy white [male flowers]	rainforest			6.75848	S	146.705463	E	DD	>20km	GAZ	-6.75848	146.705463	762	0
K	176206	130307		K000922487		Millar, A.N.	NGF-	23260					3	3	1964		Lycianthes	kaernbachii	(Lauterb. & K.Schum.) Bitter	Asia-Tropical	Malesia	Papua New Guinea	Morobe			Bupu village above Wampit	climbing vine; leave dark green on top, pale below; flowers creamy white [male flowers]	rainforest			6.75848	S	146.705463	E	DD	>20km	GAZ	-6.75848	146.705463	762	0
US	204013	130307	3226555	2840703		Millar, A.N.	NGF-	23260					3	3	1964		Lycianthes	kaernbachii	(Lauterb. & K.Schum.) Bitter	Asia-Tropical	Malesia	Papua New Guinea	Morobe			Bupu village above Wampit	climbing vine; leave dark green on top, pale below; flowers creamy white [male flowers]	rainforest			6.75848	S	146.705463	E	DD	>20km	GAZ	-6.75848	146.705463	762	0
LAE	204651	130307	79366			Millar, A.N.	NGF-	23260					3	3	1964		Lycianthes	kaernbachii	(Lauterb. & K.Schum.) Bitter	Asia-Tropical	Malesia	Papua New Guinea	Morobe			Bupu village above Wampit	climbing vine; leave dark green on top, pale below; flowers creamy white [male flowers]	rainforest			6.75848	S	146.705463	E	DD	>20km	GAZ	-6.75848	146.705463	762	0
L	230180	130307		L.2881631		Millar, A.N.	NGF-	23260					3	3	1964		Lycianthes	kaernbachii	(Lauterb. & K.Schum.) Bitter	Asia-Tropical	Malesia	Papua New Guinea	Morobe			Bupu village above Wampit	climbing vine; leave dark green on top, pale below; flowers creamy white [male flowers]	rainforest			6.75848	S	146.705463	E	DD	>20km	GAZ	-6.75848	146.705463	762	0
A	169329	130306				Millar, A.N.	NGF-	23365					4	3	1964		Lycianthes	kaernbachii	(Lauterb. & K.Schum.) Bitter	Asia-Tropical	Malesia	Papua New Guinea	Morobe			Bupu village above Wampit	woody vine; leaves dark green on top, paler beow; pedicel mauve; petals white with mauve tinge; stamens yellow	regrowth and disturbed forest			6.75848	S	146.705463	E	DD	>20km	GAZ	-6.75848	146.705463	701	0
K	176224	130306		K000922469		Millar, A.N.	NGF-	23365					4	3	1964		Lycianthes	kaernbachii	(Lauterb. & K.Schum.) Bitter	Asia-Tropical	Malesia	Papua New Guinea	Morobe			Bupu village above Wampit	woody vine; leaves dark green on top, paler beow; pedicel mauve; petals white with mauve tinge; stamens yellow	regrowth and disturbed forest			6.75848	S	146.705463	E	DD	>20km	GAZ	-6.75848	146.705463	701	0
US	203923	130306	3226556	2840702		Millar, A.N.	NGF-	23365					4	3	1964		Lycianthes	kaernbachii	(Lauterb. & K.Schum.) Bitter	Asia-Tropical	Malesia	Papua New Guinea	Morobe			Bupu village above Wampit	woody vine; leaves dark green on top, paler beow; pedicel mauve; petals white with mauve tinge; stamens yellow	regrowth and disturbed forest			6.75848	S	146.705463	E	DD	>20km	GAZ	-6.75848	146.705463	701	0
LAE	204743	130306	79363			Millar, A.N.	NGF-	23365					4	3	1964		Lycianthes	kaernbachii	(Lauterb. & K.Schum.) Bitter	Asia-Tropical	Malesia	Papua New Guinea	Morobe			Bupu village above Wampit	woody vine; leaves dark green on top, paler beow; pedicel mauve; petals white with mauve tinge; stamens yellow	regrowth and disturbed forest			6.75848	S	146.705463	E	DD	>20km	GAZ	-6.75848	146.705463	701	0
L	204744	130306		L.2881635		Millar, A.N.	NGF-	23365					4	3	1964		Lycianthes	kaernbachii	(Lauterb. & K.Schum.) Bitter	Asia-Tropical	Malesia	Papua New Guinea	Morobe			Bupu village above Wampit	woody vine; leaves dark green on top, paler beow; pedicel mauve; petals white with mauve tinge; stamens yellow	regrowth and disturbed forest			6.75848	S	146.705463	E	DD	>20km	GAZ	-6.75848	146.705463	701	0
L	204745	130306		L.2881636		Millar, A.N.	NGF-	23365					4	3	1964		Lycianthes	kaernbachii	(Lauterb. & K.Schum.) Bitter	Asia-Tropical	Malesia	Papua New Guinea	Morobe			Bupu village above Wampit	woody vine; leaves dark green on top, paler beow; pedicel mauve; petals white with mauve tinge; stamens yellow	regrowth and disturbed forest			6.75848	S	146.705463	E	DD	>20km	GAZ	-6.75848	146.705463	701	0
P	229979	174674		P00379697		Schlechter, F.R.R.		17339			lectotype	Solanum schlechterianum Bitter	24	4	1908		Lycianthes	kaernbachii	(Lauterb. & K.Schum.) Bitter	Asia-Tropical	Malesia	Papua New Guinea	Madang			'Kaiser Wilhelmsland, Waldern am Djamu'	Liane				5.66895	S	146.024176	E	DD	>20km	GAZ	-5.66895	146.024176	700	0	ca.
K	176169	135373		K001153747		Vinas, A.N.		308		Kairo, A.			18	6	1984		Lycianthes	kaernbachii	(Lauterb. & K.Schum.) Bitter	Asia-Tropical	Malesia	Papua New Guinea	Morobe			midway of Buso River, SE of Buso Camp	shrub; stems brown; leaves dark green above, light green below; secondary leaves with rounded shape	montane forest			6.660994	S	147.112341	E	DD	2-5km	GAZ	-6.660994	147.112341	0	0
A	169350	130322				Brass, L.J.		28494					19	10	1956		Lycianthes	lucens	S.Knapp	Asia-Tropical	Malesia	Papua New Guinea	Milne Bay			Rossel Island, Mt. Rossel, S. slopes	slender shrub 2 m; flowers white, solitary; fruits red, globose	forest of ridge crest			11.369346	S	154.187434	E	DD	2-5km	GAZ	-11.369346	154.187434	700	0
L	230418	130322		L.2874707		Brass, L.J.		28494					19	10	1956		Lycianthes	lucens	S.Knapp	Asia-Tropical	Malesia	Papua New Guinea	Milne Bay			Rossel Island, Mt. Rossel, S. slopes	slender shrub 2 m; flowers white, solitary; fruits red, globose	forest of ridge crest			11.369346	S	154.187434	E	DD	2-5km	GAZ	-11.369346	154.187434	700	0
A	169346	130318				Croft, J.R.	LAE-	71421					23	3	1979		Lycianthes	lucens	S.Knapp	Asia-Tropical	Malesia	Papua New Guinea	Milne Bay			Mt. Oiatau, West Misima Island, subprov. Misima	shrub; deaves dull mid-green above, pale below; flowers pale mauve; fruit green	lower montane rainforest			10.36	S	152.45	E	DMS	2-5km	SPEC	-10.6	152.75	700	0
K	176256	130318		K000224098		Croft, J.R.	LAE-	71421					23	3	1979		Lycianthes	lucens	S.Knapp	Asia-Tropical	Malesia	Papua New Guinea	Milne Bay			Mt. Oiatau, West Misima Island, subprov. Misima	shrub; deaves dull mid-green above, pale below; flowers pale mauve; fruit green	lower montane rainforest			10.36	S	152.45	E	DMS	2-5km	SPEC	-10.6	152.75	700	0
LAE	204870	130318	268255			Croft, J.R.	LAE-	71421					23	3	1979		Lycianthes	lucens	S.Knapp	Asia-Tropical	Malesia	Papua New Guinea	Milne Bay			Mt. Oiatau, West Misima Island, subprov. Misima	shrub; deaves dull mid-green above, pale below; flowers pale mauve; fruit green	lower montane rainforest			10.36	S	152.45	E	DMS	2-5km	SPEC	-10.6	152.75	700	0
L	204871	130318		L.4156805		Croft, J.R.	LAE-	71421					23	3	1979		Lycianthes	lucens	S.Knapp	Asia-Tropical	Malesia	Papua New Guinea	Milne Bay			Mt. Oiatau, West Misima Island, subprov. Misima	shrub; deaves dull mid-green above, pale below; flowers pale mauve; fruit green	lower montane rainforest			10.36	S	152.45	E	DMS	2-5km	SPEC	-10.6	152.75	700	0
K	177084	136127		K000922490		Gideon, O.	LAE-	57196					7	11	1984		Lycianthes	lucens	S.Knapp	Asia-Tropical	Malesia	Papua New Guinea	New Ireland		Lihir Island	Mount Tementa, above Palie Mission, Namatanai subprovince	climbing plant; leaves dark green above, pale below	ridge top moss forest			3.12	S	152.36	E	DMS	2-5km	SPEC	-3.2	152.6	710	0
LAE	204855	136127	256314			Gideon, O.	LAE-	57196					7	11	1984		Lycianthes	lucens	S.Knapp	Asia-Tropical	Malesia	Papua New Guinea	New Ireland		Lihir Island	Mount Tementa, above Palie Mission, Namatanai subprovince	climbing plant; leaves dark green above, pale below	ridge top moss forest			3.12	S	152.36	E	DMS	2-5km	SPEC	-3.2	152.6	710	0
L	230181	136127		L.2882045		Gideon, O.	LAE-	57196					7	11	1984		Lycianthes	lucens	S.Knapp	Asia-Tropical	Malesia	Papua New Guinea	New Ireland		Lihir Island	Mount Tementa, above Palie Mission, Namatanai subprovince	climbing plant; leaves dark green above, pale below	ridge top moss forest			3.12	S	152.36	E	DMS	2-5km	SPEC	-3.2	152.6	710	0
E	169344	130317		E00426514		Katik, P.	LAE-	70928		et al.			18	3	1979		Lycianthes	lucens	S.Knapp	Asia-Tropical	Malesia	Papua New Guinea	Milne Bay			Mt. Rossel, Rossel Island, subprov. Misima	shrub 1 m; leaves light green; flowers white, anthers brown; fruit green	hill forest			11.2	S	154.1023	E	DMS	2-5km	SPEC	-11.333333	154.173056	780	0
A	169345	130317				Katik, P.	LAE-	70928		et al.			18	3	1979		Lycianthes	lucens	S.Knapp	Asia-Tropical	Malesia	Papua New Guinea	Milne Bay			Mt. Rossel, Rossel Island, subprov. Misima	shrub 1 m; leaves light green; flowers white, anthers brown; fruit green	hill forest			11.2	S	154.1023	E	DMS	2-5km	SPEC	-11.333333	154.173056	780	0
K	176254	130317		K000922451		Katik, P.	LAE-	70928		et al.			18	3	1979		Lycianthes	lucens	S.Knapp	Asia-Tropical	Malesia	Papua New Guinea	Milne Bay			Mt. Rossel, Rossel Island, subprov. Misima	shrub 1 m; leaves light green; flowers white, anthers brown; fruit green	hill forest			11.2	S	154.1023	E	DMS	2-5km	SPEC	-11.333333	154.173056	780	0
LAE	204981	130317	243538			Katik, P.	LAE-	70928		et al.			18	3	1979		Lycianthes	lucens	S.Knapp	Asia-Tropical	Malesia	Papua New Guinea	Milne Bay			Mt. Rossel, Rossel Island, subprov. Misima	shrub 1 m; leaves light green; flowers white, anthers brown; fruit green	hill forest			11.2	S	154.1023	E	DMS	2-5km	SPEC	-11.333333	154.173056	780	0
L	204982	130317		L.2874710		Katik, P.	LAE-	70928		et al.			18	3	1979		Lycianthes	lucens	S.Knapp	Asia-Tropical	Malesia	Papua New Guinea	Milne Bay			Mt. Rossel, Rossel Island, subprov. Misima	shrub 1 m; leaves light green; flowers white, anthers brown; fruit green	hill forest			11.2	S	154.1023	E	DMS	2-5km	SPEC	-11.333333	154.173056	780	0
K	177075	136120		K000922450		Katik, P.	LAE-	70954		et al.			19	3	1979		Lycianthes	lucens	S.Knapp	Asia-Tropical	Malesia	Papua New Guinea	Milne Bay		Rossel Island	Mount Rossel, subprovince Misima	shrub 2 m; leaves dark green above, light green below; flowers white; fruit green, become red when ripe	hill forest			11.2	S	154.1	E	DMS	2-5km	SPEC	-11.333333	154.166667	700	0
LAE	204983	136120	243380			Katik, P.	LAE-	70954		et al.			19	3	1979		Lycianthes	lucens	S.Knapp	Asia-Tropical	Malesia	Papua New Guinea	Milne Bay		Rossel Island	Mount Rossel, subprovince Misima	shrub 2 m; leaves dark green above, light green below; flowers white; fruit green, become red when ripe	hill forest			11.2	S	154.1	E	DMS	2-5km	SPEC	-11.333333	154.166667	700	0
L	204984	136120		L.2874711		Katik, P.	LAE-	70954		et al.			19	3	1979		Lycianthes	lucens	S.Knapp	Asia-Tropical	Malesia	Papua New Guinea	Milne Bay		Rossel Island	Mount Rossel, subprovince Misima	shrub 2 m; leaves dark green above, light green below; flowers white; fruit green, become red when ripe	hill forest			11.2	S	154.1	E	DMS	2-5km	SPEC	-11.333333	154.166667	700	0
L	204985	136120		L.2874712		Katik, P.	LAE-	70954		et al.			19	3	1979		Lycianthes	lucens	S.Knapp	Asia-Tropical	Malesia	Papua New Guinea	Milne Bay		Rossel Island	Mount Rossel, subprovince Misima	shrub 2 m; leaves dark green above, light green below; flowers white; fruit green, become red when ripe	hill forest			11.2	S	154.1	E	DMS	2-5km	SPEC	-11.333333	154.166667	700	0
L	204986	136120		L.2874713		Katik, P.	LAE-	70954		et al.			19	3	1979		Lycianthes	lucens	S.Knapp	Asia-Tropical	Malesia	Papua New Guinea	Milne Bay		Rossel Island	Mount Rossel, subprovince Misima	shrub 2 m; leaves dark green above, light green below; flowers white; fruit green, become red when ripe	hill forest			11.2	S	154.1	E	DMS	2-5km	SPEC	-11.333333	154.166667	700	0
K	177085	136128		K000224092		Sands, M.J.S.		1966		Pattison, G.A. & Wood, J.J.			9	10	1975		Lycianthes	lucens	S.Knapp	Asia-Tropical	Malesia	Papua New Guinea	New Ireland			Hans Meyer Range, on steep ridge below camp, ca. 8 km (map distance) WNW of Taron on east coast, Namatanai subprov.	small subshrub to 1 m; stems green; leaves mid-green above, pale grey-green beneath; pedicel and calyx white, flushed purple; corolla white, anthers yellow	hill montane forest with dense thickets of bamboo, on steep slope in shade			4.26	S	152.58	E	DMS	2-5km	SPEC	-4.433333	152.966667	1260	0
K	177090	136130		K001153831		Sands, M.J.S.		2073		Pattison, G.A. & Wood, J.J.			8	10	1975		Lycianthes	lucens	S.Knapp	Asia-Tropical	Malesia	Papua New Guinea	New Ireland			Hans Meyer Range, on steep ridge below camp, ca. 8 km (map distance) WNW of Taron on east coast, Namatanai subprov.	shrub to ca. 50 cm; stems grey-brown; leaves dark green above, paler beneath; pedicel and calyx pale whitish-green; corolla white; anthers yellow; pistil white	hill rainforest incl. Syzygium and Albizia spp. etc.; growing in shade			4.26	S	152.58	E	DMS	2-5km	SPEC	-4.433333	152.966667	1075	0
K	177091	136130		K001153832		Sands, M.J.S.		2073		Pattison, G.A. & Wood, J.J.			8	10	1975		Lycianthes	lucens	S.Knapp	Asia-Tropical	Malesia	Papua New Guinea	New Ireland			Hans Meyer Range, on steep ridge below camp, ca. 8 km (map distance) WNW of Taron on east coast, Namatanai subprov.	shrub to ca. 50 cm; stems grey-brown; leaves dark green above, paler beneath; pedicel and calyx pale whitish-green; corolla white; anthers yellow; pistil white	hill rainforest incl. Syzygium and Albizia spp. etc.; growing in shade			4.26	S	152.58	E	DMS	2-5km	SPEC	-4.433333	152.966667	1075	0
K	177086	136129		K000224094		Sands, M.J.S.		2230		Pattison, G.A. & Wood, J.J.			15	10	1975		Lycianthes	lucens	S.Knapp	Asia-Tropical	Malesia	Papua New Guinea	New Ireland			Hans Meyer Range, on steep ridge below camp, ca. 8 km (map distance) WNW of Taron on east coast, Namatanai subprov.	shrub to 150 cm; stems grey-brown; lvs. thin, dark green above, paler grey-green beneath; pedicels and calyx pale green; fruit orange red, maturing deep red; fls. white, anthers orange yellow; style and stigma cream	montane forest incl. Syzygium, some Podocarpus, with frequent palms (cf. Gulubia sp.); growing in leaf litter in shade			4.26	S	152.58	E	DMS	2-5km	SPEC	-4.433333	152.966667	1350	0
K	177087	136129		K000922532		Sands, M.J.S.		2230		Pattison, G.A. & Wood, J.J.			15	10	1975		Lycianthes	lucens	S.Knapp	Asia-Tropical	Malesia	Papua New Guinea	New Ireland			Hans Meyer Range, on steep ridge below camp, ca. 8 km (map distance) WNW of Taron on east coast, Namatanai subprov.	shrub to 150 cm; stems grey-brown; lvs. thin, dark green above, paler grey-green beneath; pedicels and calyx pale green; fruit orange red, maturing deep red; fls. white, anthers orange yellow; style and stigma cream	montane forest incl. Syzygium, some Podocarpus, with frequent palms (cf. Gulubia sp.); growing in leaf litter in shade			4.26	S	152.58	E	DMS	2-5km	SPEC	-4.433333	152.966667	1350	0
K	177088	136129		K000922448		Sands, M.J.S.		2230		Pattison, G.A. & Wood, J.J.			15	10	1975		Lycianthes	lucens	S.Knapp	Asia-Tropical	Malesia	Papua New Guinea	New Ireland			Hans Meyer Range, on steep ridge below camp, ca. 8 km (map distance) WNW of Taron on east coast, Namatanai subprov.	shrub to 150 cm; stems grey-brown; lvs. thin, dark green above, paler grey-green beneath; pedicels and calyx pale green; fruit orange red, maturing deep red; fls. white, anthers orange yellow; style and stigma cream	montane forest incl. Syzygium, some Podocarpus, with frequent palms (cf. Gulubia sp.); growing in leaf litter in shade			4.26	S	152.58	E	DMS	2-5km	SPEC	-4.433333	152.966667	1350	0
K	177089	136129		K000922531		Sands, M.J.S.		2230		Pattison, G.A. & Wood, J.J.			15	10	1975		Lycianthes	lucens	S.Knapp	Asia-Tropical	Malesia	Papua New Guinea	New Ireland			Hans Meyer Range, on steep ridge below camp, ca. 8 km (map distance) WNW of Taron on east coast, Namatanai subprov.	shrub to 150 cm; stems grey-brown; lvs. thin, dark green above, paler grey-green beneath; pedicels and calyx pale green; fruit orange red, maturing deep red; fls. white, anthers orange yellow; style and stigma cream	montane forest incl. Syzygium, some Podocarpus, with frequent palms (cf. Gulubia sp.); growing in leaf litter in shade			4.26	S	152.58	E	DMS	2-5km	SPEC	-4.433333	152.966667	1350	0
A	955	1016		77831		Brass, L.J.		12290			holotype	Solanum acuminatissimum Merr. & L.M.Perry	0	1	1939		Lycianthes	moszkowskii	(Bitter) Bitter	Asia-Tropical	Malesia	Indonesia	Papua			15 km. southwest of Bernhard Camp, Idenburg River [=Taritatu River], small clearing in the mossy forest	shrub 60 cm; fruit green; pedicels, calyx and lwoer surface of leaves tinged with purple	small clearing in the mossy forest			3.84511	S	138.761243	E	DD	2-5km	GAZ	-3.84511	138.761243	1800	0
L	143890	1016		L0003602		Brass, L.J.		12290			isotype	Solanum acuminatissimum Merr. & L.M.Perry	0	1	1939		Lycianthes	moszkowskii	(Bitter) Bitter	Asia-Tropical	Malesia	Indonesia	Papua			15 km. southwest of Bernhard Camp, Idenburg River [=Taritatu River], small clearing in the mossy forest	shrub 60 cm; fruit green; pedicels, calyx and lwoer surface of leaves tinged with purple	small clearing in the mossy forest			3.84511	S	138.761243	E	DD	2-5km	GAZ	-3.84511	138.761243	1800	0
LAE	204474	1016	229600			Brass, L.J.		12290			isotype	Solanum acuminatissimum Merr. & L.M.Perry	0	1	1939		Lycianthes	moszkowskii	(Bitter) Bitter	Asia-Tropical	Malesia	Indonesia	Papua			15 km. southwest of Bernhard Camp, Idenburg River [=Taritatu River], small clearing in the mossy forest	shrub 60 cm; fruit green; pedicels, calyx and lwoer surface of leaves tinged with purple	small clearing in the mossy forest			3.84511	S	138.761243	E	DD	2-5km	GAZ	-3.84511	138.761243	1800	0
B	231021	175238		B 10 1234002		Clemens, M.S.		9071					21	10	1938		Lycianthes	moszkowskii	(Bitter) Bitter	Papua New Guinea	Morobe		Sumanzing	via Heickepe suppl.	shrub 3-4 ft; flower white	mt.bush trail	0		0						0	0			1829	0
B	231022	175238		B 10 1234003		Clemens, M.S.		9071					21	10	1938		Lycianthes	moszkowskii	(Bitter) Bitter	Papua New Guinea	Morobe		Sumanzing	via Heickepe suppl.	shrub 3-4 ft; flower white	mt.bush trail	0		0						0	0			1829	0
A	169503	130454				Conn, B.J.		444		Kairo, A.			8	6	1977		Lycianthes	moszkowskii	(Bitter) Bitter	Asia-Tropical	Malesia	Papua New Guinea	Morobe			Manki ridge road	sprawling shrub; flowers blue	Castanopsis forest			7	S	146.5	E	DMS	2-5km	SPEC	-7	146.833333	0	0
K	176265	130454		K000922506		Conn, B.J.		444		Kairo, A.			8	6	1977		Lycianthes	moszkowskii	(Bitter) Bitter	Asia-Tropical	Malesia	Papua New Guinea	Morobe			Manki ridge road	sprawling shrub; flowers blue	Castanopsis forest			7	S	146.5	E	DMS	2-5km	SPEC	-7	146.833333	0	0
A	170342	131188				Hartley, T.G.		12523	a				12	12	1963		Lycianthes	moszkowskii	(Bitter) Bitter	Asia-Tropical	Malesia	Papua New Guinea	Morobe			Mount Shungol, about 5 miles S of Wagau	shrub 3 ft tall; fruit red, fleshy	upper mid-mountain rain forest			6.5148	S	146.4257	E	DMS	2-5km	SPEC	-6.863333	146.715833	1829	0
K	176145	131188		K001153754		Hartley, T.G.		12523	a				12	12	1963		Lycianthes	moszkowskii	(Bitter) Bitter	Asia-Tropical	Malesia	Papua New Guinea	Morobe			Mount Shungol, about 5 miles S of Wagau	shrub 3 ft tall; fruit red, fleshy	upper mid-mountain rain forest			6.5148	S	146.4257	E	DMS	2-5km	SPEC	-6.863333	146.715833	1829	0
LAE	204698	131188	65478			Hartley, T.G.		12523	a				12	12	1963		Lycianthes	moszkowskii	(Bitter) Bitter	Asia-Tropical	Malesia	Papua New Guinea	Morobe			Mount Shungol, about 5 miles S of Wagau	shrub 3 ft tall; fruit red, fleshy	upper mid-mountain rain forest			6.5148	S	146.4257	E	DMS	2-5km	SPEC	-6.863333	146.715833	1829	0
L	204699	131188		L.2859571		Hartley, T.G.		12523	a				12	12	1963		Lycianthes	moszkowskii	(Bitter) Bitter	Asia-Tropical	Malesia	Papua New Guinea	Morobe			Mount Shungol, about 5 miles S of Wagau	shrub 3 ft tall; fruit red, fleshy	upper mid-mountain rain forest			6.5148	S	146.4257	E	DMS	2-5km	SPEC	-6.863333	146.715833	1829	0
L	204700	131188		L.2859576		Hartley, T.G.		12523	a				12	12	1963		Lycianthes	moszkowskii	(Bitter) Bitter	Asia-Tropical	Malesia	Papua New Guinea	Morobe			Mount Shungol, about 5 miles S of Wagau	shrub 3 ft tall; fruit red, fleshy	upper mid-mountain rain forest			6.5148	S	146.4257	E	DMS	2-5km	SPEC	-6.863333	146.715833	1829	0
L	230896	175222		L.2882615	L 0247512	H�ft, R.		29018					17	10	1992		Lycianthes	moszkowskii	(Bitter) Bitter	Asia-Tropical	Malesia	Papua New Guinea	Morobe	Bulolo District	Gumi	above Gumi Village, Lower Watut TRP		disturbed mid-montane forest with Castanopsis acuminatissima, Lithocarpus spp., Neonauclea gordoniana, Macaranga spp., Piturus spp., Piper spp.			7.1	S	146.23	E	DMS	2-5km	SPEC	-7.166667	146.383333	1950	0
A	169509	130460				Kairo, A.		62					16	7	1978		Lycianthes	moszkowskii	(Bitter) Bitter	Asia-Tropical	Malesia	Papua New Guinea	Morobe		Mount Kandi	Wau	small cripping plant; leaves simple, alternate; flowers white and small	midmontane, in Fagaceae, Podocarpaceae and Cunoniaceae forest			0		0					0	0	2200	0
K	176208	130460		K000922507		Kairo, A.		62					16	7	1978		Lycianthes	moszkowskii	(Bitter) Bitter	Asia-Tropical	Malesia	Papua New Guinea	Morobe		Mount Kandi	Wau	small cripping plant; leaves simple, alternate; flowers white and small	midmontane, in Fagaceae, Podocarpaceae and Cunoniaceae forest			0		0					0	0	2200	0
LAE	204694	130460	244240			Kairo, A.		62					16	7	1978		Lycianthes	moszkowskii	(Bitter) Bitter	Asia-Tropical	Malesia	Papua New Guinea	Morobe		Mount Kandi	Wau	small cripping plant; leaves simple, alternate; flowers white and small	midmontane, in Fagaceae, Podocarpaceae and Cunoniaceae forest			0		0					0	0	2200	0
L	204695	130460		L.2881419		Kairo, A.		62					16	7	1978		Lycianthes	moszkowskii	(Bitter) Bitter	Asia-Tropical	Malesia	Papua New Guinea	Morobe		Mount Kandi	Wau	small cripping plant; leaves simple, alternate; flowers white and small	midmontane, in Fagaceae, Podocarpaceae and Cunoniaceae forest			0		0					0	0	2200	0
A	169504	130455				Kairo, A.		70					17	1	1976		Lycianthes	moszkowskii	(Bitter) Bitter	Asia-Tropical	Malesia	Papua New Guinea	Morobe		Manki	Bulolo	small shrub; leaves simple alternate, light green both sides	lower montane Castanopsis forest			7.1	S	146.34	E	DMS	2-5km	SPEC	-7.166667	146.566667	600	0
LAE	230190	130455	244234			Kairo, A.		70					17	1	1976		Lycianthes	moszkowskii	(Bitter) Bitter	Asia-Tropical	Malesia	Papua New Guinea	Morobe		Manki	Bulolo	small shrub; leaves simple alternate, light green both sides	lower montane Castanopsis forest			7.1	S	146.34	E	DMS	2-5km	SPEC	-7.166667	146.566667	600	0
L	230191	130455		L.2881420		Kairo, A.		70					17	1	1976		Lycianthes	moszkowskii	(Bitter) Bitter	Asia-Tropical	Malesia	Papua New Guinea	Morobe		Manki	Bulolo	small shrub; leaves simple alternate, light green both sides	lower montane Castanopsis forest			7.1	S	146.34	E	DMS	2-5km	SPEC	-7.166667	146.566667	600	0
A	169506	130457				Kairo, A.		73					18	1	1976		Lycianthes	moszkowskii	(Bitter) Bitter	Asia-Tropical	Malesia	Papua New Guinea	Morobe		Manki	Bulolo	small woody shrub; leaves simple alternate; flowers small green immature				7.1	S	146.34	E	DMS	2-5km	SPEC	-7.166667	146.566667	600	0
K	176209	130457		K000922504		Kairo, A.		73					18	1	1976		Lycianthes	moszkowskii	(Bitter) Bitter	Asia-Tropical	Malesia	Papua New Guinea	Morobe		Manki	Bulolo	small woody shrub; leaves simple alternate; flowers small green immature				7.1	S	146.34	E	DMS	2-5km	SPEC	-7.166667	146.566667	600	0
LAE	204696	130457	244231			Kairo, A.		73					18	1	1976		Lycianthes	moszkowskii	(Bitter) Bitter	Asia-Tropical	Malesia	Papua New Guinea	Morobe		Manki	Bulolo	small woody shrub; leaves simple alternate; flowers small green immature				7.1	S	146.34	E	DMS	2-5km	SPEC	-7.166667	146.566667	600	0
L	204697	130457		L.2881417		Kairo, A.		73					18	1	1976		Lycianthes	moszkowskii	(Bitter) Bitter	Asia-Tropical	Malesia	Papua New Guinea	Morobe		Manki	Bulolo	small woody shrub; leaves simple alternate; flowers small green immature				7.1	S	146.34	E	DMS	2-5km	SPEC	-7.166667	146.566667	600	0
A	169505	130456				Kairo, A.		79					19	1	1976		Lycianthes	moszkowskii	(Bitter) Bitter	Asia-Tropical	Malesia	Papua New Guinea	Morobe		Manki	Bulolo	small shrub ca. 0.7 m; leaves simple alternate,entire margin; flowers small, green	Castanopsis forest			7.1	S	146.34	E	DMS	2-5km	SPEC	-7.166667	146.566667	600	0
K	176210	130456		K000922503		Kairo, A.		79					19	1	1976		Lycianthes	moszkowskii	(Bitter) Bitter	Asia-Tropical	Malesia	Papua New Guinea	Morobe		Manki	Bulolo	small shrub ca. 0.7 m; leaves simple alternate,entire margin; flowers small, green	Castanopsis forest			7.1	S	146.34	E	DMS	2-5km	SPEC	-7.166667	146.566667	600	0
LAE	204692	130456	244225			Kairo, A.		79					19	1	1976		Lycianthes	moszkowskii	(Bitter) Bitter	Asia-Tropical	Malesia	Papua New Guinea	Morobe		Manki	Bulolo	small shrub ca. 0.7 m; leaves simple alternate,entire margin; flowers small, green	Castanopsis forest			7.1	S	146.34	E	DMS	2-5km	SPEC	-7.166667	146.566667	600	0
L	204693	130456		L.2881418		Kairo, A.		79					19	1	1976		Lycianthes	moszkowskii	(Bitter) Bitter	Asia-Tropical	Malesia	Papua New Guinea	Morobe		Manki	Bulolo	small shrub ca. 0.7 m; leaves simple alternate,entire margin; flowers small, green	Castanopsis forest			7.1	S	146.34	E	DMS	2-5km	SPEC	-7.166667	146.566667	600	0
L	230902	175226		L.2881421		Kerenga, K.	LAE=	56629		Dao, C.N.			19	11	1983		Lycianthes	moszkowskii	(Bitter) Bitter	Asia-Tropical	Malesia	Papua New Guinea	Morobe	Wau		north slope of Mt. Kaindi	shrub, 1-2 m; leave dark green; flowers creamy purple	beside creek in primary mid-montane forest			7.24	S	146.44	E	DMS	2-5km	SPEC	-7.4	146.733333	2050	0
LAE	230903	175226	252439			Kerenga, K.	LAE=	56629		Dao, C.N.			19	11	1983		Lycianthes	moszkowskii	(Bitter) Bitter	Asia-Tropical	Malesia	Papua New Guinea	Morobe	Wau		north slope of Mt. Kaindi	shrub, 1-2 m; leave dark green; flowers creamy purple	beside creek in primary mid-montane forest			7.24	S	146.44	E	DMS	2-5km	SPEC	-7.4	146.733333	2050	0
LAE	230904	175227	247473			Kerenga, K.	LAE-	77590					28	5	1980		Lycianthes	moszkowskii	(Bitter) Bitter	Asia-Tropical	Malesia	Papua New Guinea	Morobe			Mount Buruman, Wantoat	shrub; leaves dark green; fruit turning red at maturity				6.103	S	146.303	E	DMS	<2km	SPEC	-6.175	146.508333	0	0
BM	45091	43177		BM001018995		Pullen, R.		6011					21	10	1964		Lycianthes	moszkowskii	(Bitter) Bitter	Asia-Tropical	Malesia	Papua New Guinea	Madang			Track between Budemu and Moro villages, S.Side of Finisterre Range, eastern Madang District.	low shrub c. 4 feet tall, rather slender stemmed; calyx tube green; petals 5, white; anthers 5, bright yellow.	Regrowth vegetation at trackside.			0		0					0	0	0	0
LAE	204701	43177	82691			Pullen, R.		6011					21	10	1964		Lycianthes	moszkowskii	(Bitter) Bitter	Asia-Tropical	Malesia	Papua New Guinea	Madang			Track between Budemu and Moro villages, S.Side of Finisterre Range, eastern Madang District.	low shrub c. 4 feet tall, rather slender stemmed; calyx tube green; petals 5, white; anthers 5, bright yellow.	Regrowth vegetation at trackside.			0		0					0		0	0
A	169507	130458				Rau, K.		73		Moi, W. & Arenaso			27	7	1977		Lycianthes	moszkowskii	(Bitter) Bitter	Asia-Tropical	Malesia	Papua New Guinea	Morobe		Aseki	beside Aseki road	shrub; leaves dark green above, light below, serrate, acuminate alternate arranged; fruit green, red when mature and flesh	mid montane forest with Nastus, Schizomeria			7.2	S	146.1	E	DMS	2-5km	SPEC	-7.333333	146.166667	2000	0
K	176146	130458		K001153713		Rau, K.		73		Moi, W. & Arenaso			27	7	1977		Lycianthes	moszkowskii	(Bitter) Bitter	Asia-Tropical	Malesia	Papua New Guinea	Morobe		Aseki	beside Aseki road	shrub; leaves dark green above, light below, serrate, acuminate alternate arranged; fruit green, red when mature and flesh	mid montane forest with Nastus, Schizomeria			7.2	S	146.1	E	DMS	2-5km	SPEC	-7.333333	146.166667	2000	0
L	183703	130458		L.2899568		Rau, K.		73		Moi, W. & Arenaso			27	7	1977		Lycianthes	moszkowskii	(Bitter) Bitter	Asia-Tropical	Malesia	Papua New Guinea	Morobe		Aseki	beside Aseki road	shrub; leaves dark green above, light below, serrate, acuminate alternate arranged; fruit green, red when mature and flesh	mid montane forest with Nastus, Schizomeria			7.2	S	146.1	E	DMS	2-5km	SPEC	-7.333333	146.166667	2000	0
LAE	230189	130458	235844			Rau, K.		73		Moi, W. & Arenaso			27	7	1977		Lycianthes	moszkowskii	(Bitter) Bitter	Asia-Tropical	Malesia	Papua New Guinea	Morobe		Aseki	beside Aseki road	shrub; leaves dark green above, light below, serrate, acuminate alternate arranged; fruit green, red when mature and flesh	mid montane forest with Nastus, Schizomeria			7.2	S	146.1	E	DMS	2-5km	SPEC	-7.333333	146.166667	2000	0
K	177065	136112		K000183205		Sands, M.J.S.		1751		Pattison, G.A. & Wood, J.J.			7	9	1995		Lycianthes	moszkowskii	(Bitter) Bitter	Asia-Tropical	Malesia	Papua New Guinea	Eastern Highlands		Mount Piora	Kainantu subprov., above Habi'ina village on lower slopes of Mt. Piora	small subshrub to 1 m; stems greenish grey; leaves dark green above, paler beneath, flushed purple; pedicel and calyx very pale green to white; corolla in bud deep violet-indigo	mixed montane forest incl. oak and Nothofagus spp.; in forest litter in shade			6.43	S	145.58	E	DMS		SPEC	-6.716667	145.966667	2125	0
K	177066	136112		K000224093		Sands, M.J.S.		1751		Pattison, G.A. & Wood, J.J.			7	9	1995		Lycianthes	moszkowskii	(Bitter) Bitter	Asia-Tropical	Malesia	Papua New Guinea	Eastern Highlands		Mount Piora	Kainantu subprov., above Habi'ina village on lower slopes of Mt. Piora	small subshrub to 1 m; stems greenish grey; leaves dark green above, paler beneath, flushed purple; pedicel and calyx very pale green to white; corolla in bud deep violet-indigo	mixed montane forest incl. oak and Nothofagus spp.; in forest litter in shade			6.43	S	145.58	E	DMS		SPEC	-6.716667	145.966667	2125	0
A	170341	131187				Sayers, C.D.	NGF-	19830					10	8	1964		Lycianthes	moszkowskii	(Bitter) Bitter	Asia-Tropical	Malesia	Papua New Guinea	Madang		Sewe	Saidor subdistrict	small tree much branched, 12 ft; leaves dark green above, shiny, paler below; flowers white, anthers yellow	rain forest			5.5	S	146.05	E	DMS	2-5km	SPEC	-5.833333	146.083333	2286	0
K	176252	131187		K000922526		Sayers, C.D.	NGF-	19830					10	8	1964		Lycianthes	moszkowskii	(Bitter) Bitter	Asia-Tropical	Malesia	Papua New Guinea	Madang		Sewe	Saidor subdistrict	small tree much branched, 12 ft; leaves dark green above, shiny, paler below; flowers white, anthers yellow	rain forest			5.5	S	146.05	E	DMS	2-5km	SPEC	-5.833333	146.083333	2286	0
LAE	204684	131187	70754			Sayers, C.D.	NGF-	19830					10	8	1964		Lycianthes	moszkowskii	(Bitter) Bitter	Asia-Tropical	Malesia	Papua New Guinea	Madang		Sewe	Saidor subdistrict	small tree much branched, 12 ft; leaves dark green above, shiny, paler below; flowers white, anthers yellow	rain forest			5.5	S	146.05	E	DMS	2-5km	SPEC	-5.833333	146.083333	2286	0
L	204685	131187		L.2859572		Sayers, C.D.	NGF-	19830					10	8	1964		Lycianthes	moszkowskii	(Bitter) Bitter	Asia-Tropical	Malesia	Papua New Guinea	Madang		Sewe	Saidor subdistrict	small tree much branched, 12 ft; leaves dark green above, shiny, paler below; flowers white, anthers yellow	rain forest			5.5	S	146.05	E	DMS	2-5km	SPEC	-5.833333	146.083333	2286	0
BM	45090	43176		BM001018996		Sayers, C.D.	NGF-	21517					5	1	1965		Lycianthes	moszkowskii	(Bitter) Bitter	Asia-Tropical	Malesia	Papua New Guinea	Morobe			Wagau, Morobe Dist., T.N.G.	small erect shrub, height 3 feet; leaves darkish green above, paler below; fruit ripening red, 1/2' diameter.	Oak forest.			6.5	S	146.5	E	DMS		SPEC	-6.833333	146.833333	1219	0
LAE	204686	43176	89751			Sayers, C.D.	NGF-	21517					5	1	1965		Lycianthes	moszkowskii	(Bitter) Bitter	Asia-Tropical	Malesia	Papua New Guinea	Morobe			Wagau, Morobe Dist., T.N.G.	small erect shrub, height 3 feet; leaves darkish green above, paler below; fruit ripening red, 1/2' diameter.	Oak forest.			6.5	S	146.5	E	DMS		SPEC	-6.833333	146.833333	1219	0
L	204687	43176		L.2859575		Sayers, C.D.	NGF-	21517					5	1	1965		Lycianthes	moszkowskii	(Bitter) Bitter	Asia-Tropical	Malesia	Papua New Guinea	Morobe			Wagau, Morobe Dist., T.N.G.	small erect shrub, height 3 feet; leaves darkish green above, paler below; fruit ripening red, 1/2' diameter.	Oak forest.			6.5	S	146.5	E	DMS		SPEC	-6.833333	146.833333	1219	0
L	230901	175225		L.2881416		Streimann, H.	NGF-	27634		Kairo, A.			16	5	1968		Lycianthes	moszkowskii	(Bitter) Bitter	Asia-Tropical	Malesia	Papua New Guinea	Morobe			Tawa Village near Aseki, Menyamya Subdistrict	small bush; leaves dull green above, green below; fruit red	disturbed forest on side of limestone ridge			7.24	S	146.07	E	DMS	2-5km	SPEC	-7.4	146.116667	1700	0	ca.
L	230900	175224		L.2881415		Streimann, H.	NGF-	35924		Kairo, A.			11	5	1968		Lycianthes	moszkowskii	(Bitter) Bitter	Asia-Tropical	Malesia	Papua New Guinea	Morobe			Piwi-anga, Menyamya-KaintibaRoad, Menyamya Subdistrict	small bush; leaves dull dark green above, green below; fruit red	on flats of lower montane forest			7.22	S	146.04	E	DMS	2-5km	SPEC	-7.366667	146.066667	1800	0	ca.
K	177051	136099		K000922505		Streimann, H.	NGF-	52968					30	11	1971		Lycianthes	moszkowskii	(Bitter) Bitter	Asia-Tropical	Malesia	Papua New Guinea	Sanduan			Vanimo hinterland, Vanimo subdistrict	small, few-branched shrubs, 1 m; leaves dull dark green above, green below; fruit green turning red	lowland rainforest on side of creek			2.4	S	141.15	E	DMS	2-5km	SPEC	-2.666667	141.25	500	0
LAE	204515	136099	141585			Streimann, H.	NGF-	52968					30	11	1971		Lycianthes	moszkowskii	(Bitter) Bitter	Asia-Tropical	Malesia	Papua New Guinea	Sanduan			Vanimo hinterland, Vanimo subdistrict	small, few-branched shrubs, 1 m; leaves dull dark green above, green below; fruit green turning red	lowland rainforest on side of creek			2.4	S	141.15	E	DMS	2-5km	SPEC	-2.666667	141.25	500	0
L	230905	136099		L.2859579		Streimann, H.	NGF-	52968					30	11	1971		Lycianthes	moszkowskii	(Bitter) Bitter	Asia-Tropical	Malesia	Papua New Guinea	Sanduan			Vanimo hinterland, Vanimo subdistrict	small, few-branched shrubs, 1 m; leaves dull dark green above, green below; fruit green turning red	lowland rainforest on side of creek			2.4	S	141.15	E	DMS	2-5km	SPEC	-2.666667	141.25	500	0
K	176170	135374		K001153755		Symon, D.E.		10631		Crutwell, N.			29	5	1977		Lycianthes	moszkowskii	(Bitter) Bitter	Asia-Tropical	Malesia	Papua New Guinea	Morobe	Wau		Aseki road from Bulolo	sprawling climber, stems to 2 cm diameter; leaves drab dark green; fruit pendant, bright red, largely hidden in fallen debris, moss, undergrowth (plus plants)	on forest floor; submontane Lithocarpus moss forest			7.286708	S	146.389133	E	DD	2-5km	GAZ	-7.286708	146.389133	2286	0	ca.
MO	180765	135374	3708097			Symon, D.E.		10631		Crutwell, N.			29	5	1977		Lycianthes	moszkowskii	(Bitter) Bitter	Asia-Tropical	Malesia	Papua New Guinea	Morobe	Wau		Aseki road from Bulolo	sprawling climber, stems to 2 cm diameter; leaves drab dark green; fruit pendant, bright red, largely hidden in fallen debris, moss, undergrowth (plus plants)	on forest floor; submontane Lithocarpus moss forest			7.286708	S	146.389133	E	DD	2-5km	GAZ	-7.286708	146.389133	2286	0	ca.
US	203920	135374	3083628	2840704		Symon, D.E.		10631		Crutwell, N.			29	5	1977		Lycianthes	moszkowskii	(Bitter) Bitter	Asia-Tropical	Malesia	Papua New Guinea	Morobe	Wau		Aseki road from Bulolo	sprawling climber, stems to 2 cm diameter; leaves drab dark green; fruit pendant, bright red, largely hidden in fallen debris, moss, undergrowth (plus plants)	on forest floor; submontane Lithocarpus moss forest			7.286708	S	146.389133	E	DD	2-5km	GAZ	-7.286708	146.389133	2286	0	ca.
LAE	204688	135374	254613			Symon, D.E.		10631		Crutwell, N.			29	5	1977		Lycianthes	moszkowskii	(Bitter) Bitter	Asia-Tropical	Malesia	Papua New Guinea	Morobe	Wau		Aseki road from Bulolo	sprawling climber, stems to 2 cm diameter; leaves drab dark green; fruit pendant, bright red, largely hidden in fallen debris, moss, undergrowth (plus plants)	on forest floor; submontane Lithocarpus moss forest			7.286708	S	146.389133	E	DD	2-5km	GAZ	-7.286708	146.389133	2286	0	ca.
L	204689	135374		L.4153283		Symon, D.E.		10631		Crutwell, N.			29	5	1977		Lycianthes	moszkowskii	(Bitter) Bitter	Asia-Tropical	Malesia	Papua New Guinea	Morobe	Wau		Aseki road from Bulolo	sprawling climber, stems to 2 cm diameter; leaves drab dark green; fruit pendant, bright red, largely hidden in fallen debris, moss, undergrowth (plus plants)	on forest floor; submontane Lithocarpus moss forest			7.286708	S	146.389133	E	DD	2-5km	GAZ	-7.286708	146.389133	2286	0	ca.
MO	181161	138869	3707409			Symon, D.E.		13828		Katik, P.			31	5	1984		Lycianthes	moszkowskii	(Bitter) Bitter	Asia-Tropical	Malesia	Papua New Guinea	Morobe		Aseki	Aseki road, below crest	white flowers, mostly solitary, open out flat (lobes not recurved); one ripe fruit bright shiny red and broad elliptic in shape; more erect and slender and branched above than nos. 13827-29	in giant upland Pandanus, often in deep shade and on steep slopes			7.174327	S	146.326071	E	DD	2-5km	GAZ	-7.174327	146.326	1950	0
LAE	204514	138869	254865			Symon, D.E.		13828		Katik, P.			31	5	1984		Lycianthes	moszkowskii	(Bitter) Bitter	Asia-Tropical	Malesia	Papua New Guinea	Morobe		Aseki	Aseki road, below crest	white flowers, mostly solitary, open out flat (lobes not recurved); one ripe fruit bright shiny red and broad elliptic in shape; more erect and slender and branched above than nos. 13827-29	in giant upland Pandanus, often in deep shade and on steep slopes			7.174327	S	146.326071	E	DD	2-5km	GAZ	-7.174327	146.326	1950	0
MO	181162	138870	3707411			Symon, D.E.		13830		Katik, P.			31	5	1984		Lycianthes	moszkowskii	(Bitter) Bitter	Asia-Tropical	Malesia	Papua New Guinea	Morobe		Aseki	Aseki road, below crest	more or less erect sparsely branched shrub, may be same as 13828	in giant upland Pandanus			7.174327	S	146.326071	E	DD	2-5km	GAZ	-7.174327	146.326	1950	0
MO	181163	138870	3707412			Symon, D.E.		13830		Katik, P.			31	5	1984		Lycianthes	moszkowskii	(Bitter) Bitter	Asia-Tropical	Malesia	Papua New Guinea	Morobe		Aseki	Aseki road, below crest	more or less erect sparsely branched shrub, may be same as 13828	in giant upland Pandanus			7.174327	S	146.326071	E	DD	2-5km	GAZ	-7.174327	146.326	1950	0
MO	181164	138870	3707408			Symon, D.E.		13830		Katik, P.			31	5	1984		Lycianthes	moszkowskii	(Bitter) Bitter	Asia-Tropical	Malesia	Papua New Guinea	Morobe		Aseki	Aseki road, below crest	more or less erect sparsely branched shrub, may be same as 13828	in giant upland Pandanus			7.174327	S	146.326071	E	DD	2-5km	GAZ	-7.174327	146.326	1950	0
LAE	204513	138870	254864			Symon, D.E.		13830		Katik, P.			31	5	1984		Lycianthes	moszkowskii	(Bitter) Bitter	Asia-Tropical	Malesia	Papua New Guinea	Morobe		Aseki	Aseki road, below crest	more or less erect sparsely branched shrub, may be same as 13828	in giant upland Pandanus			7.174327	S	146.326071	E	DD	2-5km	GAZ	-7.174327	146.326	1950	0
L	204513	138870	254864	L.4153145		Symon, D.E.		13830		Katik, P.			31	5	1984		Lycianthes	moszkowskii	(Bitter) Bitter	Asia-Tropical	Malesia	Papua New Guinea	Morobe		Aseki	Aseki road, below crest	more or less erect sparsely branched shrub, may be same as 13828	in giant upland Pandanus			7.174327	S	146.326071	E	DD	2-5km	GAZ	-7.174327	146.326	1950	0
MO	181165	138871	3707407			Symon, D.E.		13846		Kairo, A.			2	6	1984		Lycianthes	moszkowskii	(Bitter) Bitter	Asia-Tropical	Malesia	Papua New Guinea	Morobe			Mount Missim, lower slopes	1 plant; 1 bud and 1 fruit and leaves				7.13	S	146.49	E	DMS	2-5km	SPEC	-7.216667	146.816667	0	0
LAE	204690	138871	254869			Symon, D.E.		13846		Kairo, A.			2	6	1984		Lycianthes	moszkowskii	(Bitter) Bitter	Asia-Tropical	Malesia	Papua New Guinea	Morobe			Mount Missim, lower slopes	1 plant; 1 bud and 1 fruit and leaves				7.13	S	146.49	E	DMS	2-5km	SPEC	-7.216667	146.816667	0	0
L	204691	138871		L.4153138		Symon, D.E.		13846		Kairo, A.			2	6	1984		Lycianthes	moszkowskii	(Bitter) Bitter	Asia-Tropical	Malesia	Papua New Guinea	Morobe			Mount Missim, lower slopes	1 plant; 1 bud and 1 fruit and leaves				7.13	S	146.49	E	DMS	2-5km	SPEC	-7.216667	146.816667	0	0
L	230897	175223		L.4156325		Symon, D.E.		13853		Vinas, A.			3	6	1984		Lycianthes	moszkowskii	(Bitter) Bitter	Asia-Tropical	Malesia	Papua New Guinea	Morobe	Bulolo District	Gumi	Gumi area	straggly shrub to 1 m, more or less flat-topped, mostly in shade; on giant Pandanus				7.12	S	146.25	E	DMS	2-5km	SPEC	-7.2	146.416667	1750	0
LAE	230898	175223	254867			Symon, D.E.		13853		Vinas, A.			3	6	1984		Lycianthes	moszkowskii	(Bitter) Bitter	Asia-Tropical	Malesia	Papua New Guinea	Morobe	Bulolo District	Gumi	Gumi area	straggly shrub to 1 m, more or less flat-topped, mostly in shade; on giant Pandanus				7.12	S	146.25	E	DMS	2-5km	SPEC	-7.2	146.416667	1750	0
L	230899	175223		L.4156326		Symon, D.E.		13853		Vinas, A.			3	6	1984		Lycianthes	moszkowskii	(Bitter) Bitter	Asia-Tropical	Malesia	Papua New Guinea	Morobe	Bulolo District	Gumi	Gumi area	straggly shrub to 1 m, more or less flat-topped, mostly in shade; on giant Pandanus				7.12	S	146.25	E	DMS	2-5km	SPEC	-7.2	146.416667	1750	0
MO	181166	138872	3707405			Symon, D.E.		13854		Vinas, A.			3	6	1984		Lycianthes	moszkowskii	(Bitter) Bitter	Asia-Tropical	Malesia	Papua New Guinea	Morobe	Bulolo District	Gumi	Gumi area		on giant Pandanus			7.12	S	146.25	E	DMS	2-5km	SPEC	-7.2	146.416667	1750	0
LAE	204682	138872	254866			Symon, D.E.		13854		Vinas, A.			3	6	1984		Lycianthes	moszkowskii	(Bitter) Bitter	Asia-Tropical	Malesia	Papua New Guinea	Morobe	Bulolo District	Gumi	Gumi area		on giant Pandanus			7.12	S	146.25	E	DMS	2-5km	SPEC	-7.2	146.416667	1750	0
L	204683	138872		L.4153143		Symon, D.E.		13854		Vinas, A.			3	6	1984		Lycianthes	moszkowskii	(Bitter) Bitter	Asia-Tropical	Malesia	Papua New Guinea	Morobe	Bulolo District	Gumi	Gumi area		on giant Pandanus			7.12	S	146.25	E	DMS	2-5km	SPEC	-7.2	146.416667	1750	0
A	169356	130327		619955		Takeuchi, W.N.		10663					10	10	1995		Lycianthes	moszkowskii	(Bitter) Bitter	Asia-Tropical	Malesia	Papua New Guinea	Western Highlands			border with Mandang Province, Bismarck range, summit ridge at Camp 2 (Mt. Oibo)	climbing shrub; apical parts wtih lax indumentum of simple hairs, later glabrescent; leaves distichous, subcoriaceous, sub-bullate, adaxial surface dark dull green and abaxially medium green; lamina apex caudate; minor leaves ovate, usually < 1 cm long; inflorecence axillary, fasciculate, 1-6 flowers per cluster; entire flower and pedicel purple; calyx truncate; corolla of 5 petals	mossy montane forest			5.32736	S	144.47812	E	DM	>20km	SPEC	-5.5456	144.796867	1830	2044
LAE	204831	130327	297460			Takeuchi, W.N.		10663					10	10	1995		Lycianthes	moszkowskii	(Bitter) Bitter	Asia-Tropical	Malesia	Papua New Guinea	Western Highlands			border with Mandang Province, Bismarck range, summit ridge at Camp 2 (Mt. Oibo)	climbing shrub; apical parts wtih lax indumentum of simple hairs, later glabrescent; leaves distichous, subcoriaceous, sub-bullate, adaxial surface dark dull green and abaxially medium green; lamina apex caudate; minor leaves ovate, usually < 1 cm long; inflorecence axillary, fasciculate, 1-6 flowers per cluster; entire flower and pedicel purple; calyx truncate; corolla of 5 petals	mossy montane forest			5.32736	S	144.47812	E	DM	>20km	SPEC	-5.5456	144.796867	1830	2044
L	204832	130327		L.4156792		Takeuchi, W.N.		10663					10	10	1995		Lycianthes	moszkowskii	(Bitter) Bitter	Asia-Tropical	Malesia	Papua New Guinea	Western Highlands			border with Mandang Province, Bismarck range, summit ridge at Camp 2 (Mt. Oibo)	climbing shrub; apical parts wtih lax indumentum of simple hairs, later glabrescent; leaves distichous, subcoriaceous, sub-bullate, adaxial surface dark dull green and abaxially medium green; lamina apex caudate; minor leaves ovate, usually < 1 cm long; inflorecence axillary, fasciculate, 1-6 flowers per cluster; entire flower and pedicel purple; calyx truncate; corolla of 5 petals	mossy montane forest			5.32736	S	144.47812	E	DM	>20km	SPEC	-5.5456	144.796867	1830	2044
GH	169508	130459				Webster, G.L.		15188		Hildreth, R.			8	9	1968		Lycianthes	moszkowskii	(Bitter) Bitter	Asia-Tropical	Malesia	Papua New Guinea	Morobe			near Namie Creek, along Edie Creek road, on flanks of Mount Kaindi, above Wau	shrub 1.5 m; flowers white	remnants of rainforest on steep rocky slopes			7.3171	S	146.6993	E	DD	>20km	GAZ	-7.3171	146.6993	1585	1615
A	958	1019		77835		Brass, L.J.		12907			holotype	Solanum multifolium Merr. & L.M.Perry	0	2	1939		Lycianthes	multifolia	(Merr. & L.M.Perry) A.R.Bean	Asia-Tropical	Malesia	Indonesia	Papua			6 km. southwest of Bernhard Camp, Idenburg River [=Taritatu River], rainforest gulley	Very slender shrub 2-3m. high; fr red.	Common in a rain forest gulley.			3.66667	S	140.25	E	DD	2-5km	GAZ	-3.66667	140.25	1150	0
BM	45013	1019		BM000778109		Brass, L.J.		12907			isotype	Solanum multifolium Merr. & L.M.Perry	0	2	1939		Lycianthes	multifolia	(Merr. & L.M.Perry) A.R.Bean	Asia-Tropical	Malesia	Indonesia	Papua			6 km. southwest of Bernhard Camp, Idenburg River [=Taritatu River], rainforest gulley	Very slender shrub 2-3m. high; fr red.	Common in a rain forest gulley.			3.66667	S	140.25	E	DD	2-5km	GAZ	-3.66667	140.25	1150	0
L	143891	1019		L0003646		Brass, L.J.		12907			isotype	Solanum multifolium Merr. & L.M.Perry	0	2	1939		Lycianthes	multifolia	(Merr. & L.M.Perry) A.R.Bean	Asia-Tropical	Malesia	Indonesia	Papua			6 km. southwest of Bernhard Camp, Idenburg River [=Taritatu River], rainforest gulley	Very slender shrub 2-3m. high; fr red.	Common in a rain forest gulley.			3.66667	S	140.25	E	DD	2-5km	GAZ	-3.66667	140.25	1150	0
BRI	143892	1019		BRI-AQ0022668		Brass, L.J.		12907			isotype	Solanum multifolium Merr. & L.M.Perry	0	2	1939		Lycianthes	multifolia	(Merr. & L.M.Perry) A.R.Bean	Asia-Tropical	Malesia	Indonesia	Papua			6 km. southwest of Bernhard Camp, Idenburg River [=Taritatu River], rainforest gulley	Very slender shrub 2-3m. high; fr red.	Common in a rain forest gulley.			3.66667	S	140.25	E	DD	2-5km	GAZ	-3.66667	140.25	1150	0
LAE	204702	1019	6546			Brass, L.J.		12907			isotype	Solanum multifolium Merr. & L.M.Perry	0	2	1939		Lycianthes	multifolia	(Merr. & L.M.Perry) A.R.Bean	Asia-Tropical	Malesia	Indonesia	Papua			6 km. southwest of Bernhard Camp, Idenburg River [=Taritatu River], rainforest gulley	Very slender shrub 2-3m. high; fr red.	Common in a rain forest gulley.			3.66667	S	140.25	E	DD	2-5km	GAZ	-3.66667	140.25	1150	0
LAE	204703	1019	229594			Brass, L.J.		12907			isotype	Solanum multifolium Merr. & L.M.Perry	0	2	1939		Lycianthes	multifolia	(Merr. & L.M.Perry) A.R.Bean	Asia-Tropical	Malesia	Indonesia	Papua			6 km. southwest of Bernhard Camp, Idenburg River [=Taritatu River], rainforest gulley	Very slender shrub 2-3m. high; fr red.	Common in a rain forest gulley.			3.66667	S	140.25	E	DD	2-5km	GAZ	-3.66667	140.25	1150	0
A	170343	131189				Kalkman, C.	BW-	3479					1	4	1956		Lycianthes	multifolia	(Merr. & L.M.Perry) A.R.Bean	Asia-Tropical	Malesia	Indonesia	Papua			Res. Hollandia [Jayapura], Nemo	shrub 80 cm; rather common; corolla white, calyx light green, anthers yellow				2.709222	S	140.937676	E	DD		GAZ	-2.709222	140.937676	5	0
K	176251	131189		K000922508		Kalkman, C.	BW-	3479					1	4	1956		Lycianthes	multifolia	(Merr. & L.M.Perry) A.R.Bean	Asia-Tropical	Malesia	Indonesia	Papua			Res. Hollandia [Jayapura], Nemo	shrub 80 cm; rather common; corolla white, calyx light green, anthers yellow				2.709222	S	140.937676	E	DD		GAZ	-2.709222	140.937676	5	0
LAE	204704	131189	16347			Kalkman, C.	BW-	3479					1	4	1956		Lycianthes	multifolia	(Merr. & L.M.Perry) A.R.Bean	Asia-Tropical	Malesia	Indonesia	Papua			Res. Hollandia [Jayapura], Nemo	shrub 80 cm; rather common; corolla white, calyx light green, anthers yellow				2.709222	S	140.937676	E	DD		GAZ	-2.709222	140.937676	5	0
L	204705	131189		L.2882040		Kalkman, C.	BW-	3479					1	4	1956		Lycianthes	multifolia	(Merr. & L.M.Perry) A.R.Bean	Asia-Tropical	Malesia	Indonesia	Papua			Res. Hollandia [Jayapura], Nemo	shrub 80 cm; rather common; corolla white, calyx light green, anthers yellow				2.709222	S	140.937676	E	DD		GAZ	-2.709222	140.937676	5	0
E	169339	130314		E00426517		Wiakabu, J.	LAE-	70476		Mamalai, O.			9	9	1977		Lycianthes	multifolia	(Merr. & L.M.Perry) A.R.Bean	Asia-Tropical	Malesia	Papua New Guinea	Sanduan			near Daunda Bridge, Bewani Highway, subdistrict Vainimo, West Sepik	shrub ca. 30 cm tall; leaves dull light green above, pale green below; flowers white; fruit unripe green, ripe red	undergrowth of mountain forests, on brown clay soils			2.44	S	141.15	E	DMS	2-5km	SPEC	-2.733333	141.25	120	0
A	169340	130314				Wiakabu, J.	LAE-	70476		Mamalai, O.			9	9	1977		Lycianthes	multifolia	(Merr. & L.M.Perry) A.R.Bean	Asia-Tropical	Malesia	Papua New Guinea	Sanduan			near Daunda Bridge, Bewani Highway, subdistrict Vainimo, West Sepik	shrub ca. 30 cm tall; leaves dull light green above, pale green below; flowers white; fruit unripe green, ripe red	undergrowth of mountain forests, on brown clay soils			2.44	S	141.15	E	DMS	2-5km	SPEC	-2.733333	141.25	120	0
LAE	204521	130314	237123			Wiakabu, J.	LAE-	70476		Mamalai, O.			9	9	1977		Lycianthes	multifolia	(Merr. & L.M.Perry) A.R.Bean	Asia-Tropical	Malesia	Papua New Guinea	Sanduan			near Daunda Bridge, Bewani Highway, subdistrict Vainimo, West Sepik	shrub ca. 30 cm tall; leaves dull light green above, pale green below; flowers white; fruit unripe green, ripe red	undergrowth of mountain forests, on brown clay soils			2.44	S	141.15	E	DMS	2-5km	SPEC	-2.733333	141.25	120	0
K	213063	130314		K001153716		Wiakabu, J.	LAE-	70476		Mamalai, O.			9	9	1977		Lycianthes	multifolia	(Merr. & L.M.Perry) A.R.Bean	Asia-Tropical	Malesia	Papua New Guinea	Sanduan			near Daunda Bridge, Bewani Highway, subdistrict Vainimo, West Sepik	shrub ca. 30 cm tall; leaves dull light green above, pale green below; flowers white; fruit unripe green, ripe red	undergrowth of mountain forests, on brown clay soils			2.44	S	141.15	E	DMS	2-5km	SPEC	-2.733333	141.25	120	0
A	169319	130297				A�t		395					1	7	1941		Lycianthes	oliveriana	(Lauterb. & K.Schum.) Bitter	Asia-Tropical	Malesia	Indonesia	Papua			'S Nw Guinea' Sg. A�ndosa near Oeta [=Uta]	fruit black				4.369907	S	135.55	E	DMS	5-20k	GAZ	-4.627519	135.917	3	0
K	176225	130297		K000922467		A�t		395					1	7	1941		Lycianthes	oliveriana	(Lauterb. & K.Schum.) Bitter	Asia-Tropical	Malesia	Indonesia	Papua			'S Nw Guinea' Sg. A�ndosa near Oeta [=Uta]	fruit black				4.369907	S	135.55	E	DMS	5-20k	GAZ	-4.627519	135.917	3	0
L	230192	130297		L.2881430		A�t		395					1	7	1941		Lycianthes	oliveriana	(Lauterb. & K.Schum.) Bitter	Asia-Tropical	Malesia	Indonesia	Papua			'S Nw Guinea' Sg. A�ndosa near Oeta [=Uta]	fruit black				4.369907	S	135.55	E	DMS	5-20k	GAZ	-4.627519	135.917	3	0
BM	45092	43178		BM001018998		Carr, C.E.		11670					12	3	1935		Lycianthes	oliveriana	(Lauterb. & K.Schum.) Bitter	Asia-Tropical	Malesia	Papua New Guinea	Central		Veiya	Veiya	climber; flowers white suffused pale purple at base; stamens yellow	Forest			0		0					0	0	0	0
NY	169281	43178		2286517		Carr, C.E.		11670					12	3	1935		Lycianthes	oliveriana	(Lauterb. & K.Schum.) Bitter	Asia-Tropical	Malesia	Papua New Guinea	Central		Veiya	Veiya	climber; flowers white suffused pale purple at base; stamens yellow	Forest			0		0					0	0	0	0
K	176230	43178		K000922477		Carr, C.E.		11670					12	3	1935		Lycianthes	oliveriana	(Lauterb. & K.Schum.) Bitter	Asia-Tropical	Malesia	Papua New Guinea	Central		Veiya	Veiya	climber; flowers white suffused pale purple at base; stamens yellow	Forest			0		0					0	0	0	0
L	183700	43178		L.2881442		Carr, C.E.		11670					12	3	1935		Lycianthes	oliveriana	(Lauterb. & K.Schum.) Bitter	Asia-Tropical	Malesia	Papua New Guinea	Central		Veiya	Veiya	climber; flowers white suffused pale purple at base; stamens yellow	Forest			0		0					0	0	0	0
K	177067	136113		K000222978		Carr, C.E.		15948					4	3	1936		Lycianthes	oliveriana	(Lauterb. & K.Schum.) Bitter	Asia-Tropical	Malesia	Papua New Guinea	Oro		Isuarava		tree 15 ft.; flowers green	secondary forest			9	S	147.4415	E	DMS	2-5km	GAZ	-9	147.7375	1067	0
B	177067	136113		B 10 1234092		Carr, C.E.		15948					4	3	1936		Lycianthes	oliveriana	(Lauterb. & K.Schum.) Bitter	Asia-Tropical	Malesia	Papua New Guinea	Oro		Isuarava		tree 15 ft.; flowers green	secondary forest			9	S	147.4415	E	DMS	2-5km	GAZ	-9	147.7375	1067	0
A	169326	130303				Clemens, M.S.		1821					13	2	1936		Lycianthes	oliveriana	(Lauterb. & K.Schum.) Bitter	Asia-Tropical	Malesia	Papua New Guinea	Morobe			Sattelberg	climb. vine on small tree; fls pedicels deep purple	forest hill			6.29	S	147.46	E	DMS	2-5km	GAZ	-6.483333	147.766667	1006	0
L	230201	130303		L.2881428		Clemens, M.S.		1821					13	2	1936		Lycianthes	oliveriana	(Lauterb. & K.Schum.) Bitter	Asia-Tropical	Malesia	Papua New Guinea	Morobe			Sattelberg	climb. vine on small tree; fls pedicels deep purple	forest hill			6.29	S	147.46	E	DMS	2-5km	GAZ	-6.483333	147.766667	1006	0
A	169315	130293				Conn, B.J.		1756		Katik, P. & Vinas, A.N.			3	3	1985		Lycianthes	oliveriana	(Lauterb. & K.Schum.) Bitter	Asia-Tropical	Malesia	Papua New Guinea	Morobe			CRA Camp, near Wafi River, east of Tsili Tsili	common; climbing shrub up to 8 m; leaves mid green, paler below; flowers not seen; fruit green	disturbed forest near campsite			6.49	S	146.28	E	DMS	2-5km	SPEC	-6.816667	146.466667	200	0	ca.
MO	180789	130293	3829243			Conn, B.J.		1756		Katik, P. & Vinas, A.N.			3	3	1985		Lycianthes	oliveriana	(Lauterb. & K.Schum.) Bitter	Asia-Tropical	Malesia	Papua New Guinea	Morobe			CRA Camp, near Wafi River, east of Tsili Tsili	common; climbing shrub up to 8 m; leaves mid green, paler below; flowers not seen; fruit green	disturbed forest near campsite			6.49	S	146.28	E	DMS	2-5km	SPEC	-6.816667	146.466667	200	0	ca.
LAE	204874	130293	255743			Conn, B.J.		1756		Katik, P. & Vinas, A.N.			3	3	1985		Lycianthes	oliveriana	(Lauterb. & K.Schum.) Bitter	Asia-Tropical	Malesia	Papua New Guinea	Morobe			CRA Camp, near Wafi River, east of Tsili Tsili	common; climbing shrub up to 8 m; leaves mid green, paler below; flowers not seen; fruit green	disturbed forest near campsite			6.49	S	146.28	E	DMS	2-5km	SPEC	-6.816667	146.466667	200	0	ca.
L	204875	130293		L.2876624		Conn, B.J.		1756		Katik, P. & Vinas, A.N.			3	3	1985		Lycianthes	oliveriana	(Lauterb. & K.Schum.) Bitter	Asia-Tropical	Malesia	Papua New Guinea	Morobe			CRA Camp, near Wafi River, east of Tsili Tsili	common; climbing shrub up to 8 m; leaves mid green, paler below; flowers not seen; fruit green	disturbed forest near campsite			6.49	S	146.28	E	DMS	2-5km	SPEC	-6.816667	146.466667	200	0	ca.
BRI	230002	130293		AQ0434841		Conn, B.J.		1756		Katik, P. & Vinas, A.N.			3	3	1985		Lycianthes	oliveriana	(Lauterb. & K.Schum.) Bitter	Asia-Tropical	Malesia	Papua New Guinea	Morobe			CRA Camp, near Wafi River, east of Tsili Tsili	common; climbing shrub up to 8 m; leaves mid green, paler below; flowers not seen; fruit green	disturbed forest near campsite			6.49	S	146.28	E	DMS	2-5km	SPEC	-6.816667	146.466667	200	0	ca.
K	177058	136105		K000922468		Craven, L.A.		848		Schodde, R.			18	2	1966		Lycianthes	oliveriana	(Lauterb. & K.Schum.) Bitter	Asia-Tropical	Malesia	Papua New Guinea	Gulf		Ravikivau	Gulf District, near Ravikivau, Purari delta	climber; leaves dull glossy mid green above, duller and paler below; fruit dull dark green	swamp-woodland			7.601023	S	145.041426	E	DD	2-5km	GAZ	-7.601023	145.041426	5	0	ca.
LAE	204746	136105	208267			Craven, L.A.		848		Schodde, R.			18	2	1966		Lycianthes	oliveriana	(Lauterb. & K.Schum.) Bitter	Asia-Tropical	Malesia	Papua New Guinea	Gulf		Ravikivau	Gulf District, near Ravikivau, Purari delta	climber; leaves dull glossy mid green above, duller and paler below; fruit dull dark green	swamp-woodland			7.601023	S	145.041426	E	DD	2-5km	GAZ	-7.601023	145.041426	5	0	ca.
L	204747	136105		L.2876621		Craven, L.A.		848		Schodde, R.			18	2	1966		Lycianthes	oliveriana	(Lauterb. & K.Schum.) Bitter	Asia-Tropical	Malesia	Papua New Guinea	Gulf		Ravikivau	Gulf District, near Ravikivau, Purari delta	climber; leaves dull glossy mid green above, duller and paler below; fruit dull dark green	swamp-woodland			7.601023	S	145.041426	E	DD	2-5km	GAZ	-7.601023	145.041426	5	0	ca.
L	204748	136105		L.2876622		Craven, L.A.		848		Schodde, R.			18	2	1966		Lycianthes	oliveriana	(Lauterb. & K.Schum.) Bitter	Asia-Tropical	Malesia	Papua New Guinea	Gulf		Ravikivau	Gulf District, near Ravikivau, Purari delta	climber; leaves dull glossy mid green above, duller and paler below; fruit dull dark green	swamp-woodland			7.601023	S	145.041426	E	DD	2-5km	GAZ	-7.601023	145.041426	5	0	ca.
US	204213	155615	3683659	2838870		Damas, D.	SAJ-	1050		Sundue, M.A.; He, S.; Mitoe, S. & Unimba, V.			8	2	2013		Lycianthes	oliveriana	(Lauterb. & K.Schum.) Bitter	Asia-Tropical	Malesia	Papua New Guinea	Oro		Sibium Mountains	ridge to E of Akupe Camp, Giegari	fragrant woody climber; leaves alternate, distichous, lanceolate, 6.5 x 5.8 cm, glabrous; flowers in axillary fascicles, tepals tubular, white, covered in fine pubesence, pedicels pink, 6 mm	montane evergreen moss forest			9.30823	S	148.29298	E	DD		SPEC	-9.30823	148.29298	1303	0
LAE	204667	155615	296436			Damas, D.	SAJ-	1050		Sundue, M.A.; He, S.; Mitoe, S. & Unimba, V.			8	2	2013		Lycianthes	oliveriana	(Lauterb. & K.Schum.) Bitter	Asia-Tropical	Malesia	Papua New Guinea	Oro		Sibium Mountains	ridge to E of Akupe Camp, Giegari	fragrant woody climber; leaves alternate, distichous, lanceolate, 6.5 x 5.8 cm, glabrous; flowers in axillary fascicles, tepals tubular, white, covered in fine pubesence, pedicels pink, 6 mm	montane evergreen moss forest			9.30823	S	148.29298	E	DD		SPEC	-9.30823	148.29298	1303	0
K	229311	155615		k000922790		Damas, D.	SAJ-	1050		Sundue, M.A.; He, S.; Mitoe, S. & Unimba, V.			8	2	2013		Lycianthes	oliveriana	(Lauterb. & K.Schum.) Bitter	Asia-Tropical	Malesia	Papua New Guinea	Oro		Sibium Mountains	ridge to E of Akupe Camp, Giegari	fragrant woody climber; leaves alternate, distichous, lanceolate, 6.5 x 5.8 cm, glabrous; flowers in axillary fascicles, tepals tubular, white, covered in fine pubesence, pedicels pink, 6 mm	montane evergreen moss forest			9.30823	S	148.29298	E	DD		SPEC	-9.30823	148.29298	1303	0
K	177055	136102		K000922530		Docters van Leeuwen, W.M.		9884					0	8	1926		Lycianthes	oliveriana	(Lauterb. & K.Schum.) Bitter	Asia-Tropical	Malesia	Indonesia	Papua			Rouffaer River [=Tariku River, Sungai Tariku]	liana	forest			2.474141	S	138.234261	E	DD	>20km	GAZ	-2.474141	138.234261	175	0
K	177064	136111		K000922459		Frodin, D.G.		2352		Morren & Gabir			8	3	1992		Lycianthes	oliveriana	(Lauterb. & K.Schum.) Bitter	Asia-Tropical	Malesia	Papua New Guinea	Sanduan			Telefomin District, Hak Valley, lower slopes of Deptabip ridge [Sanduan Province]	much-branched climber with drooping branches; leaves mid-green above, pale below; buds green, stamens blue (used as bird hide site)	secondary forest by creek			4.988518	S	141.542542	E	DD	2-5km	GAZ	-4.988518	141.542542	825	0		tek	Mianmin
K	177059	136106		K000922470		Gjellerup, K.		613					21	8	1911		Lycianthes	oliveriana	(Lauterb. & K.Schum.) Bitter	Asia-Tropical	Malesia	Indonesia	Papua		Sawia	'Nova Guinea neerlandica septemtrionalis'					3.028006	S	140.75863	E	DD	2-5km	GAZ	-3.028006	140.75863	100	0
MEL	230178	174777		MEL 0625547A		Goldie, A.		s.n.					0	0	0	s.d.	Lycianthes	oliveriana	(Lauterb. & K.Schum.) Bitter	Asia-Tropical	Malesia	Papua New Guinea	Central			Port Moresby [National Capital District today]					9.27	S	147.11	E	DMS	2-5km	SPEC	-9.45	147.183333	0	0
A	170345	131191				Hartley, T.G.		10065					26	3	1962		Lycianthes	oliveriana	(Lauterb. & K.Schum.) Bitter	Asia-Tropical	Malesia	Papua New Guinea	Morobe			Bewapi Creek, about 4 miles W of Lae	liana, climbing in trees in rain forest on slope; flowers with whitish perianth, purple receptacle and pedicel; fruit blue-black	rain forest on slope			6.4	S	146.55	E	DMS	2-5km	SPEC	-6.666667	146.916667	60	0
LAE	204740	131191	52221			Hartley, T.G.		10065					26	3	1962		Lycianthes	oliveriana	(Lauterb. & K.Schum.) Bitter	Asia-Tropical	Malesia	Papua New Guinea	Morobe			Bewapi Creek, about 4 miles W of Lae	liana, climbing in trees in rain forest on slope; flowers with whitish perianth, purple receptacle and pedicel; fruit blue-black	rain forest on slope			6.4	S	146.55	E	DMS	2-5km	SPEC	-6.666667	146.916667	60	0
L	204741	131191		L.2876627		Hartley, T.G.		10065					26	3	1962		Lycianthes	oliveriana	(Lauterb. & K.Schum.) Bitter	Asia-Tropical	Malesia	Papua New Guinea	Morobe			Bewapi Creek, about 4 miles W of Lae	liana, climbing in trees in rain forest on slope; flowers with whitish perianth, purple receptacle and pedicel; fruit blue-black	rain forest on slope			6.4	S	146.55	E	DMS	2-5km	SPEC	-6.666667	146.916667	60	0
A	169306	130288				Hartley, T.G.		10136					30	4	1962		Lycianthes	oliveriana	(Lauterb. & K.Schum.) Bitter	Asia-Tropical	Malesia	Papua New Guinea	Morobe			Burep River NE of Lae	liana; fruit green, hard	border of rainforest along river			6.4	S	147.05	E	DMS	2-5km	SPEC	-6.666667	147.083333	30	0
K	176144	130288		K001153748		Hartley, T.G.		10136					30	4	1962		Lycianthes	oliveriana	(Lauterb. & K.Schum.) Bitter	Asia-Tropical	Malesia	Papua New Guinea	Morobe			Burep River NE of Lae	liana; fruit green, hard	border of rainforest along river			6.4	S	147.05	E	DMS	2-5km	SPEC	-6.666667	147.083333	30	0
LAE	204737	130288	53734			Hartley, T.G.		10136					30	4	1962		Lycianthes	oliveriana	(Lauterb. & K.Schum.) Bitter	Asia-Tropical	Malesia	Papua New Guinea	Morobe			Burep River NE of Lae	liana; fruit green, hard	border of rainforest along river			6.4	S	147.05	E	DMS	2-5km	SPEC	-6.666667	147.083333	30	0
L	204738	130288		L.2881439		Hartley, T.G.		10136					30	4	1962		Lycianthes	oliveriana	(Lauterb. & K.Schum.) Bitter	Asia-Tropical	Malesia	Papua New Guinea	Morobe			Burep River NE of Lae	liana; fruit green, hard	border of rainforest along river			6.4	S	147.05	E	DMS	2-5km	SPEC	-6.666667	147.083333	30	0
L	204739	130288		L.2876626		Hartley, T.G.		10136					30	4	1962		Lycianthes	oliveriana	(Lauterb. & K.Schum.) Bitter	Asia-Tropical	Malesia	Papua New Guinea	Morobe			Burep River NE of Lae	liana; fruit green, hard	border of rainforest along river			6.4	S	147.05	E	DMS	2-5km	SPEC	-6.666667	147.083333	30	0
G	205022	130288				Hartley, T.G.		10136					30	4	1962		Lycianthes	oliveriana	(Lauterb. & K.Schum.) Bitter	Asia-Tropical	Malesia	Papua New Guinea	Morobe			Burep River NE of Lae	liana; fruit green, hard	border of rainforest along river			6.4	S	147.05	E	DMS	2-5km	SPEC	-6.666667	147.083333	30	0
A	169308	130290				Hartley, T.G.		11428					18	3	1963		Lycianthes	oliveriana	(Lauterb. & K.Schum.) Bitter	Asia-Tropical	Malesia	Papua New Guinea	Morobe			Tymne-Wago track	liana, climbing in trees; corolla pale yellowish blue; calyx purple; leaves dark green above, pale glaucous below	rainforest along stream			6.5	S	146.42	E	DMS	2-5km	SPEC	-6.833333	146.7	457	0	ca.
K	176218	130290		K000922460		Hartley, T.G.		11428					18	3	1963		Lycianthes	oliveriana	(Lauterb. & K.Schum.) Bitter	Asia-Tropical	Malesia	Papua New Guinea	Morobe			Tymne-Wago track	liana, climbing in trees; corolla pale yellowish blue; calyx purple; leaves dark green above, pale glaucous below	rainforest along stream			6.5	S	146.42	E	DMS	2-5km	SPEC	-6.833333	146.7	457	0	ca.
LAE	204734	130290	65297			Hartley, T.G.		11428					18	3	1963		Lycianthes	oliveriana	(Lauterb. & K.Schum.) Bitter	Asia-Tropical	Malesia	Papua New Guinea	Morobe			Tymne-Wago track	liana, climbing in trees; corolla pale yellowish blue; calyx purple; leaves dark green above, pale glaucous below	rainforest along stream			6.5	S	146.42	E	DMS	2-5km	SPEC	-6.833333	146.7	457	0	ca.
L	204735	130290		L.2881438		Hartley, T.G.		11428					18	3	1963		Lycianthes	oliveriana	(Lauterb. & K.Schum.) Bitter	Asia-Tropical	Malesia	Papua New Guinea	Morobe			Tymne-Wago track	liana, climbing in trees; corolla pale yellowish blue; calyx purple; leaves dark green above, pale glaucous below	rainforest along stream			6.5	S	146.42	E	DMS	2-5km	SPEC	-6.833333	146.7	457	0	ca.
L	204736	130290		L.2876632		Hartley, T.G.		11428					18	3	1963		Lycianthes	oliveriana	(Lauterb. & K.Schum.) Bitter	Asia-Tropical	Malesia	Papua New Guinea	Morobe			Tymne-Wago track	liana, climbing in trees; corolla pale yellowish blue; calyx purple; leaves dark green above, pale glaucous below	rainforest along stream			6.5	S	146.42	E	DMS	2-5km	SPEC	-6.833333	146.7	457	0	ca.
LE	40356	39251		LE00016994		Hollrung, M.		776			isolectotype	Solanum oliverianum Lauterb. & K.Schum.	0	0	1887		Lycianthes	oliveriana	(Lauterb. & K.Schum.) Bitter	Asia-Tropical	Malesia	Papua New Guinea				Kaiser Wilhelmsland, Agustaflum.					0		0					0	0	0	0
K	176223	39251		K000759399		Hollrung, M.		776			lectotype	Solanum oliverianum Lauterb. & K.Schum.	0	0	1887		Lycianthes	oliveriana	(Lauterb. & K.Schum.) Bitter	Asia-Tropical	Malesia	Papua New Guinea				Kaiser Wilhelmsland, Agustaflum.					0		0					0	0	0	0
P	177008	39251		P00379610		Hollrung, M.		776			isolectotype	Solanum oliverianum Lauterb. & K.Schum.	0	0	1887		Lycianthes	oliveriana	(Lauterb. & K.Schum.) Bitter	Asia-Tropical	Malesia	Papua New Guinea				Kaiser Wilhelmsland, Agustaflum.					0		0					0	0	0	0
MEL	177009	39251		MEL104160		Hollrung, M.		776			isolectotype	Solanum oliverianum Lauterb. & K.Schum.	0	0	1887		Lycianthes	oliveriana	(Lauterb. & K.Schum.) Bitter	Asia-Tropical	Malesia	Papua New Guinea				Kaiser Wilhelmsland, Agustaflum.					0		0					0	0	0	0
HBG	177010	39251		HBG511470		Hollrung, M.		776			isolectotype	Solanum oliverianum Lauterb. & K.Schum.	0	0	1887		Lycianthes	oliveriana	(Lauterb. & K.Schum.) Bitter	Asia-Tropical	Malesia	Papua New Guinea				Kaiser Wilhelmsland, Agustaflum.					0		0					0	0	0	0
L	177011	39251		L0003651		Hollrung, M.		776			isolectotype	Solanum oliverianum Lauterb. & K.Schum.	0	0	1887		Lycianthes	oliveriana	(Lauterb. & K.Schum.) Bitter	Asia-Tropical	Malesia	Papua New Guinea				Kaiser Wilhelmsland, Agustaflum.					0		0					0	0	0	0
K	229455	174460		K000922912		Idjan		348		Mochtar			18	10	1951		Lycianthes	oliveriana	(Lauterb. & K.Schum.) Bitter	Asia-Tropical	Malesia	Indonesia	Maluku Utara		Halmahera	Halmahera, Toliwang	rare; growing on a tree; flower white				1.353043	N	127.740102	E	DD	2-5km	GAZ	1.353043	127.740102	0	0
K	229446	174451		K000922900		Kornassi		649					4	12	1917		Lycianthes	oliveriana	(Lauterb. & K.Schum.) Bitter	Asia-Tropical	Malesia	Indonesia	Maluku		Seram Island	'Seran, Hatomete'					3.183819	S	128.976785	E	DD	>20km	GAZ	-3.183819	128.976785	0	0	ca.
K	177057	136104		K000922466		Kostermans, A.J.G.H.		2704					18	8	1948		Lycianthes	oliveriana	(Lauterb. & K.Schum.) Bitter	Asia-Tropical	Malesia	Indonesia	Papua Barat		Momi	subdistr. Manokwari, Vogelkop, Momi (S of Manokwari)	woody climber, 20 m high; flowers purple, stamens white	on hills, stony soil			1.581684	S	134.064382	E	DD	2-5km	GAZ	-1.581684	134.064382	0	0
A	169316	130294				Millar, A.N.	NGF-	23858					22	2	1965		Lycianthes	oliveriana	(Lauterb. & K.Schum.) Bitter	Asia-Tropical	Malesia	Papua New Guinea	Morobe			Oomsis Ridge	climer in forest rees; leaves light green above, yellowish below; petals white, pedicel, ovary and stamens purple	forest on ridge			6.4	S	146.45	E	DMS	2-5km	SPEC	-6.666667	146.75	609	0
K	176221	130294		K000922464		Millar, A.N.	NGF-	23858					22	2	1965		Lycianthes	oliveriana	(Lauterb. & K.Schum.) Bitter	Asia-Tropical	Malesia	Papua New Guinea	Morobe			Oomsis Ridge	climer in forest rees; leaves light green above, yellowish below; petals white, pedicel, ovary and stamens purple	forest on ridge			6.4	S	146.45	E	DMS	2-5km	SPEC	-6.666667	146.75	609	0
L	183702	130294		L.2881433		Millar, A.N.	NGF-	23858					22	2	1965		Lycianthes	oliveriana	(Lauterb. & K.Schum.) Bitter	Asia-Tropical	Malesia	Papua New Guinea	Morobe			Oomsis Ridge	climer in forest rees; leaves light green above, yellowish below; petals white, pedicel, ovary and stamens purple	forest on ridge			6.4	S	146.45	E	DMS	2-5km	SPEC	-6.666667	146.75	609	0
LAE	204731	130294	78520			Millar, A.N.	NGF-	23858					22	2	1965		Lycianthes	oliveriana	(Lauterb. & K.Schum.) Bitter	Asia-Tropical	Malesia	Papua New Guinea	Morobe			Oomsis Ridge	climer in forest rees; leaves light green above, yellowish below; petals white, pedicel, ovary and stamens purple	forest on ridge			6.4	S	146.45	E	DMS	2-5km	SPEC	-6.666667	146.75	609	0
L	230428	174877		L.2881436		Millar, A.N.	NGF-	35176		Dockrill, A.W.	isoneotype	Solanum ledermannii Bitter	29	7	1967		Lycianthes	oliveriana	(Lauterb. & K.Schum.) Bitter	Asia-Tropical	Malesia	Papua New Guinea	East Sepik			Amboin, Angoram subdistrict	scarmbling vine; leaves light green; flowres mauve, stamens yellow	rainforest			4.4	S	143.35	E	DMS	2-5km	SPEC	-4.666667	143.583333	90	0
BRI	230429	174877		not seen		Millar, A.N.	NGF-	35176		Dockrill, A.W.	isoneotype	Solanum ledermannii Bitter	29	7	1967		Lycianthes	oliveriana	(Lauterb. & K.Schum.) Bitter	Asia-Tropical	Malesia	Papua New Guinea	East Sepik			Amboin, Angoram subdistrict	scarmbling vine; leaves light green; flowres mauve, stamens yellow	rainforest			4.4	S	143.35	E	DMS	2-5km	SPEC	-4.666667	143.583333	90	0
LAE	230906	174877	89947			Millar, A.N.	NGF-	35176		Dockrill, A.W.	neotype	Solanum ledermannii Bitter	29	7	1967		Lycianthes	oliveriana	(Lauterb. & K.Schum.) Bitter	Asia-Tropical	Malesia	Papua New Guinea	East Sepik			Amboin, Angoram subdistrict	scarmbling vine; leaves light green; flowres mauve, stamens yellow	rainforest			4.4	S	143.35	E	DMS	2-5km	SPEC	-4.666667	143.583333	90	0
P	229983	174677		P02433639		Molino, J.-.F.		3060		Munzinger, J.; Molem, K. & Pintaud, J.-.C.			6	11	2012		Lycianthes	oliveriana	(Lauterb. & K.Schum.) Bitter	Asia-Tropical	Malesia	Papua New Guinea	Madang			Mt Wilhelm [border of Chimbu, Jiwaka and Madang], near Plot 1200C	tree, fallen, unknown height; fruit green	recent treefall			5.431543	S	145.161798	E	DMS		SPEC	-5.720953	145.271661	1200	0
LAE	229984	174677				Molino, J.-.F.		3060		Munzinger, J.; Molem, K. & Pintaud, J.-.C.			6	11	2012		Lycianthes	oliveriana	(Lauterb. & K.Schum.) Bitter	Asia-Tropical	Malesia	Papua New Guinea	Madang			Mt Wilhelm [border of Chimbu, Jiwaka and Madang], near Plot 1200C	tree, fallen, unknown height; fruit green	recent treefall			5.431543	S	145.161798	E	DMS		SPEC	-5.720953	145.271661	1200	0
MPU	229985	174677				Molino, J.-.F.		3060		Munzinger, J.; Molem, K. & Pintaud, J.-.C.			6	11	2012		Lycianthes	oliveriana	(Lauterb. & K.Schum.) Bitter	Asia-Tropical	Malesia	Papua New Guinea	Madang			Mt Wilhelm [border of Chimbu, Jiwaka and Madang], near Plot 1200C	tree, fallen, unknown height; fruit green	recent treefall			5.431543	S	145.161798	E	DMS		SPEC	-5.720953	145.271661	1200	0
A	169318	130296				Pleyte, D.R.		623					10	8	1948		Lycianthes	oliveriana	(Lauterb. & K.Schum.) Bitter	Asia-Tropical	Malesia	Indonesia	Papua Barat			Sorong, near Klamano [Klamano]	shrub 3 m; fl. violet [male flowers]	open terrain in forest			0.850082	S	131.295037	E	DD	2-5km	GAZ	-0.850082	131.295037	20	0
K	176211	130296		K000922509		Pleyte, D.R.		623					10	8	1948		Lycianthes	oliveriana	(Lauterb. & K.Schum.) Bitter	Asia-Tropical	Malesia	Indonesia	Papua Barat			Sorong, near Klamano [Klamano]	shrub 3 m; fl. violet [male flowers]	open terrain in forest			0.850082	S	131.295037	E	DD	2-5km	GAZ	-0.850082	131.295037	20	0
K	229331	174355		K000922788		Polak, A.M.		651					14	7	1995		Lycianthes	oliveriana	(Lauterb. & K.Schum.) Bitter	Asia-Tropical	Malesia	Indonesia	Papua Barat		Bird's Head Peninsula	surroundings of Ayawasi	scrambling shrub 2 m; flowers entirely dark purple, except for creamy white anthers, which have apical pores [short-styled]	secondary forest at base of limestone hill			1.09	S	132.29	E	DMS	2-5km	SPEC	-1.15	132.483333	0	0
K	229332	174356		K000922789		Polak, A.M.		864					5	9	1995		Lycianthes	oliveriana	(Lauterb. & K.Schum.) Bitter	Asia-Tropical	Malesia	Indonesia	Papua Barat		Bird's Head Peninsula	surroundings of Ayawasi	lian; laves thin-leathery; petiole often purplish; fruting pedicel light brown, warty; fruits green, with purple flesh	secodnayr forest on limestone hill			1.09	S	132.29	E	DMS	2-5km	SPEC	-1.15	132.483333	500	0
K	177061	136108		K000922461		Royen, P. van		7621		Sleumer, H.O.			2	11	1961		Lycianthes	oliveriana	(Lauterb. & K.Schum.) Bitter	Asia-Tropical	Malesia	Indonesia	Papua Barat		Vogelkop Peninsula	Ife River valley, Bamfot village	shrub ca. 1.5 m; leaves drk green above, lighter green below; flowers purple, anthers yellow; beautiful ornamental if introduced into horticulture	along forest edge			1.368072	S	132.79875	E	DD	>20km	GAZ	-1.368072	132.79875	850	0
LAE	204749	136108	63291			Royen, P. van		7621		Sleumer, H.O.			2	11	1961		Lycianthes	oliveriana	(Lauterb. & K.Schum.) Bitter	Asia-Tropical	Malesia	Indonesia	Papua Barat		Vogelkop Peninsula	Ife River valley, Bamfot village	shrub ca. 1.5 m; leaves drk green above, lighter green below; flowers purple, anthers yellow; beautiful ornamental if introduced into horticulture	along forest edge			1.368072	S	132.79875	E	DD	>20km	GAZ	-1.368072	132.79875	850	0
L	204750	136108		L.2881434		Royen, P. van		7621		Sleumer, H.O.			2	11	1961		Lycianthes	oliveriana	(Lauterb. & K.Schum.) Bitter	Asia-Tropical	Malesia	Indonesia	Papua Barat		Vogelkop Peninsula	Ife River valley, Bamfot village	shrub ca. 1.5 m; leaves drk green above, lighter green below; flowers purple, anthers yellow; beautiful ornamental if introduced into horticulture	along forest edge			1.368072	S	132.79875	E	DD	>20km	GAZ	-1.368072	132.79875	850	0
K	177062	136109		K000922463		Royen, P. van		7716		Sleumer, H.O.			7	11	1961		Lycianthes	oliveriana	(Lauterb. & K.Schum.) Bitter	Asia-Tropical	Malesia	Indonesia	Papua Barat		Vogelkop Peninsula	Ife River valley, central part of Tamray Range, S. slope, path from Sudjak village to Mt. Kusemun, Aiwa River	climber on trees; leaves dark green agbove, lighter below; flowers purple, anthers yellow; beautiful	riverine forest			1.368072	S	132.79875	E	DD	>20km	GAZ	-1.368072	132.79875	840	0
A	169307	130289				Sands, M.J.S.		6744		Davis, A.P.; Thomas, S.; Mayhar, U.; Maturbongs, R.; et al.			11	4	1995		Lycianthes	oliveriana	(Lauterb. & K.Schum.) Bitter	Asia-Tropical	Malesia	Indonesia	Papua			Kabupaten Manokwari, Kecamantan Manokwari, Arfak Mountains, Mupi Dessa, trail from Mupi village to G. Humibou, near Sungai Mupi, between Kali Umera (stream) and K. Ngwes	arching shrub 4 m; stems light olive-green; leaves thinly coriaceous, mid-green, semi-gloss above, pale yellowish green beneath; flowers? in bud bright violet purple; fruits becoming indigo black	primary lower montane forest, in shade			1.06	S	134.01	E	DMS	2-5km	SPEC	-1.1	134.016667	770	0
K	176213	130289		K000922456		Sands, M.J.S.		6744		Davis, A.P.; Thomas, S.; Mayhar, U.; Maturbongs, R.; et al.			11	4	1995		Lycianthes	oliveriana	(Lauterb. & K.Schum.) Bitter	Asia-Tropical	Malesia	Indonesia	Papua			Kabupaten Manokwari, Kecamantan Manokwari, Arfak Mountains, Mupi Dessa, trail from Mupi village to G. Humibou, near Sungai Mupi, between Kali Umera (stream) and K. Ngwes	arching shrub 4 m; stems light olive-green; leaves thinly coriaceous, mid-green, semi-gloss above, pale yellowish green beneath; flowers? in bud bright violet purple; fruits becoming indigo black	primary lower montane forest, in shade			1.06	S	134.01	E	DMS	2-5km	SPEC	-1.1	134.016667	770	0
K	176214	130289		K000922455		Sands, M.J.S.		6744		Davis, A.P.; Thomas, S.; Mayhar, U.; Maturbongs, R.; et al.			11	4	1995		Lycianthes	oliveriana	(Lauterb. & K.Schum.) Bitter	Asia-Tropical	Malesia	Indonesia	Papua			Kabupaten Manokwari, Kecamantan Manokwari, Arfak Mountains, Mupi Dessa, trail from Mupi village to G. Humibou, near Sungai Mupi, between Kali Umera (stream) and K. Ngwes	arching shrub 4 m; stems light olive-green; leaves thinly coriaceous, mid-green, semi-gloss above, pale yellowish green beneath; flowers? in bud bright violet purple; fruits becoming indigo black	primary lower montane forest, in shade			1.06	S	134.01	E	DMS	2-5km	SPEC	-1.1	134.016667	770	0
K	176215	130289		K000183192		Sands, M.J.S.		6744		Davis, A.P.; Thomas, S.; Mayhar, U.; Maturbongs, R.; et al.			11	4	1995		Lycianthes	oliveriana	(Lauterb. & K.Schum.) Bitter	Asia-Tropical	Malesia	Indonesia	Papua			Kabupaten Manokwari, Kecamantan Manokwari, Arfak Mountains, Mupi Dessa, trail from Mupi village to G. Humibou, near Sungai Mupi, between Kali Umera (stream) and K. Ngwes	arching shrub 4 m; stems light olive-green; leaves thinly coriaceous, mid-green, semi-gloss above, pale yellowish green beneath; flowers? in bud bright violet purple; fruits becoming indigo black	primary lower montane forest, in shade			1.06	S	134.01	E	DMS	2-5km	SPEC	-1.1	134.016667	770	0
L	230202	130289		L.4150467		Sands, M.J.S.		6744		Davis, A.P.; Thomas, S.; Mayhar, U.; Maturbongs, R.; et al.			11	4	1995		Lycianthes	oliveriana	(Lauterb. & K.Schum.) Bitter	Asia-Tropical	Malesia	Indonesia	Papua			Kabupaten Manokwari, Kecamantan Manokwari, Arfak Mountains, Mupi Dessa, trail from Mupi village to G. Humibou, near Sungai Mupi, between Kali Umera (stream) and K. Ngwes	arching shrub 4 m; stems light olive-green; leaves thinly coriaceous, mid-green, semi-gloss above, pale yellowish green beneath; flowers? in bud bright violet purple; fruits becoming indigo black	primary lower montane forest, in shade			1.06	S	134.01	E	DMS	2-5km	SPEC	-1.1	134.016667	770	0
A	169353	130324				Sands, M.J.S.		7329					27	8	1998		Lycianthes	impar	(Warb.) Bitter	Asia-Tropical	Malesia	Indonesia	Papua	Mimika Regency	Mount Jaya	PT-Freeport Indonesia Concession Area, Kuala Kencana, near PT Freeport Indonesia Office	climber to 3 m; stems dul greenish brown to dull green; leaves think, midgreen above, paler beneath, with one leaf if a pair markedly smaller than the other; flowers, pedicels and hypanthium violet paling into cream (white) lobes; stamens butter yellow	mixed lowland tropical rainforest			4.24	S	136.51	E	DMS	2-5km	SPEC	-4.4	136.85	50	100
K	176232	130324		K000172379		Sands, M.J.S.		7329					27	8	1998		Lycianthes	impar	(Warb.) Bitter	Asia-Tropical	Malesia	Indonesia	Papua	Mimika Regency	Mount Jaya	PT-Freeport Indonesia Concession Area, Kuala Kencana, near PT Freeport Indonesia Office	climber to 3 m; stems dul greenish brown to dull green; leaves think, midgreen above, paler beneath, with one leaf if a pair markedly smaller than the other; flowers, pedicels and hypanthium violet paling into cream (white) lobes; stamens butter yellow	mixed lowland tropical rainforest			4.24	S	136.51	E	DMS	2-5km	SPEC	-4.4	136.85	50	100
P	229975	174672		P00379575		Schlechter, F.R.R.		17961			lectotype	Solanum memecylonoides Bitter subsp. finisterrae Bitter	3	7	1908		Lycianthes	oliveriana	(Lauterb. & K.Schum.) Bitter	Asia-Tropical	Malesia	Papua New Guinea	Morobe			'KaiserWilhelmsland, su den Waldern des Finsterre Geb[irge]' [Finisterre Range]					5.688519	S	146.215415	E	DD	>20km	GAZ	-5.688519	146.215415	1000	0
UC	229976	174672				Schlechter, F.R.R.		17961			isolectotype	Solanum memecylonoides Bitter subsp. finisterrae Bitter	3	7	1908		Lycianthes	oliveriana	(Lauterb. & K.Schum.) Bitter	Asia-Tropical	Malesia	Papua New Guinea	Morobe			'KaiserWilhelmsland, su den Waldern des Finsterre Geb[irge]' [Finisterre Range]					5.688519	S	146.215415	E	DD	>20km	GAZ	-5.688519	146.215415	1000	0
P	229981	174675		P00379611		Schlechter, F.R.R.		18319					3	10	1908		Lycianthes	oliveriana	(Lauterb. & K.Schum.) Bitter	Asia-Tropical	Malesia	Papua New Guinea				'Kaiser Wilhelmsland, am Renegia'		Galeriewaldern			0		0					0	0	150	0
E	169320	130298		E00426519		Schlechter, F.R.R.		18427					18	10	1908		Lycianthes	oliveriana	(Lauterb. & K.Schum.) Bitter	Asia-Tropical	Malesia	Papua New Guinea				'Kaiser Wilhelmsland: walden am Renegia'		walden			0		0					0	0	150	0
P	169321	130298		P00379612		Schlechter, F.R.R.		18427					18	10	1908		Lycianthes	oliveriana	(Lauterb. & K.Schum.) Bitter	Asia-Tropical	Malesia	Papua New Guinea				'Kaiser Wilhelmsland: walden am Renegia'		walden			0		0					0	0	150	0
LAE	204730	130298	231313			Schlechter, F.R.R.		18427					18	10	1908		Lycianthes	oliveriana	(Lauterb. & K.Schum.) Bitter	Asia-Tropical	Malesia	Papua New Guinea				'Kaiser Wilhelmsland: walden am Renegia'		walden			0		0					0	0	150	0
P	229977	174673		P00379576		Schlechter, F.R.R.		20256			lectotype	Solanum memecylonoides Bitter & Schltr.	18	9	1909		Lycianthes	oliveriana	(Lauterb. & K.Schum.) Bitter	Asia-Tropical	Malesia	Papua New Guinea	Sanduan			'Kaiser Wilhelmsland, Torricelli Geb[irge]' [Torrecelli Range]					3.407771	S	142.306305	E	DD	5-20k	GAZ	-3.407771	142.306305	800	0
BR	229978	174673		BR0000005528844		Schlechter, F.R.R.		20256			isolectotype	Solanum memecylonoides Bitter & Schltr.	18	9	1909		Lycianthes	oliveriana	(Lauterb. & K.Schum.) Bitter	Asia-Tropical	Malesia	Papua New Guinea	Sanduan			'Kaiser Wilhelmsland, Torricelli Geb[irge]' [Torrecelli Range]					3.407771	S	142.306305	E	DD	5-20k	GAZ	-3.407771	142.306305	800	0
K	177063	136110		K000922465		Symon, D.E.		10655					7	6	1977		Lycianthes	oliveriana	(Lauterb. & K.Schum.) Bitter	Asia-Tropical	Malesia	Papua New Guinea	Morobe		Bewapi Creek	0.5 mile upstream from main road crossing, subdist. Lae	sprawling amongst debris at tree buttress, 2 above creekwater; leaves shiny green above, paler below; petioles and young tips flushed purple; no flowers or fruits; adventitious roots but hardly epiphytic	at tree butresses 2 m above creekwater			0		0					0	0	0	0
LAE	204732	136110	231159			Symon, D.E.		10655					7	6	1977		Lycianthes	oliveriana	(Lauterb. & K.Schum.) Bitter	Asia-Tropical	Malesia	Papua New Guinea	Morobe		Bewapi Creek	0.5 mile upstream from main road crossing, subdist. Lae	sprawling amongst debris at tree buttress, 2 above creekwater; leaves shiny green above, paler below; petioles and young tips flushed purple; no flowers or fruits; adventitious roots but hardly epiphytic	at tree butresses 2 m above creekwater			0		0					0	0	0	0
L	204733	136110		L.2876636		Symon, D.E.		10655					7	6	1977		Lycianthes	oliveriana	(Lauterb. & K.Schum.) Bitter	Asia-Tropical	Malesia	Papua New Guinea	Morobe		Bewapi Creek	0.5 mile upstream from main road crossing, subdist. Lae	sprawling amongst debris at tree buttress, 2 above creekwater; leaves shiny green above, paler below; petioles and young tips flushed purple; no flowers or fruits; adventitious roots but hardly epiphytic	at tree butresses 2 m above creekwater			0		0					0	0	0	0
LAE	204742	136110	254632			Symon, D.E.		10655					7	6	1977		Lycianthes	oliveriana	(Lauterb. & K.Schum.) Bitter	Asia-Tropical	Malesia	Papua New Guinea	Morobe		Bewapi Creek	0.5 mile upstream from main road crossing, subdist. Lae	sprawling amongst debris at tree buttress, 2 above creekwater; leaves shiny green above, paler below; petioles and young tips flushed purple; no flowers or fruits; adventitious roots but hardly epiphytic	at tree butresses 2 m above creekwater			0		0					0	0	0	0
US	204192	155595	3083616	2840701		Symon, D.E.		10659					15	6	1977		Lycianthes	oliveriana	(Lauterb. & K.Schum.) Bitter	Asia-Tropical	Malesia	Papua New Guinea				Sankwet River	sprawlign to 2 m high, leaves at end of long bare stems; no flowers, no fruits	on bank directly above river; on river terraces in cut-over rainforest			0		0					0	0	0	0
K	228806	173893		K001153778		Symon, D.E.		13896					17	6	1984		Lycianthes	oliveriana	(Lauterb. & K.Schum.) Bitter	Asia-Tropical	Malesia	Papua New Guinea	Morobe			above Bupu village on Lae-Bulolo Road	no flowers or fruits; spawlign climber; leaves shiny green, stems to 1.5 cm thick, several > 2 m long + leaf sample	lower montane forest of Castanopsis, Podoaprus, Anisoptera; distrubed by local gardens			6.51	S	146.36	E	DMS	2-5km	SPEC	-6.85	146.6	0	0
NY	169311	130292		2286515		Takeuchi, W.N.		6156			isoneotype	Solanum balanidium Bitter	17	7	1990		Lycianthes	oliveriana	(Lauterb. & K.Schum.) Bitter	Asia-Tropical	Malesia	Papua New Guinea	East Sepik			Hunstein range, (Mt. Samsai) at site 'Camp 3'on slopes above main streamcourse	woody climber; leaves somewhat 2-ranked, coriaceous, dark green above, yellow green below; calyx purple, tuberculate; petals purple; anthers yellow	diverse hill forest, primarily of lowland rainforest taxa, slopes above main stream course			4.29	S	142.41	E	DMS	2-5km	SPEC	-4.483333	142.683333	450	0	ca.
A	169312	130292		619947		Takeuchi, W.N.		6156			isoneotype	Solanum balanidium Bitter	17	7	1990		Lycianthes	oliveriana	(Lauterb. & K.Schum.) Bitter	Asia-Tropical	Malesia	Papua New Guinea	East Sepik			Hunstein range, (Mt. Samsai) at site 'Camp 3'on slopes above main streamcourse	woody climber; leaves somewhat 2-ranked, coriaceous, dark green above, yellow green below; calyx purple, tuberculate; petals purple; anthers yellow	diverse hill forest, primarily of lowland rainforest taxa, slopes above main stream course			4.29	S	142.41	E	DMS	2-5km	SPEC	-4.483333	142.683333	450	0	ca.
A	169313	130292		619957		Takeuchi, W.N.		6156			isoneotype	Solanum balanidium Bitter	17	7	1990		Lycianthes	oliveriana	(Lauterb. & K.Schum.) Bitter	Asia-Tropical	Malesia	Papua New Guinea	East Sepik			Hunstein range, (Mt. Samsai) at site 'Camp 3'on slopes above main streamcourse	woody climber; leaves somewhat 2-ranked, coriaceous, dark green above, yellow green below; calyx purple, tuberculate; petals purple; anthers yellow	diverse hill forest, primarily of lowland rainforest taxa, slopes above main stream course			4.29	S	142.41	E	DMS	2-5km	SPEC	-4.483333	142.683333	450	0	ca.
NY	169314	130292		1404956		Takeuchi, W.N.		6156			isoneotype	Solanum balanidium Bitter	17	7	1990		Lycianthes	oliveriana	(Lauterb. & K.Schum.) Bitter	Asia-Tropical	Malesia	Papua New Guinea	East Sepik			Hunstein range, (Mt. Samsai) at site 'Camp 3'on slopes above main streamcourse	woody climber; leaves somewhat 2-ranked, coriaceous, dark green above, yellow green below; calyx purple, tuberculate; petals purple; anthers yellow	diverse hill forest, primarily of lowland rainforest taxa, slopes above main stream course			4.29	S	142.41	E	DMS	2-5km	SPEC	-4.483333	142.683333	450	0	ca.
K	176143	130292		K001153745		Takeuchi, W.N.		6156			isoneotype	Solanum balanidium Bitter	17	7	1990		Lycianthes	oliveriana	(Lauterb. & K.Schum.) Bitter	Asia-Tropical	Malesia	Papua New Guinea	East Sepik			Hunstein range, (Mt. Samsai) at site 'Camp 3'on slopes above main streamcourse	woody climber; leaves somewhat 2-ranked, coriaceous, dark green above, yellow green below; calyx purple, tuberculate; petals purple; anthers yellow	diverse hill forest, primarily of lowland rainforest taxa, slopes above main stream course			4.29	S	142.41	E	DMS	2-5km	SPEC	-4.483333	142.683333	450	0	ca.
K	176219	130292		K000922458		Takeuchi, W.N.		6156			isoneotype	Solanum balanidium Bitter	17	7	1990		Lycianthes	oliveriana	(Lauterb. & K.Schum.) Bitter	Asia-Tropical	Malesia	Papua New Guinea	East Sepik			Hunstein range, (Mt. Samsai) at site 'Camp 3'on slopes above main streamcourse	woody climber; leaves somewhat 2-ranked, coriaceous, dark green above, yellow green below; calyx purple, tuberculate; petals purple; anthers yellow	diverse hill forest, primarily of lowland rainforest taxa, slopes above main stream course			4.29	S	142.41	E	DMS	2-5km	SPEC	-4.483333	142.683333	450	0	ca.
K	176220	130292		K000922457		Takeuchi, W.N.		6156			isoneotype	Solanum balanidium Bitter	17	7	1990		Lycianthes	oliveriana	(Lauterb. & K.Schum.) Bitter	Asia-Tropical	Malesia	Papua New Guinea	East Sepik			Hunstein range, (Mt. Samsai) at site 'Camp 3'on slopes above main streamcourse	woody climber; leaves somewhat 2-ranked, coriaceous, dark green above, yellow green below; calyx purple, tuberculate; petals purple; anthers yellow	diverse hill forest, primarily of lowland rainforest taxa, slopes above main stream course			4.29	S	142.41	E	DMS	2-5km	SPEC	-4.483333	142.683333	450	0	ca.
MO	180786	130292	4235181			Takeuchi, W.N.		6156			isoneotype	Solanum balanidium Bitter	17	7	1990		Lycianthes	oliveriana	(Lauterb. & K.Schum.) Bitter	Asia-Tropical	Malesia	Papua New Guinea	East Sepik			Hunstein range, (Mt. Samsai) at site 'Camp 3'on slopes above main streamcourse	woody climber; leaves somewhat 2-ranked, coriaceous, dark green above, yellow green below; calyx purple, tuberculate; petals purple; anthers yellow	diverse hill forest, primarily of lowland rainforest taxa, slopes above main stream course			4.29	S	142.41	E	DMS	2-5km	SPEC	-4.483333	142.683333	450	0	ca.
L	183647	130292		L.2881432		Takeuchi, W.N.		6156			isoneotype	Solanum balanidium Bitter	17	7	1990		Lycianthes	oliveriana	(Lauterb. & K.Schum.) Bitter	Asia-Tropical	Malesia	Papua New Guinea	East Sepik			Hunstein range, (Mt. Samsai) at site 'Camp 3'on slopes above main streamcourse	woody climber; leaves somewhat 2-ranked, coriaceous, dark green above, yellow green below; calyx purple, tuberculate; petals purple; anthers yellow	diverse hill forest, primarily of lowland rainforest taxa, slopes above main stream course			4.29	S	142.41	E	DMS	2-5km	SPEC	-4.483333	142.683333	450	0	ca.
US	203921	130292	3723521	1253664		Takeuchi, W.N.		6156			isoneotype	Solanum balanidium Bitter	17	7	1990		Lycianthes	oliveriana	(Lauterb. & K.Schum.) Bitter	Asia-Tropical	Malesia	Papua New Guinea	East Sepik			Hunstein range, (Mt. Samsai) at site 'Camp 3'on slopes above main streamcourse	woody climber; leaves somewhat 2-ranked, coriaceous, dark green above, yellow green below; calyx purple, tuberculate; petals purple; anthers yellow	diverse hill forest, primarily of lowland rainforest taxa, slopes above main stream course			4.29	S	142.41	E	DMS	2-5km	SPEC	-4.483333	142.683333	450	0	ca.
BISH	203922	130292	618017			Takeuchi, W.N.		6156			isoneotype	Solanum balanidium Bitter	17	7	1990		Lycianthes	oliveriana	(Lauterb. & K.Schum.) Bitter	Asia-Tropical	Malesia	Papua New Guinea	East Sepik			Hunstein range, (Mt. Samsai) at site 'Camp 3'on slopes above main streamcourse	woody climber; leaves somewhat 2-ranked, coriaceous, dark green above, yellow green below; calyx purple, tuberculate; petals purple; anthers yellow	diverse hill forest, primarily of lowland rainforest taxa, slopes above main stream course			4.29	S	142.41	E	DMS	2-5km	SPEC	-4.483333	142.683333	450	0	ca.
NSW	230173	130292		NSW825821		Takeuchi, W.N.		6156			isoneotype	Solanum balanidium Bitter	17	7	1990		Lycianthes	oliveriana	(Lauterb. & K.Schum.) Bitter	Asia-Tropical	Malesia	Papua New Guinea	East Sepik			Hunstein range, (Mt. Samsai) at site 'Camp 3'on slopes above main streamcourse	woody climber; leaves somewhat 2-ranked, coriaceous, dark green above, yellow green below; calyx purple, tuberculate; petals purple; anthers yellow	diverse hill forest, primarily of lowland rainforest taxa, slopes above main stream course			4.29	S	142.41	E	DMS	2-5km	SPEC	-4.483333	142.683333	450	0	ca.
LAE	230177	130292	293351			Takeuchi, W.N.		6156			neotype	Solanum balanidium Bitter	17	7	1990		Lycianthes	oliveriana	(Lauterb. & K.Schum.) Bitter	Asia-Tropical	Malesia	Papua New Guinea	East Sepik			Hunstein range, (Mt. Samsai) at site 'Camp 3'on slopes above main streamcourse	woody climber; leaves somewhat 2-ranked, coriaceous, dark green above, yellow green below; calyx purple, tuberculate; petals purple; anthers yellow	diverse hill forest, primarily of lowland rainforest taxa, slopes above main stream course			4.29	S	142.41	E	DMS	2-5km	SPEC	-4.483333	142.683333	450	0	ca.
L	230182	130292		L.2882048		Takeuchi, W.N.		6156			isoneotype	Solanum balanidium Bitter	17	7	1990		Lycianthes	oliveriana	(Lauterb. & K.Schum.) Bitter	Asia-Tropical	Malesia	Papua New Guinea	East Sepik			Hunstein range, (Mt. Samsai) at site 'Camp 3'on slopes above main streamcourse	woody climber; leaves somewhat 2-ranked, coriaceous, dark green above, yellow green below; calyx purple, tuberculate; petals purple; anthers yellow	diverse hill forest, primarily of lowland rainforest taxa, slopes above main stream course			4.29	S	142.41	E	DMS	2-5km	SPEC	-4.483333	142.683333	450	0	ca.
NY	169309	130291		2286514		Takeuchi, W.N.		9307					0	1	1994		Lycianthes	oliveriana	(Lauterb. & K.Schum.) Bitter	Asia-Tropical	Malesia	Papua New Guinea	Morobe			Atzera Range, lowland forest near the 9-11 mile settlement	woody climber; main stem 3.5 cm in diametre, outer bark scaly, pale brown, lenticellate, the lenticels large and knobby; stem radial, out wood whitish, heartwood yellow brown, composed on large pores; twigs terete and glabrate, pale brown, occasionally fractiflex; leaves paired, approximated to one side, coriaceous or slightly fleshy, glabrous, glossy darker green and white punctulate above x aba…	foothill forest			6.662052	S	146.931493	E	DD	>20km	GAZ	-6.662052	146.931493	300	0
E	169310	130291		E00679136		Takeuchi, W.N.		9307					0	1	1994		Lycianthes	oliveriana	(Lauterb. & K.Schum.) Bitter	Asia-Tropical	Malesia	Papua New Guinea	Morobe			Atzera Range, lowland forest near the 9-11 mile settlement	woody climber; main stem 3.5 cm in diametre, outer bark scaly, pale brown, lenticellate, the lenticels large and knobby; stem radial, out wood whitish, heartwood yellow brown, composed on large pores; twigs terete and glabrate, pale brown, occasionally fractiflex; leaves paired, approximated to one side, coriaceous or slightly fleshy, glabrous, glossy darker green and white punctulate above x aba…	foothill forest			6.662052	S	146.931493	E	DD	>20km	GAZ	-6.662052	146.931493	300	0
SING	212983	130291		SING0240997		Takeuchi, W.N.		9307					0	1	1994		Lycianthes	oliveriana	(Lauterb. & K.Schum.) Bitter	Asia-Tropical	Malesia	Papua New Guinea	Morobe			Atzera Range, lowland forest near the 9-11 mile settlement	woody climber; main stem 3.5 cm in diametre, outer bark scaly, pale brown, lenticellate, the lenticels large and knobby; stem radial, out wood whitish, heartwood yellow brown, composed on large pores; twigs terete and glabrate, pale brown, occasionally fractiflex; leaves paired, approximated to one side, coriaceous or slightly fleshy, glabrous, glossy darker green and white punctulate above x aba…	foothill forest			6.662052	S	146.931493	E	DD	>20km	GAZ	-6.662052	146.931493	300	0
SING	212991	130291		SING0080332		Takeuchi, W.N.		9307					0	1	1994		Lycianthes	oliveriana	(Lauterb. & K.Schum.) Bitter	Asia-Tropical	Malesia	Papua New Guinea	Morobe			Atzera Range, lowland forest near the 9-11 mile settlement	woody climber; main stem 3.5 cm in diametre, outer bark scaly, pale brown, lenticellate, the lenticels large and knobby; stem radial, out wood whitish, heartwood yellow brown, composed on large pores; twigs terete and glabrate, pale brown, occasionally fractiflex; leaves paired, approximated to one side, coriaceous or slightly fleshy, glabrous, glossy darker green and white punctulate above x aba…	foothill forest			6.662052	S	146.931493	E	DD	>20km	GAZ	-6.662052	146.931493	300	0
A	169304	130287		619954		Takeuchi, W.N.		17743		Towati, A. & Ama, D.			2	1	2005		Lycianthes	oliveriana	(Lauterb. & K.Schum.) Bitter	Asia-Tropical	Malesia	Papua New Guinea	East Sepik			Waskuk Hills, forest edge near Bangwis stream	climber on logs; leaves unequal, bifacially green; corolla pale violet; anthers bright yellow [female flowers and fruit]	forest edge			4.1205	S	142.4606	E	DMS		SPEC	-4.201389	142.768333	35	0
E	169305	130287		E00662188		Takeuchi, W.N.		17743		Towati, A. & Ama, D.			2	1	2005		Lycianthes	oliveriana	(Lauterb. & K.Schum.) Bitter	Asia-Tropical	Malesia	Papua New Guinea	East Sepik			Waskuk Hills, forest edge near Bangwis stream	climber on logs; leaves unequal, bifacially green; corolla pale violet; anthers bright yellow [female flowers and fruit]	forest edge			4.1205	S	142.4606	E	DMS		SPEC	-4.201389	142.768333	35	0
MO	180784	130287	6477454			Takeuchi, W.N.		17743		Towati, A. & Ama, D.			2	1	2005		Lycianthes	oliveriana	(Lauterb. & K.Schum.) Bitter	Asia-Tropical	Malesia	Papua New Guinea	East Sepik			Waskuk Hills, forest edge near Bangwis stream	climber on logs; leaves unequal, bifacially green; corolla pale violet; anthers bright yellow [female flowers and fruit]	forest edge			4.1205	S	142.4606	E	DMS		SPEC	-4.201389	142.768333	35	0
US	203901	130287	3657347	2838859		Takeuchi, W.N.		17743		Towati, A. & Ama, D.			2	1	2005		Lycianthes	oliveriana	(Lauterb. & K.Schum.) Bitter	Asia-Tropical	Malesia	Papua New Guinea	East Sepik			Waskuk Hills, forest edge near Bangwis stream	climber on logs; leaves unequal, bifacially green; corolla pale violet; anthers bright yellow [female flowers and fruit]	forest edge			4.1205	S	142.4606	E	DMS		SPEC	-4.201389	142.768333	35	0
LAE	204891	130287	291090			Takeuchi, W.N.		17743		Towati, A. & Ama, D.			2	1	2005		Lycianthes	oliveriana	(Lauterb. & K.Schum.) Bitter	Asia-Tropical	Malesia	Papua New Guinea	East Sepik			Waskuk Hills, forest edge near Bangwis stream	climber on logs; leaves unequal, bifacially green; corolla pale violet; anthers bright yellow [female flowers and fruit]	forest edge			4.1205	S	142.4606	E	DMS		SPEC	-4.201389	142.768333	35	0
K	229309	130287		K000922839		Takeuchi, W.N.		17743		Towati, A. & Ama, D.			2	1	2005		Lycianthes	oliveriana	(Lauterb. & K.Schum.) Bitter	Asia-Tropical	Malesia	Papua New Guinea	East Sepik			Waskuk Hills, forest edge near Bangwis stream	climber on logs; leaves unequal, bifacially green; corolla pale violet; anthers bright yellow [female flowers and fruit]	forest edge			4.1205	S	142.4606	E	DMS		SPEC	-4.201389	142.768333	35	0
K	229334	174358		K000922836		Takeuchi, W.N.		17786		Towati, A. & Ama, D.			3	1	2005		Lycianthes	oliveriana	(Lauterb. & K.Schum.) Bitter	Asia-Tropical	Malesia	Papua New Guinea	East Sepik		Waskuk Hills	along Garuka-Bangwis track	forst climber; leaves fleshy, bifacially green; calyx reddish purple; corolla white [short-styled]	alluvial forest			4.1107	S	142.4441	E	DMS		SPEC	-4.185278	142.744722	30	0
A	169303	130286		619953		Takeuchi, W.N.		22112		Ama, D.			15	11	2007		Lycianthes	oliveriana	(Lauterb. & K.Schum.) Bitter	Asia-Tropical	Malesia	Papua New Guinea	East Sepik			Ambunti District, Waskuk Hills, Seringyam near Mt. Musapien bivouac	canopy climber; leaves apayraceous, mid-green; inflorescence axillary, fascicled; perianth pale violet; anthers bright yellow [female flowers and fruit]	hill forest			4.1036	S	142.4355	E	DMS		SPEC	-4.176667	142.731944	360	0
LAE	204892	130286	294113			Takeuchi, W.N.		22112		Ama, D.			15	11	2007		Lycianthes	oliveriana	(Lauterb. & K.Schum.) Bitter	Asia-Tropical	Malesia	Papua New Guinea	East Sepik			Ambunti District, Waskuk Hills, Seringyam near Mt. Musapien bivouac	canopy climber; leaves apayraceous, mid-green; inflorescence axillary, fascicled; perianth pale violet; anthers bright yellow [female flowers and fruit]	hill forest			4.1036	S	142.4355	E	DMS		SPEC	-4.176667	142.731944	360	0
K	229308	130286		K000922840		Takeuchi, W.N.		22112		Ama, D.			15	11	2007		Lycianthes	oliveriana	(Lauterb. & K.Schum.) Bitter	Asia-Tropical	Malesia	Papua New Guinea	East Sepik			Ambunti District, Waskuk Hills, Seringyam near Mt. Musapien bivouac	canopy climber; leaves apayraceous, mid-green; inflorescence axillary, fascicled; perianth pale violet; anthers bright yellow [female flowers and fruit]	hill forest			4.1036	S	142.4355	E	DMS		SPEC	-4.176667	142.731944	360	0
K	229329	174354		K000922786		Takeuchi, W.N.		23389		Gambia, T. & Jisaka, T.			27	3	1978		Lycianthes	oliveriana	(Lauterb. & K.Schum.) Bitter	Asia-Tropical	Malesia	Papua New Guinea	Western		Juha North	Bivouac 1, survey track 3	woody climber, leaves unequal, subcoriaceous, dark green or yellow-green; inflorescence in axillary fasicles; flowers tetramerous; pedicels and perianth purple, stamens yellow [long-styled]	perhumid hill forest			5.48472	S	142.18356	E	DM		SPEC	-5.807867	142.305933	245	0
K	229330	174354		K000922791		Takeuchi, W.N.		23389		Gambia, T. & Jisaka, T.			27	3	1978		Lycianthes	oliveriana	(Lauterb. & K.Schum.) Bitter	Asia-Tropical	Malesia	Papua New Guinea	Western		Juha North	Bivouac 1, survey track 3	woody climber, leaves unequal, subcoriaceous, dark green or yellow-green; inflorescence in axillary fasicles; flowers tetramerous; pedicels and perianth purple, stamens yellow [long-styled]	perhumid hill forest			5.48472	S	142.18356	E	DM		SPEC	-5.807867	142.305933	245	0
A	169302	130285		619952		Takeuchi, W.N.		23491		Gambia, A. & Jisaka, T.			28	3	2008		Lycianthes	oliveriana	(Lauterb. & K.Schum.) Bitter	Asia-Tropical	Malesia	Papua New Guinea	Western			Juha North (Bivouac 1) survey track 2, slope immediately east of [coordinates]	forest edge liane [male flowers]	perhumid hill forest			5.48459	S	142.18484	E	DM		SPEC	-5.80765	142.308067	350	0
A	169327	130304		619950		Takeuchi, W.N.		23895		Gambia, A. & Jisaka, T.			8	4	2008		Lycianthes	oliveriana	(Lauterb. & K.Schum.) Bitter	Asia-Tropical	Malesia	Papua New Guinea	Southern Highlands			Deviation Camp (Expedition Bivouac 5)	low vine in burn regrowth; stems numerously branched, weak and slender; leaves very unequal, coriacous, bifacially dark or light green; flowers in axillary fascicles, pedicels and calyces purple	mossy Nothofagus forest			6.05897	S	143.06339	E	DM		SPEC	-6.098283	143.10565	2090	0
MO	180785	130304	6489068			Takeuchi, W.N.		23895		Gambia, A. & Jisaka, T.			8	4	2008		Lycianthes	oliveriana	(Lauterb. & K.Schum.) Bitter	Asia-Tropical	Malesia	Papua New Guinea	Southern Highlands			Deviation Camp (Expedition Bivouac 5)	low vine in burn regrowth; stems numerously branched, weak and slender; leaves very unequal, coriacous, bifacially dark or light green; flowers in axillary fascicles, pedicels and calyces purple	mossy Nothofagus forest			6.05897	S	143.06339	E	DM		SPEC	-6.098283	143.10565	2090	0
US	203902	130304	3657341	2838871		Takeuchi, W.N.		23895		Gambia, A. & Jisaka, T.			8	4	2008		Lycianthes	oliveriana	(Lauterb. & K.Schum.) Bitter	Asia-Tropical	Malesia	Papua New Guinea	Southern Highlands			Deviation Camp (Expedition Bivouac 5)	low vine in burn regrowth; stems numerously branched, weak and slender; leaves very unequal, coriacous, bifacially dark or light green; flowers in axillary fascicles, pedicels and calyces purple	mossy Nothofagus forest			6.05897	S	143.06339	E	DM		SPEC	-6.098283	143.10565	2090	0
LAE	204672	130304	290180			Takeuchi, W.N.		23895		Gambia, A. & Jisaka, T.			8	4	2008		Lycianthes	oliveriana	(Lauterb. & K.Schum.) Bitter	Asia-Tropical	Malesia	Papua New Guinea	Southern Highlands			Deviation Camp (Expedition Bivouac 5)	low vine in burn regrowth; stems numerously branched, weak and slender; leaves very unequal, coriacous, bifacially dark or light green; flowers in axillary fascicles, pedicels and calyces purple	mossy Nothofagus forest			6.05897	S	143.06339	E	DM		SPEC	-6.098283	143.10565	2090	0
L	204673	130304		L.4331229		Takeuchi, W.N.		23895		Gambia, A. & Jisaka, T.			8	4	2008		Lycianthes	oliveriana	(Lauterb. & K.Schum.) Bitter	Asia-Tropical	Malesia	Papua New Guinea	Southern Highlands			Deviation Camp (Expedition Bivouac 5)	low vine in burn regrowth; stems numerously branched, weak and slender; leaves very unequal, coriacous, bifacially dark or light green; flowers in axillary fascicles, pedicels and calyces purple	mossy Nothofagus forest			6.05897	S	143.06339	E	DM		SPEC	-6.098283	143.10565	2090	0
L	204674	130304		L.4331230		Takeuchi, W.N.		23895		Gambia, A. & Jisaka, T.			8	4	2008		Lycianthes	oliveriana	(Lauterb. & K.Schum.) Bitter	Asia-Tropical	Malesia	Papua New Guinea	Southern Highlands			Deviation Camp (Expedition Bivouac 5)	low vine in burn regrowth; stems numerously branched, weak and slender; leaves very unequal, coriacous, bifacially dark or light green; flowers in axillary fascicles, pedicels and calyces purple	mossy Nothofagus forest			6.05897	S	143.06339	E	DM		SPEC	-6.098283	143.10565	2090	0
SING	213006	130304		SING0240996		Takeuchi, W.N.		23895		Gambia, A. & Jisaka, T.			8	4	2008		Lycianthes	oliveriana	(Lauterb. & K.Schum.) Bitter	Asia-Tropical	Malesia	Papua New Guinea	Southern Highlands			Deviation Camp (Expedition Bivouac 5)	low vine in burn regrowth; stems numerously branched, weak and slender; leaves very unequal, coriacous, bifacially dark or light green; flowers in axillary fascicles, pedicels and calyces purple	mossy Nothofagus forest			6.05897	S	143.06339	E	DM		SPEC	-6.098283	143.10565	2090	0
K	229307	130304		K000922787		Takeuchi, W.N.		23895		Gambia, A. & Jisaka, T.			8	4	2008		Lycianthes	oliveriana	(Lauterb. & K.Schum.) Bitter	Asia-Tropical	Malesia	Papua New Guinea	Southern Highlands			Deviation Camp (Expedition Bivouac 5)	low vine in burn regrowth; stems numerously branched, weak and slender; leaves very unequal, coriacous, bifacially dark or light green; flowers in axillary fascicles, pedicels and calyces purple	mossy Nothofagus forest			6.05897	S	143.06339	E	DM		SPEC	-6.098283	143.10565	2090	0
A	169324	130301				Utteridge, T.M.A.		287		Edwards, P.J.; Tekege, D.; Rudall, P.J. & Willis, F.R.			9	4	1999		Lycianthes	oliveriana	(Lauterb. & K.Schum.) Bitter	Asia-Tropical	Malesia	Indonesia	Papua	Mimika Regency	Mount Jaya	PT-Freeport Indonesia Concession Area, new East Levee road about 1 mile from junction of Main Road at Mile 38	climber on tree in felling area; petioles very pale green-yellow; lamina dark green above and dull and lighter below; pedicels pale green; corolla very pale green, stamens purple-green opening by terminal pores; young fruit green	lowland tropical rainforest, recently felled in a narrow strip adjacent to road along proposed new levee			4.25	S	136.56	E	DMS	2-5km	SPEC	-4.416667	136.933333	50	0
K	176216	130301		K000172373		Utteridge, T.M.A.		287		Edwards, P.J.; Tekege, D.; Rudall, P.J. & Willis, F.R.			9	4	1999		Lycianthes	oliveriana	(Lauterb. & K.Schum.) Bitter	Asia-Tropical	Malesia	Indonesia	Papua	Mimika Regency	Mount Jaya	PT-Freeport Indonesia Concession Area, new East Levee road about 1 mile from junction of Main Road at Mile 38	climber on tree in felling area; petioles very pale green-yellow; lamina dark green above and dull and lighter below; pedicels pale green; corolla very pale green, stamens purple-green opening by terminal pores; young fruit green	lowland tropical rainforest, recently felled in a narrow strip adjacent to road along proposed new levee			4.25	S	136.56	E	DMS	2-5km	SPEC	-4.416667	136.933333	50	0
L	230199	130301		L.4154249		Utteridge, T.M.A.		287		Edwards, P.J.; Tekege, D.; Rudall, P.J. & Willis, F.R.			9	4	1999		Lycianthes	oliveriana	(Lauterb. & K.Schum.) Bitter	Asia-Tropical	Malesia	Indonesia	Papua	Mimika Regency	Mount Jaya	PT-Freeport Indonesia Concession Area, new East Levee road about 1 mile from junction of Main Road at Mile 38	climber on tree in felling area; petioles very pale green-yellow; lamina dark green above and dull and lighter below; pedicels pale green; corolla very pale green, stamens purple-green opening by terminal pores; young fruit green	lowland tropical rainforest, recently felled in a narrow strip adjacent to road along proposed new levee			4.25	S	136.56	E	DMS	2-5km	SPEC	-4.416667	136.933333	50	0
A	169325	130302				Utteridge, T.M.A.		295		Triono, T.; Johns, R.J. & Kasmin, O.			5	4	2000		Lycianthes	oliveriana	(Lauterb. & K.Schum.) Bitter	Asia-Tropical	Malesia	Indonesia	Papua	Mimika Regency	Mount Jaya	PT-Freeport Indonesia Concession Area, Main Road above Mile 38	shrublet/scarmbler clinging to bole of medium sized tree on forest edges; branches pendulous; flowering from the axils and lower down on the leafless branches; leaves opposite, light green below, darker above with the midrib pale green-yellow; petioles tinged purple at the base, especially with young; calyx and corolla lobes pale green; anther very pale aubergine purple, filaments pale green whit…	wet mixed lowland tropical rainforest with Pometia, Vatica, Chisocheton, Octomeles and Myristica, to 30 m tall; dense undergrowth of tree ferns and Marattia, many epiphytes including Gesneriaceae and ferns			4.22	S	136.56	E	DMS	2-5km	SPEC	-4.366667	136.933333	230	0
K	176222	130302		K000172382		Utteridge, T.M.A.		295		Triono, T.; Johns, R.J. & Kasmin, O.			5	4	2000		Lycianthes	oliveriana	(Lauterb. & K.Schum.) Bitter	Asia-Tropical	Malesia	Indonesia	Papua	Mimika Regency	Mount Jaya	PT-Freeport Indonesia Concession Area, Main Road above Mile 38	shrublet/scarmbler clinging to bole of medium sized tree on forest edges; branches pendulous; flowering from the axils and lower down on the leafless branches; leaves opposite, light green below, darker above with the midrib pale green-yellow; petioles tinged purple at the base, especially with young; calyx and corolla lobes pale green; anther very pale aubergine purple, filaments pale green whit…	wet mixed lowland tropical rainforest with Pometia, Vatica, Chisocheton, Octomeles and Myristica, to 30 m tall; dense undergrowth of tree ferns and Marattia, many epiphytes including Gesneriaceae and ferns			4.22	S	136.56	E	DMS	2-5km	SPEC	-4.366667	136.933333	230	0
MO	180791	130302	5818037			Utteridge, T.M.A.		295		Triono, T.; Johns, R.J. & Kasmin, O.			5	4	2000		Lycianthes	oliveriana	(Lauterb. & K.Schum.) Bitter	Asia-Tropical	Malesia	Indonesia	Papua	Mimika Regency	Mount Jaya	PT-Freeport Indonesia Concession Area, Main Road above Mile 38	shrublet/scarmbler clinging to bole of medium sized tree on forest edges; branches pendulous; flowering from the axils and lower down on the leafless branches; leaves opposite, light green below, darker above with the midrib pale green-yellow; petioles tinged purple at the base, especially with young; calyx and corolla lobes pale green; anther very pale aubergine purple, filaments pale green whit…	wet mixed lowland tropical rainforest with Pometia, Vatica, Chisocheton, Octomeles and Myristica, to 30 m tall; dense undergrowth of tree ferns and Marattia, many epiphytes including Gesneriaceae and ferns			4.22	S	136.56	E	DMS	2-5km	SPEC	-4.366667	136.933333	230	0
LAE	230000	130302	284510			Utteridge, T.M.A.		295		Triono, T.; Johns, R.J. & Kasmin, O.			5	4	2000		Lycianthes	oliveriana	(Lauterb. & K.Schum.) Bitter	Asia-Tropical	Malesia	Indonesia	Papua	Mimika Regency	Mount Jaya	PT-Freeport Indonesia Concession Area, Main Road above Mile 38	shrublet/scarmbler clinging to bole of medium sized tree on forest edges; branches pendulous; flowering from the axils and lower down on the leafless branches; leaves opposite, light green below, darker above with the midrib pale green-yellow; petioles tinged purple at the base, especially with young; calyx and corolla lobes pale green; anther very pale aubergine purple, filaments pale green whit…	wet mixed lowland tropical rainforest with Pometia, Vatica, Chisocheton, Octomeles and Myristica, to 30 m tall; dense undergrowth of tree ferns and Marattia, many epiphytes including Gesneriaceae and ferns			4.22	S	136.56	E	DMS	2-5km	SPEC	-4.366667	136.933333	230	0
L	230200	130302		L.4154259		Utteridge, T.M.A.		295		Triono, T.; Johns, R.J. & Kasmin, O.			5	4	2000		Lycianthes	oliveriana	(Lauterb. & K.Schum.) Bitter	Asia-Tropical	Malesia	Indonesia	Papua	Mimika Regency	Mount Jaya	PT-Freeport Indonesia Concession Area, Main Road above Mile 38	shrublet/scarmbler clinging to bole of medium sized tree on forest edges; branches pendulous; flowering from the axils and lower down on the leafless branches; leaves opposite, light green below, darker above with the midrib pale green-yellow; petioles tinged purple at the base, especially with young; calyx and corolla lobes pale green; anther very pale aubergine purple, filaments pale green whit…	wet mixed lowland tropical rainforest with Pometia, Vatica, Chisocheton, Octomeles and Myristica, to 30 m tall; dense undergrowth of tree ferns and Marattia, many epiphytes including Gesneriaceae and ferns			4.22	S	136.56	E	DMS	2-5km	SPEC	-4.366667	136.933333	230	0
E	169351	130323		E00426515		Vinas, A.	LAE-	59477		Wiakabu, J.			16	5	1975		Lycianthes	oliveriana	(Lauterb. & K.Schum.) Bitter	Asia-Tropical	Malesia	Papua New Guinea	Sanduan			Folongonom, second bush camp below Tamanagabip on track to Busilmin; Telefomin subdist.	climber; leaves dark green above, midgreen below; pedicels purple, perianth parts purplish white, filaments purple, anthers deep yellow	secondary forest			5	S	141.0523	E	DMS	2-5km	SPEC	-5	141.089722	2300	0
A	169352	130323				Vinas, A.	LAE-	59477		Wiakabu, J.			16	5	1975		Lycianthes	oliveriana	(Lauterb. & K.Schum.) Bitter	Asia-Tropical	Malesia	Papua New Guinea	Sanduan			Folongonom, second bush camp below Tamanagabip on track to Busilmin; Telefomin subdist.	climber; leaves dark green above, midgreen below; pedicels purple, perianth parts purplish white, filaments purple, anthers deep yellow	secondary forest			5	S	141.0523	E	DMS	2-5km	SPEC	-5	141.089722	2300	0
K	176255	130323		K000922449		Vinas, A.	LAE-	59477		Wiakabu, J.			16	5	1975		Lycianthes	oliveriana	(Lauterb. & K.Schum.) Bitter	Asia-Tropical	Malesia	Papua New Guinea	Sanduan			Folongonom, second bush camp below Tamanagabip on track to Busilmin; Telefomin subdist.	climber; leaves dark green above, midgreen below; pedicels purple, perianth parts purplish white, filaments purple, anthers deep yellow	secondary forest			5	S	141.0523	E	DMS	2-5km	SPEC	-5	141.089722	2300	0
LAE	204512	130323	225272			Vinas, A.	LAE-	59477		Wiakabu, J.			16	5	1975		Lycianthes	oliveriana	(Lauterb. & K.Schum.) Bitter	Asia-Tropical	Malesia	Papua New Guinea	Sanduan			Folongonom, second bush camp below Tamanagabip on track to Busilmin; Telefomin subdist.	climber; leaves dark green above, midgreen below; pedicels purple, perianth parts purplish white, filaments purple, anthers deep yellow	secondary forest			5	S	141.0523	E	DMS	2-5km	SPEC	-5	141.089722	2300	0
L	230683	130323		L.2859578		Vinas, A.	LAE-	59477		Wiakabu, J.			16	5	1975		Lycianthes	oliveriana	(Lauterb. & K.Schum.) Bitter	Asia-Tropical	Malesia	Papua New Guinea	Sanduan			Folongonom, second bush camp below Tamanagabip on track to Busilmin; Telefomin subdist.	climber; leaves dark green above, midgreen below; pedicels purple, perianth parts purplish white, filaments purple, anthers deep yellow	secondary forest			5	S	141.0523	E	DMS	2-5km	SPEC	-5	141.089722	2300	0
A	169328	130305				Vink, W.		16847					10	6	1966		Lycianthes	oliveriana	(Lauterb. & K.Schum.) Bitter	Asia-Tropical	Malesia	Papua New Guinea	Southern Highlands			Tari subdistrict, Tigibi	shrub 1 m ; in bud calyx light purplish blue, corolla white; in anthesis (only one open flower) anthers yellow, all other flower parts white	depleted Castanopsis forest			6	S	143	E	DMS	>20km	SPEC	-6	143	1570	0
LAE	204670	130305	114552			Vink, W.		16847					10	6	1966		Lycianthes	oliveriana	(Lauterb. & K.Schum.) Bitter	Asia-Tropical	Malesia	Papua New Guinea	Southern Highlands			Tari subdistrict, Tigibi	shrub 1 m ; in bud calyx light purplish blue, corolla white; in anthesis (only one open flower) anthers yellow, all other flower parts white	depleted Castanopsis forest			6	S	143	E	DMS	>20km	SPEC	-6	143	1570	0
L	204671	130305		L.2881490		Vink, W.		16847					10	6	1966		Lycianthes	oliveriana	(Lauterb. & K.Schum.) Bitter	Asia-Tropical	Malesia	Papua New Guinea	Southern Highlands			Tari subdistrict, Tigibi	shrub 1 m ; in bud calyx light purplish blue, corolla white; in anthesis (only one open flower) anthers yellow, all other flower parts white	depleted Castanopsis forest			6	S	143	E	DMS	>20km	SPEC	-6	143	1570	0
K	177060	136107		K000922462		Womersley, J.S.	NGF-	37289		Vandenberg, J. & Galore, M.			2	11	1968		Lycianthes	oliveriana	(Lauterb. & K.Schum.) Bitter	Asia-Tropical	Malesia	Papua New Guinea	Western Highlands			4 miles from Kopiago on Koroba Rd., Kopiago subdistrict	lian, 6 ft; leaves fleshy, yellow-green; fruit green, cup grey-green	understory of Nothofagus forest			5.22	S	142.33	E	DMS	2-5km	SPEC	-5.366667	142.55	1466	0
LAE	204668	136107	105429			Womersley, J.S.	NGF-	37289		Vandenberg, J. & Galore, M.			2	11	1968		Lycianthes	oliveriana	(Lauterb. & K.Schum.) Bitter	Asia-Tropical	Malesia	Papua New Guinea	Western Highlands			4 miles from Kopiago on Koroba Rd., Kopiago subdistrict	lian, 6 ft; leaves fleshy, yellow-green; fruit green, cup grey-green	understory of Nothofagus forest			5.22	S	142.33	E	DMS	2-5km	SPEC	-5.366667	142.55	1466	0
L	204669	136107		L.2881485		Womersley, J.S.	NGF-	37289		Vandenberg, J. & Galore, M.			2	11	1968		Lycianthes	oliveriana	(Lauterb. & K.Schum.) Bitter	Asia-Tropical	Malesia	Papua New Guinea	Western Highlands			4 miles from Kopiago on Koroba Rd., Kopiago subdistrict	lian, 6 ft; leaves fleshy, yellow-green; fruit green, cup grey-green	understory of Nothofagus forest			5.22	S	142.33	E	DMS	2-5km	SPEC	-5.366667	142.55	1466	0
BM	45093	43179		BM001018997		Carr, C.E.		16195					22	3	1936		Lycianthes	peranomala	(Wernham ex Ridl.) A.R.Bean	Asia-Tropical	Malesia	Papua New Guinea	Oro			Kokoda	shrub; c. 6ft tall; flowers white	Forest			8.87728	S	147.737446	E	DD		GAZ	-8.87728	147.737446	365	0	ca.
NY	169279	43179	NY02286516	2286516		Carr, C.E.		16195					22	3	1936		Lycianthes	peranomala	(Wernham ex Ridl.) A.R.Bean	Asia-Tropical	Malesia	Papua New Guinea	Oro			Kokoda	shrub; c. 6ft tall; flowers white	Forest			8.87728	S	147.737446	E	DD		GAZ	-8.87728	147.737446	365	0	ca.
K	176212	43179		K000922528		Carr, C.E.		16195					22	3	1936		Lycianthes	peranomala	(Wernham ex Ridl.) A.R.Bean	Asia-Tropical	Malesia	Papua New Guinea	Oro			Kokoda	shrub; c. 6ft tall; flowers white	Forest			8.87728	S	147.737446	E	DD		GAZ	-8.87728	147.737446	365	0	ca.
US	204190	155593	3685081	2838858		Ctvrtecka, R.		1644					7	8	2008		Lycianthes	peranomala	(Wernham ex Ridl.) A.R.Bean	Asia-Tropical	Malesia	Papua New Guinea	Madang		Ohu Village		50 fruits weighing 1390 grams; insects reared from fruits labeled as O18/07-08-08				5.21667	S	145.683	E	DD		SPEC	-5.21667	145.683	100	0
BM	44411	42509		BM001014584		Kloss, C.B.		s.n.			type (unspecified)	Solanum peranomalum Wernham ex Ridl.	5	12	1912		Lycianthes	peranomala	(Wernham ex Ridl.) A.R.Bean	Asia-Tropical	Malesia	Indonesia	Papua			Utakwa River to Mt. Carstensz; Canoe Camp. Dutch New Guinea.					4.574593	S	137.032338	E	DD	2-5km	GAZ	-4.574593	137.032338	45	0
BM	49594	47389		BM001017036		Takeuchi, W.N.		11204					16	9	1996		Lycianthes	peranomala	(Wernham ex Ridl.) A.R.Bean	Asia-Tropical	Malesia	Papua New Guinea	Chimbu		Crater Mountain Wildlife Management Area	Vicinity of Haia, along the Wara oo streamcourse (first river E o Mt. Widau)	Woody climber on forest margin; stems terete, fractiflex, apical intervals yellow-green becoming pale brown on older surfaces; leaves distichous (one member of each pair reduced and retrorsely directed), lamina pliant, bullate, adaxially very dark green, abaxially yellow-green; leaf galls globose, yellowish-green; flowers fascicled; pedicels white or pale purple; calyx white, tuberculate, hairs b…	Riverine forest.			6.43	S	145	E	DMS		SPEC	-6.716667	145	640	0
A	169282	47389		429085		Takeuchi, W.N.		11204					16	9	1996		Lycianthes	peranomala	(Wernham ex Ridl.) A.R.Bean	Asia-Tropical	Malesia	Papua New Guinea	Chimbu		Crater Mountain Wildlife Management Area	Vicinity of Haia, along the Wara oo streamcourse (first river E o Mt. Widau)	Woody climber on forest margin; stems terete, fractiflex, apical intervals yellow-green becoming pale brown on older surfaces; leaves distichous (one member of each pair reduced and retrorsely directed), lamina pliant, bullate, adaxially very dark green, abaxially yellow-green; leaf galls globose, yellowish-green; flowers fascicled; pedicels white or pale purple; calyx white, tuberculate, hairs b…	Riverine forest.			6.43	S	145	E	DMS		SPEC	-6.716667	145	640	0
K	176202	47389		K000449070		Takeuchi, W.N.		11204					16	9	1996		Lycianthes	peranomala	(Wernham ex Ridl.) A.R.Bean	Asia-Tropical	Malesia	Papua New Guinea	Chimbu		Crater Mountain Wildlife Management Area	Vicinity of Haia, along the Wara oo streamcourse (first river E o Mt. Widau)	Woody climber on forest margin; stems terete, fractiflex, apical intervals yellow-green becoming pale brown on older surfaces; leaves distichous (one member of each pair reduced and retrorsely directed), lamina pliant, bullate, adaxially very dark green, abaxially yellow-green; leaf galls globose, yellowish-green; flowers fascicled; pedicels white or pale purple; calyx white, tuberculate, hairs b…	Riverine forest.			6.43	S	145	E	DMS		SPEC	-6.716667	145	640	0
K	176203	47389		K000449071		Takeuchi, W.N.		11204					16	9	1996		Lycianthes	peranomala	(Wernham ex Ridl.) A.R.Bean	Asia-Tropical	Malesia	Papua New Guinea	Chimbu		Crater Mountain Wildlife Management Area	Vicinity of Haia, along the Wara oo streamcourse (first river E o Mt. Widau)	Woody climber on forest margin; stems terete, fractiflex, apical intervals yellow-green becoming pale brown on older surfaces; leaves distichous (one member of each pair reduced and retrorsely directed), lamina pliant, bullate, adaxially very dark green, abaxially yellow-green; leaf galls globose, yellowish-green; flowers fascicled; pedicels white or pale purple; calyx white, tuberculate, hairs b…	Riverine forest.			6.43	S	145	E	DMS		SPEC	-6.716667	145	640	0
K	176204	47389		K000224077		Takeuchi, W.N.		11204					16	9	1996		Lycianthes	peranomala	(Wernham ex Ridl.) A.R.Bean	Asia-Tropical	Malesia	Papua New Guinea	Chimbu		Crater Mountain Wildlife Management Area	Vicinity of Haia, along the Wara oo streamcourse (first river E o Mt. Widau)	Woody climber on forest margin; stems terete, fractiflex, apical intervals yellow-green becoming pale brown on older surfaces; leaves distichous (one member of each pair reduced and retrorsely directed), lamina pliant, bullate, adaxially very dark green, abaxially yellow-green; leaf galls globose, yellowish-green; flowers fascicled; pedicels white or pale purple; calyx white, tuberculate, hairs b…	Riverine forest.			6.43	S	145	E	DMS		SPEC	-6.716667	145	640	0
US	204014	47389	3448408	2840802		Takeuchi, W.N.		11204					16	9	1996		Lycianthes	peranomala	(Wernham ex Ridl.) A.R.Bean	Asia-Tropical	Malesia	Papua New Guinea	Chimbu		Crater Mountain Wildlife Management Area	Vicinity of Haia, along the Wara oo streamcourse (first river E o Mt. Widau)	Woody climber on forest margin; stems terete, fractiflex, apical intervals yellow-green becoming pale brown on older surfaces; leaves distichous (one member of each pair reduced and retrorsely directed), lamina pliant, bullate, adaxially very dark green, abaxially yellow-green; leaf galls globose, yellowish-green; flowers fascicled; pedicels white or pale purple; calyx white, tuberculate, hairs b…	Riverine forest.			6.43	S	145	E	DMS		SPEC	-6.716667	145	640	0
LAE	204783	47389	276904			Takeuchi, W.N.		11204					16	9	1996		Lycianthes	peranomala	(Wernham ex Ridl.) A.R.Bean	Asia-Tropical	Malesia	Papua New Guinea	Chimbu		Crater Mountain Wildlife Management Area	Vicinity of Haia, along the Wara oo streamcourse (first river E o Mt. Widau)	Woody climber on forest margin; stems terete, fractiflex, apical intervals yellow-green becoming pale brown on older surfaces; leaves distichous (one member of each pair reduced and retrorsely directed), lamina pliant, bullate, adaxially very dark green, abaxially yellow-green; leaf galls globose, yellowish-green; flowers fascicled; pedicels white or pale purple; calyx white, tuberculate, hairs b…	Riverine forest.			6.43	S	145	E	DMS		SPEC	-6.716667	145	640	0
L	204784	47389		L.4154190		Takeuchi, W.N.		11204					16	9	1996		Lycianthes	peranomala	(Wernham ex Ridl.) A.R.Bean	Asia-Tropical	Malesia	Papua New Guinea	Chimbu		Crater Mountain Wildlife Management Area	Vicinity of Haia, along the Wara oo streamcourse (first river E o Mt. Widau)	Woody climber on forest margin; stems terete, fractiflex, apical intervals yellow-green becoming pale brown on older surfaces; leaves distichous (one member of each pair reduced and retrorsely directed), lamina pliant, bullate, adaxially very dark green, abaxially yellow-green; leaf galls globose, yellowish-green; flowers fascicled; pedicels white or pale purple; calyx white, tuberculate, hairs b…	Riverine forest.			6.43	S	145	E	DMS		SPEC	-6.716667	145	640	0
L	204785	47389		L.4154191		Takeuchi, W.N.		11204					16	9	1996		Lycianthes	peranomala	(Wernham ex Ridl.) A.R.Bean	Asia-Tropical	Malesia	Papua New Guinea	Chimbu		Crater Mountain Wildlife Management Area	Vicinity of Haia, along the Wara oo streamcourse (first river E o Mt. Widau)	Woody climber on forest margin; stems terete, fractiflex, apical intervals yellow-green becoming pale brown on older surfaces; leaves distichous (one member of each pair reduced and retrorsely directed), lamina pliant, bullate, adaxially very dark green, abaxially yellow-green; leaf galls globose, yellowish-green; flowers fascicled; pedicels white or pale purple; calyx white, tuberculate, hairs b…	Riverine forest.			6.43	S	145	E	DMS		SPEC	-6.716667	145	640	0
L	204786	47389		L.4154192		Takeuchi, W.N.		11204					16	9	1996		Lycianthes	peranomala	(Wernham ex Ridl.) A.R.Bean	Asia-Tropical	Malesia	Papua New Guinea	Chimbu		Crater Mountain Wildlife Management Area	Vicinity of Haia, along the Wara oo streamcourse (first river E o Mt. Widau)	Woody climber on forest margin; stems terete, fractiflex, apical intervals yellow-green becoming pale brown on older surfaces; leaves distichous (one member of each pair reduced and retrorsely directed), lamina pliant, bullate, adaxially very dark green, abaxially yellow-green; leaf galls globose, yellowish-green; flowers fascicled; pedicels white or pale purple; calyx white, tuberculate, hairs b…	Riverine forest.			6.43	S	145	E	DMS		SPEC	-6.716667	145	640	0
AD	230656	175025		AD 98809061		Bates, R.J.		13861					10	2	1988		Lycianthes	rantonnetii	(Carri�re) Bitter	Asia-Tropical	Australia	Australia	South Australia			In creek near Fremont Park, Elizabeth		In creek			34.718168	S	138.676096	E	DD	5-20k	GAZ	-34.718168	138.676096	0	0
AD	230657	175026		AD 99321053		Bates, R.J.		30884					12	1	1993		Lycianthes	rantonnetii	(Carri�re) Bitter	Asia-Tropical	Australia	Australia	South Australia			Rocky River S of Laura		Semi naturalised in the river			33.394167	S	138.247778	E	DD	5-20k	GAZ	-33.394167	138.247778	0	0
AD	230658	175027		AD 99532005		Bates, R.J.		37051					15	7	1994		Lycianthes	rantonnetii	(Carri�re) Bitter	Asia-Tropical	Australia	Australia	South Australia			In creek NW below entrance to Angove C[onservation] P[ark], (dedicated 2 weeks ago)		Well established in creek			34.825833	S	138.722222	E	DD	5-20k	GAZ	-34.825833	138.722222	0	0
AD	230661	175030		AD 97613120		Cooper, H.J.		s.n.					0	7	1940		Lycianthes	rantonnetii	(Carri�re) Bitter	Asia-Tropical	Australia	Australia	South Australia			Naracoorte					36.958998	S	140.74277	E	DD	5-20k	GAZ	-36.958998	140.74277	0	0
PERTH	230663	175032		PERTH 3751171		Dawson Harrison Ltd		s.n.					0	0	1948		Lycianthes	rantonnetii	(Carri�re) Bitter	Asia-Tropical	Australia	Australia	Western Australia			Forrestfield					32	S	116.033056	E	DD	2-5km	GAZ	-32	116.033056	0	0
PERTH	230664	175032		PERTH 4508939		Dawson Harrison Ltd		s.n.					0	0	1948		Lycianthes	rantonnetii	(Carri�re) Bitter	Asia-Tropical	Australia	Australia	Western Australia			Forrestfield					32	S	116.033056	E	DD	2-5km	GAZ	-32	116.033056	0	0
PERTH	230665	175034		PERTH 4896335		Elson, P.		s.n.					30	4	1997		Lycianthes	rantonnetii	(Carri�re) Bitter	Asia-Tropical	Australia	Australia	Western Australia			Mingenew tip	2 m high.				29.193056	S	115.436667	E	DD	2-5km	GAZ	-29.193056	115.436667	0	0
BRI	230666	175035		BRI AQ0606483		Forster, P.I.		24067					24	1	1999		Lycianthes	rantonnetii	(Carri�re) Bitter	Asia-Tropical	Australia	Australia	Queensland	Wide Bay		Cultivated at Nora Creina, Homestead, 1.5km north-northeast of Didcot.	Shrub to 2m high; dense, weeping foliage, lilac flowers.				25.461194	S	151.878565	E	DD	2-5km	GAZ	-25.461194	151.878565	0	0
BM	44899	42993		BM001018805		Herb. Roffey		s.n.					6	5	1916		Lycianthes	rantonnetii	(Carri�re) Bitter			Not Recorded			Cult. Europe	[Djuil Kuir, Tonquir.]					0		0					0	0	0	0
NSW	230669	175038		NSW845856		Johnstone, R.L.		3435					3	2	2014		Lycianthes	rantonnetii	(Carri�re) Bitter	Asia-Tropical	Australia	Australia	New South Wales	North Coast		37.5 km from the Bruxner Highway along Long Gully Road, next to Rocky River.	Locally rare (one plant seen) shrub 2 m x 4 m. Flowers purple. Fruits green, globular.	Footslope of steep hill, near river, southerly aspect. Rocky outcrops in open forest, with Angophora subvelutina, Casuarina cunninghamiana, Ficus coronata, Lantana camara, Passiflora subpeltata, Pteridium esculentum, grasses. Pale gritty loam over granit			29.19406	S	152.31983	E	DD	<2km	GPS	-29.19406	152.31983	0	0
MO	181159	138867	4997341			Lawson, E.		51					0	10	1989		Lycianthes	rantonnetii	(Carri�re) Bitter	Asia-Tropical	Australia	Australia	South Australia			Region 13, Southeastern Drain L.	shrub 1.5 m; flowers mauve	isolated rural garden			37.11	S	139.47	E	DMS	2-5km	SPEC	-37.183333	139.783333	0	0
CANB	230651	138867		CANB 475288.1		Lawson, E.		51					0	10	1989		Lycianthes	rantonnetii	(Carri�re) Bitter	Asia-Tropical	Australia	Australia	South Australia			Region 13, Southeastern Drain L.	shrub 1.5 m; flowers mauve	isolated rural garden			37.11	S	139.47	E	DMS	2-5km	SPEC	-37.183333	139.783333	0	0
AD	230652	138867		AD 99130276		Lawson, E.		51					0	10	1989		Lycianthes	rantonnetii	(Carri�re) Bitter	Asia-Tropical	Australia	Australia	South Australia			Region 13, Southeastern Drain L.	shrub 1.5 m; flowers mauve	isolated rural garden			37.11	S	139.47	E	DMS	2-5km	SPEC	-37.183333	139.783333	0	0
MEL	230653	138867		MEL 1615110A		Lawson, E.		51					0	10	1989		Lycianthes	rantonnetii	(Carri�re) Bitter	Asia-Tropical	Australia	Australia	South Australia			Region 13, Southeastern Drain L.	shrub 1.5 m; flowers mauve	isolated rural garden			37.11	S	139.47	E	DMS	2-5km	SPEC	-37.183333	139.783333	0	0
AD	230674	175043		AD 98566397		Sparrow, D.		s.n.					18	2	1976		Lycianthes	rantonnetii	(Carri�re) Bitter	Asia-Tropical	Australia	Australia	South Australia			On the roadside at Winding Way, Belair, by vacant block		On the roadside			35.005393	S	138.615544	E	DD	5-20k	GAZ	-35.005393	138.615544	0	0
CANB	230675	175044		CANB 305732.1		Symon, D.E.		s.n.					14	12	1974		Lycianthes	rantonnetii	(Carri�re) Bitter	Asia-Tropical	Australia	Australia	South Australia			Tusmore, Kenneway St. (rear of No. 20 Lynington St.)	Used by Mrs. Szent Ivany. Cited by Symon in J. Adelaide Bot. Gard. 4:73. 1981.				34.9333	S	138.6	E	DD	2-5km	GAZ	-34.9333	138.6	0	0
BRI	230676	175045		BRI AQ0438246		Whitten, R.		s.n.					1	3	1984		Lycianthes	rantonnetii	(Carri�re) Bitter	Asia-Tropical	Australia	Australia	Queensland	Moreton		Brisbane Mt Coot-Tha Botanic Gardens					27.490073	S	152.959402	E	DD	2-5km	GAZ	-27.490073	152.959402	0	0
K	229336	174360		K000922834		Argent, G.C.G.	8/	19					19	5	1975		Lycianthes	rostellata	(Merr. & L.M.Perry) A.R.Bean	Asia-Tropical	Malesia	Papua New Guinea	Southern Highlands			Onim Hill, Mt. Gilwe Timber area, Mendi subdistrict	climber; corolla mauve, stamens yellow, style purple, sigma green	mixed Nothofagus and Castanopsis forest			6.1	S	143.57	E	DMS	2-5km	SPEC	-6.166667	143.95	2500	0	ca.
US	204191	155594	3130468	2840801		Bowers, N.		796					13	7	1969		Lycianthes	rostellata	(Merr. & L.M.Perry) A.R.Bean	Asia-Tropical	Malesia	Papua New Guinea	Western Highlands			Wapalepa, Kepaka, Upper Kaugel Valley, Hagen [Mt Hagen?]	60 ft high climbing No. 795; fl.s pale lavender with yellow centre				0		0					0	0	2652	0
LAE	204800	155594	112241			Bowers, N.		796					13	7	1969		Lycianthes	rostellata	(Merr. & L.M.Perry) A.R.Bean	Asia-Tropical	Malesia	Papua New Guinea	Western Highlands			Wapalepa, Kepaka, Upper Kaugel Valley, Hagen [Mt Hagen?]	60 ft high climbing No. 795; fl.s pale lavender with yellow centre				0		0					0	0	2652	0
L	204801	155594		L.2876360		Bowers, N.		796					13	7	1969		Lycianthes	rostellata	(Merr. & L.M.Perry) A.R.Bean	Asia-Tropical	Malesia	Papua New Guinea	Western Highlands			Wapalepa, Kepaka, Upper Kaugel Valley, Hagen [Mt Hagen?]	60 ft high climbing No. 795; fl.s pale lavender with yellow centre				0		0					0	0	2652	0
A	960	1021		77837		Brass, L.J.		4135			holotype	Solanum rostellatum Merr. & L.M.Perry	0	5	1933		Lycianthes	rostellata	(Merr. & L.M.Perry) A.R.Bean	Asia-Tropical	Malesia	Papua New Guinea	Central		Mount Tafa			roadside in tall foothill forest			8.6333	S	147.1833	E	DD	2-5km	GAZ	-8.6333	147.1833	2100	0
L	143883	1021		L0003660		Brass, L.J.		4135			isotype	Solanum rostellatum Merr. & L.M.Perry	0	5	1933		Lycianthes	rostellata	(Merr. & L.M.Perry) A.R.Bean	Asia-Tropical	Malesia	Papua New Guinea	Central		Mount Tafa			roadside in tall foothill forest			8.6333	S	147.1833	E	DD	2-5km	GAZ	-8.6333	147.1833	2100	0
BRI	143884	1021		BRI-AQ0080376		Brass, L.J.		4135			isotype	Solanum rostellatum Merr. & L.M.Perry	0	5	1933		Lycianthes	rostellata	(Merr. & L.M.Perry) A.R.Bean	Asia-Tropical	Malesia	Papua New Guinea	Central		Mount Tafa			roadside in tall foothill forest			8.6333	S	147.1833	E	DD	2-5km	GAZ	-8.6333	147.1833	2100	0
NY	143885	1021	NY00172292	172292		Brass, L.J.		4135			isotype	Solanum rostellatum Merr. & L.M.Perry	0	5	1933		Lycianthes	rostellata	(Merr. & L.M.Perry) A.R.Bean	Asia-Tropical	Malesia	Papua New Guinea	Central		Mount Tafa			roadside in tall foothill forest			8.6333	S	147.1833	E	DD	2-5km	GAZ	-8.6333	147.1833	2100	0
LAE	204840	1021	229583			Brass, L.J.		4135			isotype		0	5	1933		Lycianthes	rostellata	(Merr. & L.M.Perry) A.R.Bean	Asia-Tropical	Malesia	Papua New Guinea	Central		Mount Tafa			roadside in tall foothill forest			8.6333	S	147.1833	E	DD	2-5km	GAZ	-8.6333	147.1833	2100	0
BM	222	222		BM000886241		Carr, C.E.		13611					4	12	1935		Lycianthes	rostellata	(Merr. & L.M.Perry) A.R.Bean	Asia-Tropical	Malesia	Papua New Guinea	Oro		Alola		climber	forest			9.002048	S	147.441548	E	DMS	2-5km	GAZ	-9.005689	147.737633	1829	0	ca.
NY	169287	222		2286509		Carr, C.E.		13611					4	12	1935		Lycianthes	rostellata	(Merr. & L.M.Perry) A.R.Bean	Asia-Tropical	Malesia	Papua New Guinea	Oro		Alola		climber	forest			9.002048	S	147.441548	E	DMS	2-5km	GAZ	-9.005689	147.737633	1829	0	ca.
K	176242	222		K000922496		Carr, C.E.		13611					4	12	1935		Lycianthes	rostellata	(Merr. & L.M.Perry) A.R.Bean	Asia-Tropical	Malesia	Papua New Guinea	Oro		Alola		climber	forest			9.002048	S	147.441548	E	DMS	2-5km	GAZ	-9.005689	147.737633	1829	0	ca.
K	177071	136117		K000922498		Carr, C.E.		13737					11	12	1933		Lycianthes	rostellata	(Merr. & L.M.Perry) A.R.Bean	Asia-Tropical	Malesia	Papua New Guinea	Oro		Alola		flowers mauve; stamens yellow	forest			9.002048	S	147.441548	E	DMS	2-5km	GAZ	-9.005689	147.737633	1981	0	ca.
BM	223	223		BM000886242		Carr, C.E.		13738					11	12	1935		Lycianthes	rostellata	(Merr. & L.M.Perry) A.R.Bean	Asia-Tropical	Malesia	Papua New Guinea	Oro		Alola		climber, fruit of 13737, green				9.002048	S	147.441548	E	DMS	2-5km	GAZ	-9.005689	147.737633	0	0
NY	169286	223		2286510		Carr, C.E.		13738					11	12	1935		Lycianthes	rostellata	(Merr. & L.M.Perry) A.R.Bean	Asia-Tropical	Malesia	Papua New Guinea	Oro		Alola		climber, fruit of 13737, green				9.002048	S	147.441548	E	DMS	2-5km	GAZ	-9.005689	147.737633	0	0
K	176243	223		K000922497		Carr, C.E.		13738					11	12	1935		Lycianthes	rostellata	(Merr. & L.M.Perry) A.R.Bean	Asia-Tropical	Malesia	Papua New Guinea	Oro		Alola		climber, fruit of 13737, green				9.002048	S	147.441548	E	DMS	2-5km	GAZ	-9.005689	147.737633	0	0
BM	220	220		BM000886239		Carr, C.E.		14357					3	10	1935		Lycianthes	rostellata	(Merr. & L.M.Perry) A.R.Bean	Asia-Tropical	Malesia	Papua New Guinea	Central		Boridi		climber, fruit green	forest			9.0874	S	147.6378	E	DD	2-5km	GAZ	-9.0874	147.6378	1524	0	ca.
NY	169285	220		2286511		Carr, C.E.		14357					3	10	1935		Lycianthes	rostellata	(Merr. & L.M.Perry) A.R.Bean	Asia-Tropical	Malesia	Papua New Guinea	Central		Boridi		climber, fruit green	forest			9.0874	S	147.6378	E	DD	2-5km	GAZ	-9.0874	147.6378	1524	0	ca.
K	176241	220		K000922495		Carr, C.E.		14357					3	10	1935		Lycianthes	rostellata	(Merr. & L.M.Perry) A.R.Bean	Asia-Tropical	Malesia	Papua New Guinea	Central		Boridi		climber, fruit green	forest			9.0874	S	147.6378	E	DD	2-5km	GAZ	-9.0874	147.6378	1524	0	ca.
E	169341	130315		E00426520		Croft, J.R.	NGF-	34800		Lelean, Y.			17	9	1973		Lycianthes	rostellata	(Merr. & L.M.Perry) A.R.Bean	Asia-Tropical	Malesia	Papua New Guinea	Central			subdsitrict Port Moresby, east slope of Lake Myola No. 1	climber; leaves dull dark green above, mid green below; fruit green	secondary regrowth, since war			9.09	S	147.43	E	DMS	2-5km	SPEC	-9.15	147.716667	1920	0
K	176238	130315		K000922500		Croft, J.R.	NGF-	34800		Lelean, Y.			17	9	1973		Lycianthes	rostellata	(Merr. & L.M.Perry) A.R.Bean	Asia-Tropical	Malesia	Papua New Guinea	Central			subdsitrict Port Moresby, east slope of Lake Myola No. 1	climber; leaves dull dark green above, mid green below; fruit green	secondary regrowth, since war			9.09	S	147.43	E	DMS	2-5km	SPEC	-9.15	147.716667	1920	0
MO	180792	130315	2425594			Croft, J.R.	NGF-	34800		Lelean, Y.			17	9	1973		Lycianthes	rostellata	(Merr. & L.M.Perry) A.R.Bean	Asia-Tropical	Malesia	Papua New Guinea	Central			subdsitrict Port Moresby, east slope of Lake Myola No. 1	climber; leaves dull dark green above, mid green below; fruit green	secondary regrowth, since war			9.09	S	147.43	E	DMS	2-5km	SPEC	-9.15	147.716667	1920	0
US	204019	130315	3140213	2840798		Croft, J.R.	NGF-	34800		Lelean, Y.			17	9	1973		Lycianthes	rostellata	(Merr. & L.M.Perry) A.R.Bean	Asia-Tropical	Malesia	Papua New Guinea	Central			subdsitrict Port Moresby, east slope of Lake Myola No. 1	climber; leaves dull dark green above, mid green below; fruit green	secondary regrowth, since war			9.09	S	147.43	E	DMS	2-5km	SPEC	-9.15	147.716667	1920	0
LAE	204833	130315	211220			Croft, J.R.	NGF-	34800		Lelean, Y.			17	9	1973		Lycianthes	rostellata	(Merr. & L.M.Perry) A.R.Bean	Asia-Tropical	Malesia	Papua New Guinea	Central			subdsitrict Port Moresby, east slope of Lake Myola No. 1	climber; leaves dull dark green above, mid green below; fruit green	secondary regrowth, since war			9.09	S	147.43	E	DMS	2-5km	SPEC	-9.15	147.716667	1920	0
L	204834	130315		L.2876980		Croft, J.R.	NGF-	34800		Lelean, Y.			17	9	1973		Lycianthes	rostellata	(Merr. & L.M.Perry) A.R.Bean	Asia-Tropical	Malesia	Papua New Guinea	Central			subdsitrict Port Moresby, east slope of Lake Myola No. 1	climber; leaves dull dark green above, mid green below; fruit green	secondary regrowth, since war			9.09	S	147.43	E	DMS	2-5km	SPEC	-9.15	147.716667	1920	0
QRS	230176	130315	41135.1			Croft, J.R.	NGF-	34800		Lelean, Y.			17	9	1973		Lycianthes	rostellata	(Merr. & L.M.Perry) A.R.Bean	Asia-Tropical	Malesia	Papua New Guinea	Central			subdsitrict Port Moresby, east slope of Lake Myola No. 1	climber; leaves dull dark green above, mid green below; fruit green	secondary regrowth, since war			9.09	S	147.43	E	DMS	2-5km	SPEC	-9.15	147.716667	1920	0
A	169355	130326				Croft, J.R.	LAE-	61993		et al.			23	7	1974		Lycianthes	rostellata	(Merr. & L.M.Perry) A.R.Bean	Asia-Tropical	Malesia	Papua New Guinea	Oro			estern side lake Myola No.1 (Northern District), Kokoda subdistrict	climber; leaves dull dark green; fruit green	submontane rainforest			9.1	S	147.45	E	DMS	2-5km	SPEC	-9.166667	147.75	2000	0
K	176253	130326		K000922452		Croft, J.R.	LAE-	61993		et al.			23	7	1974		Lycianthes	rostellata	(Merr. & L.M.Perry) A.R.Bean	Asia-Tropical	Malesia	Papua New Guinea	Oro			estern side lake Myola No.1 (Northern District), Kokoda subdistrict	climber; leaves dull dark green; fruit green	submontane rainforest			9.1	S	147.45	E	DMS	2-5km	SPEC	-9.166667	147.75	2000	0
LAE	204835	130326	217138			Croft, J.R.	LAE-	61993		et al.			23	7	1974		Lycianthes	rostellata	(Merr. & L.M.Perry) A.R.Bean	Asia-Tropical	Malesia	Papua New Guinea	Oro			estern side lake Myola No.1 (Northern District), Kokoda subdistrict	climber; leaves dull dark green; fruit green	submontane rainforest			9.1	S	147.45	E	DMS	2-5km	SPEC	-9.166667	147.75	2000	0
A	169359	130330				Henty, E.E.	NGF-	41640		Isgar, R. & Galore, M.			19	10	1968		Lycianthes	rostellata	(Merr. & L.M.Perry) A.R.Bean	Asia-Tropical	Malesia	Papua New Guinea	Sanduan			Bulindip, W of Oksapmin, Telefomin subdistrict	vine; flowers purplish blue; fruit green	taro garden in forest			5.2	S	142.15	E	DMS	2-5km	SPEC	-5.333333	142.25	1981	0
K	176246	130330		K000922480		Henty, E.E.	NGF-	41640		Isgar, R. & Galore, M.			19	10	1968		Lycianthes	rostellata	(Merr. & L.M.Perry) A.R.Bean	Asia-Tropical	Malesia	Papua New Guinea	Sanduan			Bulindip, W of Oksapmin, Telefomin subdistrict	vine; flowers purplish blue; fruit green	taro garden in forest			5.2	S	142.15	E	DMS	2-5km	SPEC	-5.333333	142.25	1981	0
LAE	204838	130330	107632			Henty, E.E.	NGF-	41640		Isgar, R. & Galore, M.			19	10	1968		Lycianthes	rostellata	(Merr. & L.M.Perry) A.R.Bean	Asia-Tropical	Malesia	Papua New Guinea	Sanduan			Bulindip, W of Oksapmin, Telefomin subdistrict	vine; flowers purplish blue; fruit green	taro garden in forest			5.2	S	142.15	E	DMS	2-5km	SPEC	-5.333333	142.25	1981	0
L	204839	130330		L.2876971		Henty, E.E.	NGF-	41640		Isgar, R. & Galore, M.			19	10	1968		Lycianthes	rostellata	(Merr. & L.M.Perry) A.R.Bean	Asia-Tropical	Malesia	Papua New Guinea	Sanduan			Bulindip, W of Oksapmin, Telefomin subdistrict	vine; flowers purplish blue; fruit green	taro garden in forest			5.2	S	142.15	E	DMS	2-5km	SPEC	-5.333333	142.25	1981	0
K	177072	136118		K000922527		Kerenga, K.	LAE-	77644		Croft, J.R.			10	8	1981		Lycianthes	rostellata	(Merr. & L.M.Perry) A.R.Bean	Asia-Tropical	Malesia	Papua New Guinea	Western Highlands			Waghi & Jim Divide, Minz subprovince	epiphytic shrub; young leaves purple, matured mid-green; flowers purple	ground herb beside dried out creek in montane forest			5.45	S	144.35	E	DMS	2-5km	SPEC	-5.75	144.583333	0	0
LAE	204798	136118	247717			Kerenga, K.	LAE-	77644		Croft, J.R.			10	8	1981		Lycianthes	rostellata	(Merr. & L.M.Perry) A.R.Bean	Asia-Tropical	Malesia	Papua New Guinea	Western Highlands			Waghi & Jim Divide, Minz subprovince	epiphytic shrub; young leaves purple, matured mid-green; flowers purple	ground herb beside dried out creek in montane forest			5.45	S	144.35	E	DMS	2-5km	SPEC	-5.75	144.583333	0	0
L	204799	136118		L.2859569		Kerenga, K.	LAE-	77644		Croft, J.R.			10	8	1981		Lycianthes	rostellata	(Merr. & L.M.Perry) A.R.Bean	Asia-Tropical	Malesia	Papua New Guinea	Western Highlands			Waghi & Jim Divide, Minz subprovince	epiphytic shrub; young leaves purple, matured mid-green; flowers purple	ground herb beside dried out creek in montane forest			5.45	S	144.35	E	DMS	2-5km	SPEC	-5.75	144.583333	0	0
GH	169354	130325				Millar, A.N.	NGF-	18664		Garay, ?			10	9	1963		Lycianthes	rostellata	(Merr. & L.M.Perry) A.R.Bean	Asia-Tropical	Malesia	Papua New Guinea	Western Highlands			Kundip, Mt. Hagen subdistrict	scrambling vine; young leaves purple; flowers purple, stamens yellow	open forest after old logging operations			5.5	S	144.15	E	DMS	2-5km	SPEC	-5.833333	144.25	2134	0
LAE	204802	130325	53462			Millar, A.N.	NGF-	18664		Garay, ?			10	9	1963		Lycianthes	rostellata	(Merr. & L.M.Perry) A.R.Bean	Asia-Tropical	Malesia	Papua New Guinea	Western Highlands			Kundip, Mt. Hagen subdistrict	scrambling vine; young leaves purple; flowers purple, stamens yellow	open forest after old logging operations			5.5	S	144.15	E	DMS	2-5km	SPEC	-5.833333	144.25	2134	0
L	176138	135363		L.2881746		Millar, A.N.	NGF-	40737					13	11	1968		Lycianthes	rostellata	(Merr. & L.M.Perry) A.R.Bean	Asia-Tropical	Malesia	Papua New Guinea	Eastern Highlands			above Fatima River, Marafuga, Sub-dist. Goroka	climber in forest trees; medium olvie green leaves, paler below; flowers, buds dark purple; open flowers orchid purple; stamens gold	montane forest			6.05	S	141.55	E	DMS	2-5km	SPEC	-6.083333	141.916667	2100	0	ca.
K	176244	135363		K000922499		Millar, A.N.	NGF-	40737					13	11	1968		Lycianthes	rostellata	(Merr. & L.M.Perry) A.R.Bean	Asia-Tropical	Malesia	Papua New Guinea	Eastern Highlands			above Fatima River, Marafuga, Sub-dist. Goroka	climber in forest trees; medium olvie green leaves, paler below; flowers, buds dark purple; open flowers orchid purple; stamens gold	montane forest			6.05	S	141.55	E	DMS	2-5km	SPEC	-6.083333	141.916667	2100	0	ca.
LAE	204546	135363	110800			Millar, A.N.	NGF-	40737					13	11	1968		Lycianthes	rostellata	(Merr. & L.M.Perry) A.R.Bean	Asia-Tropical	Malesia	Papua New Guinea	Eastern Highlands			above Fatima River, Marafuga, Sub-dist. Goroka	climber in forest trees; medium olvie green leaves, paler below; flowers, buds dark purple; open flowers orchid purple; stamens gold	montane forest			6.05	S	141.55	E	DMS	2-5km	SPEC	-6.083333	141.916667	2100	0	ca.
K	177070	136116		K000922476		Royen, P. van		11511					19	7	1976		Lycianthes	rostellata	(Merr. & L.M.Perry) A.R.Bean	Asia-Tropical	Malesia	Papua New Guinea	Southern Highlands		Mount Giluwe	track from Onim to SW summit [Eastern Highlands on label]	climber; leaves dark green above, yellowish green below; petals purple on inside, much paler outside	in partly cleared Nothofagus forest			6.159679	S	143.886637	E	DD	2-5km	GAZ	-6.159679	143.886637	2290	0
L	183648	136116		L.2882046		Royen, P. van		11511					19	7	1976		Lycianthes	rostellata	(Merr. & L.M.Perry) A.R.Bean	Asia-Tropical	Malesia	Papua New Guinea	Southern Highlands		Mount Giluwe	track from Onim to SW summit [Eastern Highlands on label]	climber; leaves dark green above, yellowish green below; petals purple on inside, much paler outside	in partly cleared Nothofagus forest			6.159679	S	143.886637	E	DD	2-5km	GAZ	-6.159679	143.886637	2290	0
LAE	204890	136116	249504			Royen, P. van		11511					19	7	1976		Lycianthes	rostellata	(Merr. & L.M.Perry) A.R.Bean	Asia-Tropical	Malesia	Papua New Guinea	Southern Highlands		Mount Giluwe	track from Onim to SW summit [Eastern Highlands on label]	climber; leaves dark green above, yellowish green below; petals purple on inside, much paler outside	in partly cleared Nothofagus forest			6.159679	S	143.886637	E	DD	2-5km	GAZ	-6.159679	143.886637	2290	0
A	169357	130328				Royen, P. van	NGF-	18229			isotype	Solanum pustulatum Symon	5	9	1963		Lycianthes	rostellata	(Merr. & L.M.Perry) A.R.Bean	Asia-Tropical	Malesia	Papua New Guinea	Eastern Highlands			confluent of Warapuri and Warrangga Rivers, Wahgi-Jimmy Divide, N of Nondugl, Minj subdistrict	shrub with lax branches 10 ft high; leaves dark green above, light green below; flowers purple with darker stripes; anthers yellow	in shrubbery along river			6.1	S	144.5	E	DMS	2-5km	SPEC	-6.166667	144.833333	2134	0
K	176240	130328		K000922492		Royen, P. van	NGF-	18229			isotype	Solanum pustulatum Symon	5	9	1963		Lycianthes	rostellata	(Merr. & L.M.Perry) A.R.Bean	Asia-Tropical	Malesia	Papua New Guinea	Eastern Highlands			confluent of Warapuri and Warrangga Rivers, Wahgi-Jimmy Divide, N of Nondugl, Minj subdistrict	shrub with lax branches 10 ft high; leaves dark green above, light green below; flowers purple with darker stripes; anthers yellow	in shrubbery along river			6.1	S	144.5	E	DMS	2-5km	SPEC	-6.166667	144.833333	2134	0
LAE	204809	130328	58346			Royen, P. van	NGF-	18229			isotype	Solanum pustulatum Symon	5	9	1963		Lycianthes	rostellata	(Merr. & L.M.Perry) A.R.Bean	Asia-Tropical	Malesia	Papua New Guinea	Eastern Highlands			confluent of Warapuri and Warrangga Rivers, Wahgi-Jimmy Divide, N of Nondugl, Minj subdistrict	shrub with lax branches 10 ft high; leaves dark green above, light green below; flowers purple with darker stripes; anthers yellow	in shrubbery along river			6.1	S	144.5	E	DMS	2-5km	SPEC	-6.166667	144.833333	2134	0
L	204810	130328		L .0403779		Royen, P. van	NGF-	18229			isotype	Solanum pustulatum Symon	5	9	1963		Lycianthes	rostellata	(Merr. & L.M.Perry) A.R.Bean	Asia-Tropical	Malesia	Papua New Guinea	Eastern Highlands			confluent of Warapuri and Warrangga Rivers, Wahgi-Jimmy Divide, N of Nondugl, Minj subdistrict	shrub with lax branches 10 ft high; leaves dark green above, light green below; flowers purple with darker stripes; anthers yellow	in shrubbery along river			6.1	S	144.5	E	DMS	2-5km	SPEC	-6.166667	144.833333	2134	0
BRI	229996	130328		AQ0080260		Royen, P. van	NGF-	18229			holotype	Solanum pustulatum Symon	5	9	1963		Lycianthes	rostellata	(Merr. & L.M.Perry) A.R.Bean	Asia-Tropical	Malesia	Papua New Guinea	Eastern Highlands			confluent of Warapuri and Warrangga Rivers, Wahgi-Jimmy Divide, N of Nondugl, Minj subdistrict	shrub with lax branches 10 ft high; leaves dark green above, light green below; flowers purple with darker stripes; anthers yellow	in shrubbery along river			6.1	S	144.5	E	DMS	2-5km	SPEC	-6.166667	144.833333	2134	0
CANB	229997	130328		CANB135300		Royen, P. van	NGF-	18229			isotype	Solanum pustulatum Symon	5	9	1963		Lycianthes	rostellata	(Merr. & L.M.Perry) A.R.Bean	Asia-Tropical	Malesia	Papua New Guinea	Eastern Highlands			confluent of Warapuri and Warrangga Rivers, Wahgi-Jimmy Divide, N of Nondugl, Minj subdistrict	shrub with lax branches 10 ft high; leaves dark green above, light green below; flowers purple with darker stripes; anthers yellow	in shrubbery along river			6.1	S	144.5	E	DMS	2-5km	SPEC	-6.166667	144.833333	2134	0
A	169358	130329				Schodde, R.		5705					14	9	1970		Lycianthes	rostellata	(Merr. & L.M.Perry) A.R.Bean	Asia-Tropical	Malesia	Papua New Guinea	Central			Efogi environs, Owen Stanley range	shrub ca. 2 m; leaves dull rather dark green above, paler below; petioles dull purple; calyx purplish green; ovary dull green	primary laurel ridge forest			9.169287	S	147.695817	E	DD	5-20k	GAZ	-9.169287	147.695817	1830	0	ca.
K	176237	130329		K000922502		Schodde, R.		5705					14	9	1970		Lycianthes	rostellata	(Merr. & L.M.Perry) A.R.Bean	Asia-Tropical	Malesia	Papua New Guinea	Central			Efogi environs, Owen Stanley range	shrub ca. 2 m; leaves dull rather dark green above, paler below; petioles dull purple; calyx purplish green; ovary dull green	primary laurel ridge forest			9.169287	S	147.695817	E	DD	5-20k	GAZ	-9.169287	147.695817	1830	0	ca.
LAE	204836	130329	208688			Schodde, R.		5705					14	9	1970		Lycianthes	rostellata	(Merr. & L.M.Perry) A.R.Bean	Asia-Tropical	Malesia	Papua New Guinea	Central			Efogi environs, Owen Stanley range	shrub ca. 2 m; leaves dull rather dark green above, paler below; petioles dull purple; calyx purplish green; ovary dull green	primary laurel ridge forest			9.169287	S	147.695817	E	DD	5-20k	GAZ	-9.169287	147.695817	1830	0	ca.
L	204837	130329		L.2876970		Schodde, R.		5705					14	9	1970		Lycianthes	rostellata	(Merr. & L.M.Perry) A.R.Bean	Asia-Tropical	Malesia	Papua New Guinea	Central			Efogi environs, Owen Stanley range	shrub ca. 2 m; leaves dull rather dark green above, paler below; petioles dull purple; calyx purplish green; ovary dull green	primary laurel ridge forest			9.169287	S	147.695817	E	DD	5-20k	GAZ	-9.169287	147.695817	1830	0	ca.
K	176176	135380		K001153787		Symon, D.E.		10677		Katik, P.			22	6	1977		Lycianthes	rostellata	(Merr. & L.M.Perry) A.R.Bean	Asia-Tropical	Malesia	Papua New Guinea	Eastern Highlands		Daulo Pass	top of Daulo Pass	root climbing epiphyte				6.023018	S	145.133125	E	DMS	2-5km	GAZ	-6.041717	145.225347	2320	0
LAE	204841	135380	254610			Symon, D.E.		10677		Katik, P.			22	6	1977		Lycianthes	rostellata	(Merr. & L.M.Perry) A.R.Bean	Asia-Tropical	Malesia	Papua New Guinea	Eastern Highlands		Daulo Pass	top of Daulo Pass	root climbing epiphyte				6.023018	S	145.133125	E	DMS	2-5km	GAZ	-6.041717	145.225347	2320	0
L	204842	135380		L.4153291		Symon, D.E.		10677		Katik, P.			22	6	1977		Lycianthes	rostellata	(Merr. & L.M.Perry) A.R.Bean	Asia-Tropical	Malesia	Papua New Guinea	Eastern Highlands		Daulo Pass	top of Daulo Pass	root climbing epiphyte				6.023018	S	145.133125	E	DMS	2-5km	GAZ	-6.041717	145.225347	2320	0
L	204843	135380		L.4153292		Symon, D.E.		10677		Katik, P.			22	6	1977		Lycianthes	rostellata	(Merr. & L.M.Perry) A.R.Bean	Asia-Tropical	Malesia	Papua New Guinea	Eastern Highlands		Daulo Pass	top of Daulo Pass	root climbing epiphyte				6.023018	S	145.133125	E	DMS	2-5km	GAZ	-6.041717	145.225347	2320	0
MO	181155	138863	3707418			Symon, D.E.		10678					22	6	1977		Lycianthes	rostellata	(Merr. & L.M.Perry) A.R.Bean	Asia-Tropical	Malesia	Papua New Guinea	Eastern Highlands			near summit of Daulo					5.917435	S	145.354294	E	DD	2-5km	GAZ	-5.917435	145.354294	0	0
US	204018	138863	3083629	2840799		Symon, D.E.		10678					22	6	1977		Lycianthes	rostellata	(Merr. & L.M.Perry) A.R.Bean	Asia-Tropical	Malesia	Papua New Guinea	Eastern Highlands			near summit of Daulo					5.917435	S	145.354294	E	DD	2-5km	GAZ	-5.917435	145.354294	0	0
K	176183	135386		K001153785		Symon, D.E.		10687					23	6	1977		Lycianthes	rostellata	(Merr. & L.M.Perry) A.R.Bean	Asia-Tropical	Malesia	Papua New Guinea	Enga			between Mount Hagen and Wabog, 42 km from Mount Hagen, 29 km after turnoff to Wabog, 13 km before Waterfall Village		heavily cut over Nothofagus forest			5.762236	S	143.946181	E	DD	<2km	GAZ	-5.762236	143.946181	2520	0
MO	180782	135386	3708098			Symon, D.E.		10687					23	6	1977		Lycianthes	rostellata	(Merr. & L.M.Perry) A.R.Bean	Asia-Tropical	Malesia	Papua New Guinea	Enga			between Mount Hagen and Wabog, 42 km from Mount Hagen, 29 km after turnoff to Wabog, 13 km before Waterfall Village		heavily cut over Nothofagus forest			5.762236	S	143.946181	E	DD	<2km	GAZ	-5.762236	143.946181	2520	0
LAE	204803	135386	254614			Symon, D.E.		10687					23	6	1977		Lycianthes	rostellata	(Merr. & L.M.Perry) A.R.Bean	Asia-Tropical	Malesia	Papua New Guinea	Enga			between Mount Hagen and Wabog, 42 km from Mount Hagen, 29 km after turnoff to Wabog, 13 km before Waterfall Village		heavily cut over Nothofagus forest			5.762236	S	143.946181	E	DD	<2km	GAZ	-5.762236	143.946181	2520	0
L	204804	135386		L.4153284		Symon, D.E.		10687					23	6	1977		Lycianthes	rostellata	(Merr. & L.M.Perry) A.R.Bean	Asia-Tropical	Malesia	Papua New Guinea	Enga			between Mount Hagen and Wabog, 42 km from Mount Hagen, 29 km after turnoff to Wabog, 13 km before Waterfall Village		heavily cut over Nothofagus forest			5.762236	S	143.946181	E	DD	<2km	GAZ	-5.762236	143.946181	2520	0
K	176175	135379		K001153788		Symon, D.E.		10690		Katik, P.			24	6	1977		Lycianthes	rostellata	(Merr. & L.M.Perry) A.R.Bean	Asia-Tropical	Malesia	Papua New Guinea	Southern Highlands			between Nol and Mendi, 24 km from Mendi [georef to Mendi]	root climber on tree base up to 3 m; main stems about 1 cm diameter; plants mainly sterile; fairly common	in secondary regrowth and near old garden site			6.159966	S	143.664034	W	DD	2-5km	GAZ	-6.159966	-143.664034	0	0
MO	180778	135379	3707419			Symon, D.E.		10690		Katik, P.			24	6	1977		Lycianthes	rostellata	(Merr. & L.M.Perry) A.R.Bean	Asia-Tropical	Malesia	Papua New Guinea	Southern Highlands			between Nol and Mendi, 24 km from Mendi [georef to Mendi]	root climber on tree base up to 3 m; main stems about 1 cm diameter; plants mainly sterile; fairly common	in secondary regrowth and near old garden site			6.159966	S	143.664034	W	DD	2-5km	GAZ	-6.159966	-143.664034	0	0
LAE	204844	135379	254612			Symon, D.E.		10690		Katik, P.			24	6	1977		Lycianthes	rostellata	(Merr. & L.M.Perry) A.R.Bean	Asia-Tropical	Malesia	Papua New Guinea	Southern Highlands			between Nol and Mendi, 24 km from Mendi [georef to Mendi]	root climber on tree base up to 3 m; main stems about 1 cm diameter; plants mainly sterile; fairly common	in secondary regrowth and near old garden site			6.159966	S	143.664034	W	DD	2-5km	GAZ	-6.159966	-143.664034	0	0
L	204845	135379		L.4153282		Symon, D.E.		10690		Katik, P.			24	6	1977		Lycianthes	rostellata	(Merr. & L.M.Perry) A.R.Bean	Asia-Tropical	Malesia	Papua New Guinea	Southern Highlands			between Nol and Mendi, 24 km from Mendi [georef to Mendi]	root climber on tree base up to 3 m; main stems about 1 cm diameter; plants mainly sterile; fairly common	in secondary regrowth and near old garden site			6.159966	S	143.664034	W	DD	2-5km	GAZ	-6.159966	-143.664034	0	0
K	176177	135381		K001153782		Symon, D.E.		10704					27	6	1977		Lycianthes	rostellata	(Merr. & L.M.Perry) A.R.Bean	Asia-Tropical	Malesia	Papua New Guinea	Enga			Wahgi-Sepik Divide, from Banz to Tabibunga, 4 km after crest and 39 km before Tabibunga	sprawling from fallen tree (check for two species)	road bank			5.765813	S	143.949037	E	DD	2-5km	GAZ	-5.765813	143.949037	0	0
MO	180783	135381	3707416			Symon, D.E.		10704					27	6	1977		Lycianthes	rostellata	(Merr. & L.M.Perry) A.R.Bean	Asia-Tropical	Malesia	Papua New Guinea	Enga			Wahgi-Sepik Divide, from Banz to Tabibunga, 4 km after crest and 39 km before Tabibunga	sprawling from fallen tree (check for two species)	road bank			5.765813	S	143.949037	E	DD	2-5km	GAZ	-5.765813	143.949037	0	0
LAE	204795	135381	260445			Symon, D.E.		10704					27	6	1977		Lycianthes	rostellata	(Merr. & L.M.Perry) A.R.Bean	Asia-Tropical	Malesia	Papua New Guinea	Enga			Wahgi-Sepik Divide, from Banz to Tabibunga, 4 km after crest and 39 km before Tabibunga	sprawling from fallen tree (check for two species)	road bank			5.765813	S	143.949037	E	DD	2-5km	GAZ	-5.765813	143.949037	0	0
L	204796	135381		L.2876357		Symon, D.E.		10704					27	6	1977		Lycianthes	rostellata	(Merr. & L.M.Perry) A.R.Bean	Asia-Tropical	Malesia	Papua New Guinea	Enga			Wahgi-Sepik Divide, from Banz to Tabibunga, 4 km after crest and 39 km before Tabibunga	sprawling from fallen tree (check for two species)	road bank			5.765813	S	143.949037	E	DD	2-5km	GAZ	-5.765813	143.949037	0	0
L	204797	135381		L.2876355		Symon, D.E.		10704					27	6	1977		Lycianthes	rostellata	(Merr. & L.M.Perry) A.R.Bean	Asia-Tropical	Malesia	Papua New Guinea	Enga			Wahgi-Sepik Divide, from Banz to Tabibunga, 4 km after crest and 39 km before Tabibunga	sprawling from fallen tree (check for two species)	road bank			5.765813	S	143.949037	E	DD	2-5km	GAZ	-5.765813	143.949037	0	0
K	176180	135383		K001153781		Symon, D.E.		13874					13	6	1984		Lycianthes	rostellata	(Merr. & L.M.Perry) A.R.Bean	Asia-Tropical	Malesia	Papua New Guinea	Central		Murray Pass	near the summit		on old stump covered in Nastus; wet peaty soil			8.315999	S	147.210022	E	DMS	2-5km	GAZ	-8.533331	147.350061	2650	0
MO	180780	135383	3707410			Symon, D.E.		13874					13	6	1984		Lycianthes	rostellata	(Merr. & L.M.Perry) A.R.Bean	Asia-Tropical	Malesia	Papua New Guinea	Central		Murray Pass	near the summit		on old stump covered in Nastus; wet peaty soil			8.315999	S	147.210022	E	DMS	2-5km	GAZ	-8.533331	147.350061	2650	0
LAE	204787	135383	254634			Symon, D.E.		13874					13	6	1984		Lycianthes	rostellata	(Merr. & L.M.Perry) A.R.Bean	Asia-Tropical	Malesia	Papua New Guinea	Central		Murray Pass	near the summit		on old stump covered in Nastus; wet peaty soil			8.315999	S	147.210022	E	DMS	2-5km	GAZ	-8.533331	147.350061	2650	0
L	204788	135383		L.2876353		Symon, D.E.		13874					13	6	1984		Lycianthes	rostellata	(Merr. & L.M.Perry) A.R.Bean	Asia-Tropical	Malesia	Papua New Guinea	Central		Murray Pass	near the summit		on old stump covered in Nastus; wet peaty soil			8.315999	S	147.210022	E	DMS	2-5km	GAZ	-8.533331	147.350061	2650	0
K	176182	135385		K001153784		Symon, D.E.		13875					13	6	1984		Lycianthes	rostellata	(Merr. & L.M.Perry) A.R.Bean	Asia-Tropical	Malesia	Papua New Guinea	Central		Murray Pass	near crest of pass	to 4 m high; flowes pale lavender; not fruits; leaves coriaceous	on Cyathea tree fern, covered in Nastus and moss			8.315999	S	147.210022	E	DMS	2-5km	GAZ	-8.533331	147.350061	2800	0
MO	180779	135385	3707415			Symon, D.E.		13875					13	6	1984		Lycianthes	rostellata	(Merr. & L.M.Perry) A.R.Bean	Asia-Tropical	Malesia	Papua New Guinea	Central		Murray Pass	near crest of pass	to 4 m high; flowes pale lavender; not fruits; leaves coriaceous	on Cyathea tree fern, covered in Nastus and moss			8.315999	S	147.210022	E	DMS	2-5km	GAZ	-8.533331	147.350061	2800	0
LAE	204789	135385	254635			Symon, D.E.		13875					13	6	1984		Lycianthes	rostellata	(Merr. & L.M.Perry) A.R.Bean	Asia-Tropical	Malesia	Papua New Guinea	Central		Murray Pass	near crest of pass	to 4 m high; flowes pale lavender; not fruits; leaves coriaceous	on Cyathea tree fern, covered in Nastus and moss			8.315999	S	147.210022	E	DMS	2-5km	GAZ	-8.533331	147.350061	2800	0
L	204790	135385		L.2876352		Symon, D.E.		13875					13	6	1984		Lycianthes	rostellata	(Merr. & L.M.Perry) A.R.Bean	Asia-Tropical	Malesia	Papua New Guinea	Central		Murray Pass	near crest of pass	to 4 m high; flowes pale lavender; not fruits; leaves coriaceous	on Cyathea tree fern, covered in Nastus and moss			8.315999	S	147.210022	E	DMS	2-5km	GAZ	-8.533331	147.350061	2800	0
K	176181	135384		K001153783		Symon, D.E.		13876					13	6	1984		Lycianthes	rostellata	(Merr. & L.M.Perry) A.R.Bean	Asia-Tropical	Malesia	Papua New Guinea	Central		Murray Pass	'Mur Mur Pass'	hemi-epiphyte to 1 m; no flowers; fruit green	on bank of old logging track in dense mixed vegetation dominated by Nastus			8.315999	S	147.210022	E	DMS	2-5km	GAZ	-8.533331	147.350061	2700	0
LAE	204791	135384	254624			Symon, D.E.		13876					13	6	1984		Lycianthes	rostellata	(Merr. & L.M.Perry) A.R.Bean	Asia-Tropical	Malesia	Papua New Guinea	Central		Murray Pass	'Mur Mur Pass'	hemi-epiphyte to 1 m; no flowers; fruit green	on bank of old logging track in dense mixed vegetation dominated by Nastus			8.315999	S	147.210022	E	DMS	2-5km	GAZ	-8.533331	147.350061	2700	0
L	204792	135384		L.2876354		Symon, D.E.		13876					13	6	1984		Lycianthes	rostellata	(Merr. & L.M.Perry) A.R.Bean	Asia-Tropical	Malesia	Papua New Guinea	Central		Murray Pass	'Mur Mur Pass'	hemi-epiphyte to 1 m; no flowers; fruit green	on bank of old logging track in dense mixed vegetation dominated by Nastus			8.315999	S	147.210022	E	DMS	2-5km	GAZ	-8.533331	147.350061	2700	0
K	176184	135387		K001153786		Symon, D.E.		13877					13	6	1984		Lycianthes	rostellata	(Merr. & L.M.Perry) A.R.Bean	Asia-Tropical	Malesia	Papua New Guinea	Central		Murray Pass	'Mur Mur Pass'	on dead tree to 4 m; flowers pale lavender; fruits dark green, lined purple inside, but not ripe; n=24 counted by B. Randall	on dead tree in logged area			8.315999	S	147.210022	E	DMS	2-5km	GAZ	-8.533331	147.350061	2700	0	ca.
MO	180781	135387	3708101			Symon, D.E.		13877					13	6	1984		Lycianthes	rostellata	(Merr. & L.M.Perry) A.R.Bean	Asia-Tropical	Malesia	Papua New Guinea	Central		Murray Pass	'Mur Mur Pass'	on dead tree to 4 m; flowers pale lavender; fruits dark green, lined purple inside, but not ripe; n=24 counted by B. Randall	on dead tree in logged area			8.315999	S	147.210022	E	DMS	2-5km	GAZ	-8.533331	147.350061	2700	0	ca.
LAE	204793	135387	260438			Symon, D.E.		13877					13	6	1984		Lycianthes	rostellata	(Merr. & L.M.Perry) A.R.Bean	Asia-Tropical	Malesia	Papua New Guinea	Central		Murray Pass	'Mur Mur Pass'	on dead tree to 4 m; flowers pale lavender; fruits dark green, lined purple inside, but not ripe; n=24 counted by B. Randall	on dead tree in logged area			8.315999	S	147.210022	E	DMS	2-5km	GAZ	-8.533331	147.350061	2700	0	ca.
L	204794	135387		L.2876351		Symon, D.E.		13877					13	6	1984		Lycianthes	rostellata	(Merr. & L.M.Perry) A.R.Bean	Asia-Tropical	Malesia	Papua New Guinea	Central		Murray Pass	'Mur Mur Pass'	on dead tree to 4 m; flowers pale lavender; fruits dark green, lined purple inside, but not ripe; n=24 counted by B. Randall	on dead tree in logged area			8.315999	S	147.210022	E	DMS	2-5km	GAZ	-8.533331	147.350061	2700	0	ca.
K	176178	135382		K000449038		Takeuchi, W.N.		11804					16	3	1997		Lycianthes	rostellata	(Merr. & L.M.Perry) A.R.Bean	Asia-Tropical	Malesia	Papua New Guinea	Eastern Highlands			Crater Mountain Wildlife Area, E of Haia village along Wara Sename, Chimbu (Simbu) province, Crater	woody climber; stems and twigs pale brown, leaves alternate, distichous; reduced auriculiform member evanescent; major blades papyraceous, sub-bullate, adaxial surface shing medium green, abaxiallly yellowish green; inflorescence infrafoliar, fascicled; flowers with calyx white or cream, petals 5 free, recurved, mostly white with faint purple tint; stamens 5 white; style also white; infructescenc…	riverine regrowth			6.43	S	145	E	DMS	2-5km	SPEC	-6.716667	145	740	0
K	176179	135382		K000224076		Takeuchi, W.N.		11804					16	3	1997		Lycianthes	rostellata	(Merr. & L.M.Perry) A.R.Bean	Asia-Tropical	Malesia	Papua New Guinea	Eastern Highlands			Crater Mountain Wildlife Area, E of Haia village along Wara Sename, Chimbu (Simbu) province, Crater	woody climber; stems and twigs pale brown, leaves alternate, distichous; reduced auriculiform member evanescent; major blades papyraceous, sub-bullate, adaxial surface shing medium green, abaxiallly yellowish green; inflorescence infrafoliar, fascicled; flowers with calyx white or cream, petals 5 free, recurved, mostly white with faint purple tint; stamens 5 white; style also white; infructescenc…	riverine regrowth			6.43	S	145	E	DMS	2-5km	SPEC	-6.716667	145	740	0
US	204017	135382	3498056	2840800		Takeuchi, W.N.		11804					16	3	1997		Lycianthes	rostellata	(Merr. & L.M.Perry) A.R.Bean	Asia-Tropical	Malesia	Papua New Guinea	Eastern Highlands			Crater Mountain Wildlife Area, E of Haia village along Wara Sename, Chimbu (Simbu) province, Crater	woody climber; stems and twigs pale brown, leaves alternate, distichous; reduced auriculiform member evanescent; major blades papyraceous, sub-bullate, adaxial surface shing medium green, abaxiallly yellowish green; inflorescence infrafoliar, fascicled; flowers with calyx white or cream, petals 5 free, recurved, mostly white with faint purple tint; stamens 5 white; style also white; infructescenc…	riverine regrowth			6.43	S	145	E	DMS	2-5km	SPEC	-6.716667	145	740	0
LAE	204811	135382	280352			Takeuchi, W.N.		11804					16	3	1997		Lycianthes	rostellata	(Merr. & L.M.Perry) A.R.Bean	Asia-Tropical	Malesia	Papua New Guinea	Eastern Highlands			Crater Mountain Wildlife Area, E of Haia village along Wara Sename, Chimbu (Simbu) province, Crater	woody climber; stems and twigs pale brown, leaves alternate, distichous; reduced auriculiform member evanescent; major blades papyraceous, sub-bullate, adaxial surface shing medium green, abaxiallly yellowish green; inflorescence infrafoliar, fascicled; flowers with calyx white or cream, petals 5 free, recurved, mostly white with faint purple tint; stamens 5 white; style also white; infructescenc…	riverine regrowth			6.43	S	145	E	DMS	2-5km	SPEC	-6.716667	145	740	0
L	204812	135382		L.4154288		Takeuchi, W.N.		11804					16	3	1997		Lycianthes	rostellata	(Merr. & L.M.Perry) A.R.Bean	Asia-Tropical	Malesia	Papua New Guinea	Eastern Highlands			Crater Mountain Wildlife Area, E of Haia village along Wara Sename, Chimbu (Simbu) province, Crater	woody climber; stems and twigs pale brown, leaves alternate, distichous; reduced auriculiform member evanescent; major blades papyraceous, sub-bullate, adaxial surface shing medium green, abaxiallly yellowish green; inflorescence infrafoliar, fascicled; flowers with calyx white or cream, petals 5 free, recurved, mostly white with faint purple tint; stamens 5 white; style also white; infructescenc…	riverine regrowth			6.43	S	145	E	DMS	2-5km	SPEC	-6.716667	145	740	0
A	169512	130463				Vandenberg, J.	NGF-	39883		Katik, P. & Kairo, A.			30	9	1968		Lycianthes	rostellata	(Merr. & L.M.Perry) A.R.Bean	Asia-Tropical	Malesia	Papua New Guinea	Western Highlands			Wabag Road, 1.5 miles from turn-off, Mount Hagen subdistrict	woody climber; leaves dull mid green, paler below; flower buds purple; flowers purple, stamens yellow	distrubed roadside forest			5.5	S	143.5	E	DD	2-5km	SPEC	-5.5	143.5	2469	0
K	176245	130463		K000922475		Vandenberg, J.	NGF-	39883		Katik, P. & Kairo, A.			30	9	1968		Lycianthes	rostellata	(Merr. & L.M.Perry) A.R.Bean	Asia-Tropical	Malesia	Papua New Guinea	Western Highlands			Wabag Road, 1.5 miles from turn-off, Mount Hagen subdistrict	woody climber; leaves dull mid green, paler below; flower buds purple; flowers purple, stamens yellow	distrubed roadside forest			5.5	S	143.5	E	DD	2-5km	SPEC	-5.5	143.5	2469	0
LAE	204805	130463	106080			Vandenberg, J.	NGF-	39883		Katik, P. & Kairo, A.			30	9	1968		Lycianthes	rostellata	(Merr. & L.M.Perry) A.R.Bean	Asia-Tropical	Malesia	Papua New Guinea	Western Highlands			Wabag Road, 1.5 miles from turn-off, Mount Hagen subdistrict	woody climber; leaves dull mid green, paler below; flower buds purple; flowers purple, stamens yellow	distrubed roadside forest			5.5	S	143.5	E	DD	2-5km	SPEC	-5.5	143.5	2469	0
L	204806	130463		L.2876975		Vandenberg, J.	NGF-	39883		Katik, P. & Kairo, A.			30	9	1968		Lycianthes	rostellata	(Merr. & L.M.Perry) A.R.Bean	Asia-Tropical	Malesia	Papua New Guinea	Western Highlands			Wabag Road, 1.5 miles from turn-off, Mount Hagen subdistrict	woody climber; leaves dull mid green, paler below; flower buds purple; flowers purple, stamens yellow	distrubed roadside forest			5.5	S	143.5	E	DD	2-5km	SPEC	-5.5	143.5	2469	0
BM	221	221		BM000886240		Womersley, J.S.		4883					7	4	1953		Lycianthes	rostellata	(Merr. & L.M.Perry) A.R.Bean	Asia-Tropical	Malesia	Papua New Guinea	Eastern Highlands		Nondugl	Al River Valley	shrub; flowers blue; stamens yellow; young leaves purple-blue below	mountain forest			5.52	S	144.464415	E	DD	2-5km	GAZ	-5.52	144.464415	2134	0
A	169289	221				Womersley, J.S.		4883					7	4	1953		Lycianthes	rostellata	(Merr. & L.M.Perry) A.R.Bean	Asia-Tropical	Malesia	Papua New Guinea	Eastern Highlands		Nondugl	Al River Valley	shrub; flowers blue; stamens yellow; young leaves purple-blue below	mountain forest			5.52	S	144.464415	E	DD	2-5km	GAZ	-5.52	144.464415	2134	0
K	176239	221		K000922491		Womersley, J.S.		4883					7	4	1953		Lycianthes	rostellata	(Merr. & L.M.Perry) A.R.Bean	Asia-Tropical	Malesia	Papua New Guinea	Eastern Highlands		Nondugl	Al River Valley	shrub; flowers blue; stamens yellow; young leaves purple-blue below	mountain forest			5.52	S	144.464415	E	DD	2-5km	GAZ	-5.52	144.464415	2134	0
LAE	204807	221	16322			Womersley, J.S.		4883					7	4	1953		Lycianthes	rostellata	(Merr. & L.M.Perry) A.R.Bean	Asia-Tropical	Malesia	Papua New Guinea	Eastern Highlands		Nondugl	Al River Valley	shrub; flowers blue; stamens yellow; young leaves purple-blue below	mountain forest			5.52	S	144.464415	E	DD	2-5km	GAZ	-5.52	144.464415	2134	0
L	204808	221		L.2876347		Womersley, J.S.		4883					7	4	1953		Lycianthes	rostellata	(Merr. & L.M.Perry) A.R.Bean	Asia-Tropical	Malesia	Papua New Guinea	Eastern Highlands		Nondugl	Al River Valley	shrub; flowers blue; stamens yellow; young leaves purple-blue below	mountain forest			5.52	S	144.464415	E	DD	2-5km	GAZ	-5.52	144.464415	2134	0
AD	230553	174925		AD 99246095		Bean, A.R.		3865					14	12	1991		Lycianthes	shanesii	(F.Muell.) A.R.Bean	Asia-Tropical	Australia	Australia	Queensland			Mount Stuart, 9 km S of Townsville		In vine thicket, with {Austromyrtus bidwillii, Canthium odoratum} and {Vitex acuminata}			19.34866	S	146.784233	E	DD	<2km	GAZ	-19.34866	146.784233	0	0
BRI	230554	174925		BRI AQ0520411		Bean, A.R.		3865					14	12	1991		Lycianthes	shanesii	(F.Muell.) A.R.Bean	Asia-Tropical	Australia	Australia	Queensland			Mount Stuart, 9 km S of Townsville		In vine thicket, with {Austromyrtus bidwillii, Canthium odoratum} and {Vitex acuminata}			19.34866	S	146.784233	E	DD	<2km	GAZ	-19.34866	146.784233	0	0
BRI	230555	174927		BRI AQ0564508		Bean, A.R.		5271					15	12	1992		Lycianthes	shanesii	(F.Muell.) A.R.Bean	Asia-Tropical	Australia	Australia	Queensland	South Kennedy		Hazelwood Gorge, 13km SSW of Eungella.	Shrub 1.8metres high. No prickles.	In dry rainforest, with Lantana, Acalypha and Strychnos.			21.256773	S	148.459426	E	DD	2-5km	GAZ	-21.256773	148.459426	0	0
BRI	230556	174928		BRI AQ0490757		Bean, A.R.		16706		Champion, I.G.			28	6	2000		Lycianthes	shanesii	(F.Muell.) A.R.Bean	Asia-Tropical	Australia	Australia	Queensland	South Kennedy		Wigton Island, c. 50km NE of Mackay.	Shrub 1.3m high.	Open forest dominated by Acacia spirorbis, with emergent Araucaria cunninghamii. Sandy soil.			20.740101	S	149.476079	E	DD	2-5km	GAZ	-20.740101	149.476079	0	0
K	230417	174872		K001155235		Clarkson, J.R.		4217					23	12	1981		Lycianthes	shanesii	(F.Muell.) A.R.Bean	Asia-Tropical	Australia	Australia	Queensland	Cook		11.8 km N of the Palmer River on the Peninsula Development Road	shrub to 4 m tall; flowers bluish green with almost brown mid vein to petals; anthers yellow (buds, flowers and fruit in spirit collection); fairly common understory plant	rocky hills to E of road carrying small pockets of deciduous vine thicket			16.01	S	144.49	E	DMS	2-5km	SPEC	-16.016667	144.816667	450	0
AD	230525	174872		AD 98572660		Clarkson, J.R.		4217					23	12	1981		Lycianthes	shanesii	(F.Muell.) A.R.Bean	Asia-Tropical	Australia	Australia	Queensland	Cook		11.8 km N of the Palmer River on the Peninsula Development Road	shrub to 4 m tall; flowers bluish green with almost brown mid vein to petals; anthers yellow (buds, flowers and fruit in spirit collection); fairly common understory plant	rocky hills to E of road carrying small pockets of deciduous vine thicket			16.01	S	144.49	E	DMS	2-5km	SPEC	-16.016667	144.816667	450	0
AD	230526	174872		AD 98572663		Clarkson, J.R.		4217					23	12	1981		Lycianthes	shanesii	(F.Muell.) A.R.Bean	Asia-Tropical	Australia	Australia	Queensland	Cook		11.8 km N of the Palmer River on the Peninsula Development Road	shrub to 4 m tall; flowers bluish green with almost brown mid vein to petals; anthers yellow (buds, flowers and fruit in spirit collection); fairly common understory plant	rocky hills to E of road carrying small pockets of deciduous vine thicket			16.01	S	144.49	E	DMS	2-5km	SPEC	-16.016667	144.816667	450	0
AD	230527	174872		AD 98572664		Clarkson, J.R.		4217					23	12	1981		Lycianthes	shanesii	(F.Muell.) A.R.Bean	Asia-Tropical	Australia	Australia	Queensland	Cook		11.8 km N of the Palmer River on the Peninsula Development Road	shrub to 4 m tall; flowers bluish green with almost brown mid vein to petals; anthers yellow (buds, flowers and fruit in spirit collection); fairly common understory plant	rocky hills to E of road carrying small pockets of deciduous vine thicket			16.01	S	144.49	E	DMS	2-5km	SPEC	-16.016667	144.816667	450	0
AD	230528	174872		AD 98572661		Clarkson, J.R.		4217					23	12	1981		Lycianthes	shanesii	(F.Muell.) A.R.Bean	Asia-Tropical	Australia	Australia	Queensland	Cook		11.8 km N of the Palmer River on the Peninsula Development Road	shrub to 4 m tall; flowers bluish green with almost brown mid vein to petals; anthers yellow (buds, flowers and fruit in spirit collection); fairly common understory plant	rocky hills to E of road carrying small pockets of deciduous vine thicket			16.01	S	144.49	E	DMS	2-5km	SPEC	-16.016667	144.816667	450	0
QRS	230529	174872		QRS 77313.1		Clarkson, J.R.		4217					23	12	1981		Lycianthes	shanesii	(F.Muell.) A.R.Bean	Asia-Tropical	Australia	Australia	Queensland	Cook		11.8 km N of the Palmer River on the Peninsula Development Road	shrub to 4 m tall; flowers bluish green with almost brown mid vein to petals; anthers yellow (buds, flowers and fruit in spirit collection); fairly common understory plant	rocky hills to E of road carrying small pockets of deciduous vine thicket			16.01	S	144.49	E	DMS	2-5km	SPEC	-16.016667	144.816667	450	0
BRI	230530	174872		BRI AQ0382012		Clarkson, J.R.		4217					23	12	1981		Lycianthes	shanesii	(F.Muell.) A.R.Bean	Asia-Tropical	Australia	Australia	Queensland	Cook		11.8 km N of the Palmer River on the Peninsula Development Road	shrub to 4 m tall; flowers bluish green with almost brown mid vein to petals; anthers yellow (buds, flowers and fruit in spirit collection); fairly common understory plant	rocky hills to E of road carrying small pockets of deciduous vine thicket			16.01	S	144.49	E	DMS	2-5km	SPEC	-16.016667	144.816667	450	0
MEL	230531	174872		MEL 0676380A		Clarkson, J.R.		4217					23	12	1981		Lycianthes	shanesii	(F.Muell.) A.R.Bean	Asia-Tropical	Australia	Australia	Queensland	Cook		11.8 km N of the Palmer River on the Peninsula Development Road	shrub to 4 m tall; flowers bluish green with almost brown mid vein to petals; anthers yellow (buds, flowers and fruit in spirit collection); fairly common understory plant	rocky hills to E of road carrying small pockets of deciduous vine thicket			16.01	S	144.49	E	DMS	2-5km	SPEC	-16.016667	144.816667	450	0
DNA	230532	174872		DNA A0078548		Clarkson, J.R.		4217					23	12	1981		Lycianthes	shanesii	(F.Muell.) A.R.Bean	Asia-Tropical	Australia	Australia	Queensland	Cook		11.8 km N of the Palmer River on the Peninsula Development Road	shrub to 4 m tall; flowers bluish green with almost brown mid vein to petals; anthers yellow (buds, flowers and fruit in spirit collection); fairly common understory plant	rocky hills to E of road carrying small pockets of deciduous vine thicket			16.01	S	144.49	E	DMS	2-5km	SPEC	-16.016667	144.816667	450	0
MBA	230533	174872		MBA 4305.1		Clarkson, J.R.		4217					23	12	1981		Lycianthes	shanesii	(F.Muell.) A.R.Bean	Asia-Tropical	Australia	Australia	Queensland	Cook		11.8 km N of the Palmer River on the Peninsula Development Road	shrub to 4 m tall; flowers bluish green with almost brown mid vein to petals; anthers yellow (buds, flowers and fruit in spirit collection); fairly common understory plant	rocky hills to E of road carrying small pockets of deciduous vine thicket			16.01	S	144.49	E	DMS	2-5km	SPEC	-16.016667	144.816667	450	0
MO	181157	138865	5046523			Clarkson, J.R.		4585					14	3	1983		Lycianthes	shanesii	(F.Muell.) A.R.Bean	Asia-Tropical	Australia	Australia	Queensland	Cook		11.7 km N of the Palmer River on the Peninsula Development Road, ca. 500 n E of the road	tall shrub or small tree 6-7 m tall; bark grey-brown, tesselated; flowers mauve with slightly darker mid-petaline bands; petals reflexed at maturity; young buds white with slight flush of pink; a common sub-canopy species (voucher sent to Symon from chromosome counts and chemical analysis)	small pocket of low closed forest on a rocky hillside			16.01	S	144.49	E	DMS	2-5km	SPEC	-16.016667	144.816667	450	0
K	230413	138865		K001155234		Clarkson, J.R.		4585					14	3	1983		Lycianthes	shanesii	(F.Muell.) A.R.Bean	Asia-Tropical	Australia	Australia	Queensland	Cook		11.7 km N of the Palmer River on the Peninsula Development Road, ca. 500 n E of the road	tall shrub or small tree 6-7 m tall; bark grey-brown, tesselated; flowers mauve with slightly darker mid-petaline bands; petals reflexed at maturity; young buds white with slight flush of pink; a common sub-canopy species (voucher sent to Symon from chromosome counts and chemical analysis)	small pocket of low closed forest on a rocky hillside			16.01	S	144.49	E	DMS	2-5km	SPEC	-16.016667	144.816667	450	0
K	230414	138865		K001155236		Clarkson, J.R.		4585					14	3	1983		Lycianthes	shanesii	(F.Muell.) A.R.Bean	Asia-Tropical	Australia	Australia	Queensland	Cook		11.7 km N of the Palmer River on the Peninsula Development Road, ca. 500 n E of the road	tall shrub or small tree 6-7 m tall; bark grey-brown, tesselated; flowers mauve with slightly darker mid-petaline bands; petals reflexed at maturity; young buds white with slight flush of pink; a common sub-canopy species (voucher sent to Symon from chromosome counts and chemical analysis)	small pocket of low closed forest on a rocky hillside			16.01	S	144.49	E	DMS	2-5km	SPEC	-16.016667	144.816667	450	0
CANB	230535	138865		CANB 360202.1		Clarkson, J.R.		4585					14	3	1983		Lycianthes	shanesii	(F.Muell.) A.R.Bean	Asia-Tropical	Australia	Australia	Queensland	Cook		11.7 km N of the Palmer River on the Peninsula Development Road, ca. 500 n E of the road	tall shrub or small tree 6-7 m tall; bark grey-brown, tesselated; flowers mauve with slightly darker mid-petaline bands; petals reflexed at maturity; young buds white with slight flush of pink; a common sub-canopy species (voucher sent to Symon from chromosome counts and chemical analysis)	small pocket of low closed forest on a rocky hillside			16.01	S	144.49	E	DMS	2-5km	SPEC	-16.016667	144.816667	450	0
NSW	230536	138865		NSW568768		Clarkson, J.R.		4585					14	3	1983		Lycianthes	shanesii	(F.Muell.) A.R.Bean	Asia-Tropical	Australia	Australia	Queensland	Cook		11.7 km N of the Palmer River on the Peninsula Development Road, ca. 500 n E of the road	tall shrub or small tree 6-7 m tall; bark grey-brown, tesselated; flowers mauve with slightly darker mid-petaline bands; petals reflexed at maturity; young buds white with slight flush of pink; a common sub-canopy species (voucher sent to Symon from chromosome counts and chemical analysis)	small pocket of low closed forest on a rocky hillside			16.01	S	144.49	E	DMS	2-5km	SPEC	-16.016667	144.816667	450	0
AD	230537	138865		AD 98572666		Clarkson, J.R.		4585					14	3	1983		Lycianthes	shanesii	(F.Muell.) A.R.Bean	Asia-Tropical	Australia	Australia	Queensland	Cook		11.7 km N of the Palmer River on the Peninsula Development Road, ca. 500 n E of the road	tall shrub or small tree 6-7 m tall; bark grey-brown, tesselated; flowers mauve with slightly darker mid-petaline bands; petals reflexed at maturity; young buds white with slight flush of pink; a common sub-canopy species (voucher sent to Symon from chromosome counts and chemical analysis)	small pocket of low closed forest on a rocky hillside			16.01	S	144.49	E	DMS	2-5km	SPEC	-16.016667	144.816667	450	0
AD	230538	138865		AD 98572665		Clarkson, J.R.		4585					14	3	1983		Lycianthes	shanesii	(F.Muell.) A.R.Bean	Asia-Tropical	Australia	Australia	Queensland	Cook		11.7 km N of the Palmer River on the Peninsula Development Road, ca. 500 n E of the road	tall shrub or small tree 6-7 m tall; bark grey-brown, tesselated; flowers mauve with slightly darker mid-petaline bands; petals reflexed at maturity; young buds white with slight flush of pink; a common sub-canopy species (voucher sent to Symon from chromosome counts and chemical analysis)	small pocket of low closed forest on a rocky hillside			16.01	S	144.49	E	DMS	2-5km	SPEC	-16.016667	144.816667	450	0
AD	230539	138865		AD 98572662		Clarkson, J.R.		4585					14	3	1983		Lycianthes	shanesii	(F.Muell.) A.R.Bean	Asia-Tropical	Australia	Australia	Queensland	Cook		11.7 km N of the Palmer River on the Peninsula Development Road, ca. 500 n E of the road	tall shrub or small tree 6-7 m tall; bark grey-brown, tesselated; flowers mauve with slightly darker mid-petaline bands; petals reflexed at maturity; young buds white with slight flush of pink; a common sub-canopy species (voucher sent to Symon from chromosome counts and chemical analysis)	small pocket of low closed forest on a rocky hillside			16.01	S	144.49	E	DMS	2-5km	SPEC	-16.016667	144.816667	450	0
AD	230540	138865		AD 98537357		Clarkson, J.R.		4585					14	3	1983		Lycianthes	shanesii	(F.Muell.) A.R.Bean	Asia-Tropical	Australia	Australia	Queensland	Cook		11.7 km N of the Palmer River on the Peninsula Development Road, ca. 500 n E of the road	tall shrub or small tree 6-7 m tall; bark grey-brown, tesselated; flowers mauve with slightly darker mid-petaline bands; petals reflexed at maturity; young buds white with slight flush of pink; a common sub-canopy species (voucher sent to Symon from chromosome counts and chemical analysis)	small pocket of low closed forest on a rocky hillside			16.01	S	144.49	E	DMS	2-5km	SPEC	-16.016667	144.816667	450	0
MBA	230541	138865		MBA 4304.1		Clarkson, J.R.		4585					14	3	1983		Lycianthes	shanesii	(F.Muell.) A.R.Bean	Asia-Tropical	Australia	Australia	Queensland	Cook		11.7 km N of the Palmer River on the Peninsula Development Road, ca. 500 n E of the road	tall shrub or small tree 6-7 m tall; bark grey-brown, tesselated; flowers mauve with slightly darker mid-petaline bands; petals reflexed at maturity; young buds white with slight flush of pink; a common sub-canopy species (voucher sent to Symon from chromosome counts and chemical analysis)	small pocket of low closed forest on a rocky hillside			16.01	S	144.49	E	DMS	2-5km	SPEC	-16.016667	144.816667	450	0
QRS	230542	138865		QRS 77312.1		Clarkson, J.R.		4585					14	3	1983		Lycianthes	shanesii	(F.Muell.) A.R.Bean	Asia-Tropical	Australia	Australia	Queensland	Cook		11.7 km N of the Palmer River on the Peninsula Development Road, ca. 500 n E of the road	tall shrub or small tree 6-7 m tall; bark grey-brown, tesselated; flowers mauve with slightly darker mid-petaline bands; petals reflexed at maturity; young buds white with slight flush of pink; a common sub-canopy species (voucher sent to Symon from chromosome counts and chemical analysis)	small pocket of low closed forest on a rocky hillside			16.01	S	144.49	E	DMS	2-5km	SPEC	-16.016667	144.816667	450	0
BRI	230543	138865		BRI AQ0395359		Clarkson, J.R.		4585					14	3	1983		Lycianthes	shanesii	(F.Muell.) A.R.Bean	Asia-Tropical	Australia	Australia	Queensland	Cook		11.7 km N of the Palmer River on the Peninsula Development Road, ca. 500 n E of the road	tall shrub or small tree 6-7 m tall; bark grey-brown, tesselated; flowers mauve with slightly darker mid-petaline bands; petals reflexed at maturity; young buds white with slight flush of pink; a common sub-canopy species (voucher sent to Symon from chromosome counts and chemical analysis)	small pocket of low closed forest on a rocky hillside			16.01	S	144.49	E	DMS	2-5km	SPEC	-16.016667	144.816667	450	0
MEL	230544	138865		MEL 0687594A		Clarkson, J.R.		4585					14	3	1983		Lycianthes	shanesii	(F.Muell.) A.R.Bean	Asia-Tropical	Australia	Australia	Queensland	Cook		11.7 km N of the Palmer River on the Peninsula Development Road, ca. 500 n E of the road	tall shrub or small tree 6-7 m tall; bark grey-brown, tesselated; flowers mauve with slightly darker mid-petaline bands; petals reflexed at maturity; young buds white with slight flush of pink; a common sub-canopy species (voucher sent to Symon from chromosome counts and chemical analysis)	small pocket of low closed forest on a rocky hillside			16.01	S	144.49	E	DMS	2-5km	SPEC	-16.016667	144.816667	450	0
K	230415	174870		K001155238		Clarkson, J.R.		4586					14	3	1983		Lycianthes	shanesii	(F.Muell.) A.R.Bean	Asia-Tropical	Australia	Australia	Queensland	Cook		11.7 km N of the Palmer River on the Peninsula Development Road	a small tree 6 m tall with grey brown tessellated bark; flowres purple; fruit red when mature; the tree usually occurs in the subcanopy of closed forest but this individual was on the margin of the forest and exposed to the sun; the leaf margin is undulate, the midrib and the primary veins coloured deep purple and the flowers darker in clour almsot purple, cf. Clarkson 4585 (buds, flowers, fruit …	small pocket of closed forest on a rocky hillside ca. 500 m E of the road			16.01	S	144.49	E	DMS	2-5km	SPEC	-16.016667	144.816667	450	0
AD	230517	174870		AD 98572669		Clarkson, J.R.		4586					14	3	1983		Lycianthes	shanesii	(F.Muell.) A.R.Bean	Asia-Tropical	Australia	Australia	Queensland	Cook		11.7 km N of the Palmer River on the Peninsula Development Road	a small tree 6 m tall with grey brown tessellated bark; flowres purple; fruit red when mature; the tree usually occurs in the subcanopy of closed forest but this individual was on the margin of the forest and exposed to the sun; the leaf margin is undulate, the midrib and the primary veins coloured deep purple and the flowers darker in clour almsot purple, cf. Clarkson 4585 (buds, flowers, fruit …	small pocket of closed forest on a rocky hillside ca. 500 m E of the road			16.01	S	144.49	E	DMS	2-5km	SPEC	-16.016667	144.816667	450	0
AD	230518	174870		AD 98572668		Clarkson, J.R.		4586					14	3	1983		Lycianthes	shanesii	(F.Muell.) A.R.Bean	Asia-Tropical	Australia	Australia	Queensland	Cook		11.7 km N of the Palmer River on the Peninsula Development Road	a small tree 6 m tall with grey brown tessellated bark; flowres purple; fruit red when mature; the tree usually occurs in the subcanopy of closed forest but this individual was on the margin of the forest and exposed to the sun; the leaf margin is undulate, the midrib and the primary veins coloured deep purple and the flowers darker in clour almsot purple, cf. Clarkson 4585 (buds, flowers, fruit …	small pocket of closed forest on a rocky hillside ca. 500 m E of the road			16.01	S	144.49	E	DMS	2-5km	SPEC	-16.016667	144.816667	450	0
QRS	230519	174870		QRS 77311.1		Clarkson, J.R.		4586					14	3	1983		Lycianthes	shanesii	(F.Muell.) A.R.Bean	Asia-Tropical	Australia	Australia	Queensland	Cook		11.7 km N of the Palmer River on the Peninsula Development Road	a small tree 6 m tall with grey brown tessellated bark; flowres purple; fruit red when mature; the tree usually occurs in the subcanopy of closed forest but this individual was on the margin of the forest and exposed to the sun; the leaf margin is undulate, the midrib and the primary veins coloured deep purple and the flowers darker in clour almsot purple, cf. Clarkson 4585 (buds, flowers, fruit …	small pocket of closed forest on a rocky hillside ca. 500 m E of the road			16.01	S	144.49	E	DMS	2-5km	SPEC	-16.016667	144.816667	450	0
BRI	230520	174870		BRI AQ0395360		Clarkson, J.R.		4586					14	3	1983		Lycianthes	shanesii	(F.Muell.) A.R.Bean	Asia-Tropical	Australia	Australia	Queensland	Cook		11.7 km N of the Palmer River on the Peninsula Development Road	a small tree 6 m tall with grey brown tessellated bark; flowres purple; fruit red when mature; the tree usually occurs in the subcanopy of closed forest but this individual was on the margin of the forest and exposed to the sun; the leaf margin is undulate, the midrib and the primary veins coloured deep purple and the flowers darker in clour almsot purple, cf. Clarkson 4585 (buds, flowers, fruit …	small pocket of closed forest on a rocky hillside ca. 500 m E of the road			16.01	S	144.49	E	DMS	2-5km	SPEC	-16.016667	144.816667	450	0
MBA	230534	174870		MBA 4306.1		Clarkson, J.R.		4586					14	3	1983		Lycianthes	shanesii	(F.Muell.) A.R.Bean	Asia-Tropical	Australia	Australia	Queensland	Cook		11.7 km N of the Palmer River on the Peninsula Development Road	a small tree 6 m tall with grey brown tessellated bark; flowres purple; fruit red when mature; the tree usually occurs in the subcanopy of closed forest but this individual was on the margin of the forest and exposed to the sun; the leaf margin is undulate, the midrib and the primary veins coloured deep purple and the flowers darker in clour almsot purple, cf. Clarkson 4585 (buds, flowers, fruit …	small pocket of closed forest on a rocky hillside ca. 500 m E of the road			16.01	S	144.49	E	DMS	2-5km	SPEC	-16.016667	144.816667	450	0
K	230416	174871		K001155237		Clarkson, J.R.		5131					31	1	1984		Lycianthes	shanesii	(F.Muell.) A.R.Bean	Asia-Tropical	Australia	Australia	Queensland	Cook		11.7 km N of the Palmer River on the Peninsula Development Road	small tree 4 m; fruit bright red when mature (material in spirit collection)	small pocket of closed forest on a rocky hillside ca. 500 m E of the road			16.01	S	144.49	E	DMS	2-5km	SPEC	-16.016667	144.816667	450	0
CANB	230521	174871		CANB 360201.1		Clarkson, J.R.		5131					31	1	1984		Lycianthes	shanesii	(F.Muell.) A.R.Bean	Asia-Tropical	Australia	Australia	Queensland	Cook		11.7 km N of the Palmer River on the Peninsula Development Road	small tree 4 m; fruit bright red when mature (material in spirit collection)	small pocket of closed forest on a rocky hillside ca. 500 m E of the road			16.01	S	144.49	E	DMS	2-5km	SPEC	-16.016667	144.816667	450	0
AD	230522	174871		AD 98572667		Clarkson, J.R.		5131					31	1	1984		Lycianthes	shanesii	(F.Muell.) A.R.Bean	Asia-Tropical	Australia	Australia	Queensland	Cook		11.7 km N of the Palmer River on the Peninsula Development Road	small tree 4 m; fruit bright red when mature (material in spirit collection)	small pocket of closed forest on a rocky hillside ca. 500 m E of the road			16.01	S	144.49	E	DMS	2-5km	SPEC	-16.016667	144.816667	450	0
QRS	230523	174871		QRS 77360.1		Clarkson, J.R.		5131					31	1	1984		Lycianthes	shanesii	(F.Muell.) A.R.Bean	Asia-Tropical	Australia	Australia	Queensland	Cook		11.7 km N of the Palmer River on the Peninsula Development Road	small tree 4 m; fruit bright red when mature (material in spirit collection)	small pocket of closed forest on a rocky hillside ca. 500 m E of the road			16.01	S	144.49	E	DMS	2-5km	SPEC	-16.016667	144.816667	450	0
BRI	230524	174871		BRI AQ0395361		Clarkson, J.R.		5131					31	1	1984		Lycianthes	shanesii	(F.Muell.) A.R.Bean	Asia-Tropical	Australia	Australia	Queensland	Cook		11.7 km N of the Palmer River on the Peninsula Development Road	small tree 4 m; fruit bright red when mature (material in spirit collection)	small pocket of closed forest on a rocky hillside ca. 500 m E of the road			16.01	S	144.49	E	DMS	2-5km	SPEC	-16.016667	144.816667	450	0
QRS	230557	174929		QRS 88509.1		Clarkson, J.R.		6674		McDonald, W.J.			4	3	1987		Lycianthes	shanesii	(F.Muell.) A.R.Bean	Asia-Tropical	Australia	Australia	Queensland			3.4 km N of Spear Creek on the Peninsula Development Road, 11.3 km N of the Palmer River Crossing	Small tree 4 m tall. Mature fruit bright red.	Deciduous vine thicket			16.015304	S	144.800851	E	DD	<2km	GAZ	-16.015304	144.800851	0	0
QRS	230558	174929		QRS 85078.4		Clarkson, J.R.		6674		McDonald, W.J.			4	3	1987		Lycianthes	shanesii	(F.Muell.) A.R.Bean	Asia-Tropical	Australia	Australia	Queensland			3.4 km N of Spear Creek on the Peninsula Development Road, 11.3 km N of the Palmer River Crossing	Small tree 4 m tall. Mature fruit bright red.	Deciduous vine thicket			16.015304	S	144.800851	E	DD	<2km	GAZ	-16.015304	144.800851	0	0
QRS	230559	174929		QRS 86754.3		Clarkson, J.R.		6674		McDonald, W.J.			4	3	1987		Lycianthes	shanesii	(F.Muell.) A.R.Bean	Asia-Tropical	Australia	Australia	Queensland			3.4 km N of Spear Creek on the Peninsula Development Road, 11.3 km N of the Palmer River Crossing	Small tree 4 m tall. Mature fruit bright red.	Deciduous vine thicket			16.015304	S	144.800851	E	DD	<2km	GAZ	-16.015304	144.800851	0	0
BRI	230560	174929		BRI AQ0451102		Clarkson, J.R.		6674		McDonald, W.J.			4	3	1987		Lycianthes	shanesii	(F.Muell.) A.R.Bean	Asia-Tropical	Australia	Australia	Queensland			3.4 km N of Spear Creek on the Peninsula Development Road, 11.3 km N of the Palmer River Crossing	Small tree 4 m tall. Mature fruit bright red.	Deciduous vine thicket			16.015304	S	144.800851	E	DD	<2km	GAZ	-16.015304	144.800851	0	0
QRS	230561	174933		QRS 88265.1		Clarkson, J.R.		6768		McDonald, W.J.			6	3	1987		Lycianthes	shanesii	(F.Muell.) A.R.Bean	Asia-Tropical	Australia	Australia	Queensland			12 km from the East Normanby River crossing on the Lakeland Downs to Cooktown road	Small tree or tall shrub 4m tall. Bark grey, longitudinally fissured. Mature fruit bright red.	Deciduous vine thicket			15.6833	S	145.0667	E	DD		GAZ	-15.6833	145.0667	0	0
BRI	230562	174933		BRI AQ0451250		Clarkson, J.R.		6768		McDonald, W.J.			6	3	1987		Lycianthes	shanesii	(F.Muell.) A.R.Bean	Asia-Tropical	Australia	Australia	Queensland			12 km from the East Normanby River crossing on the Lakeland Downs to Cooktown road	Small tree or tall shrub 4m tall. Bark grey, longitudinally fissured. Mature fruit bright red.	Deciduous vine thicket			15.6833	S	145.0667	E	DD		GAZ	-15.6833	145.0667	0	0
MO	181158	138866	5061941			Clarkson, J.R.		7813					17	2	1993		Lycianthes	shanesii	(F.Muell.) A.R.Bean	Asia-Tropical	Australia	Australia	Queensland		Dauan Island	Mount Cornwallis	shrub 4 m; flowers pale mauve, anthers yellow	boulder stream on slopes of mountain			9.25	S	142.33	E	DMS	2-5km	SPEC	-9.416667	142.55	0	0
CANB	230545	138866		CANB 468976.1		Clarkson, J.R.		7813					17	2	1993		Lycianthes	shanesii	(F.Muell.) A.R.Bean	Asia-Tropical	Australia	Australia	Queensland		Dauan Island	Mount Cornwallis	shrub 4 m; flowers pale mauve, anthers yellow	boulder stream on slopes of mountain			9.25	S	142.33	E	DMS	2-5km	SPEC	-9.416667	142.55	0	0
NSW	230546	138866		NSW568767		Clarkson, J.R.		7813					17	2	1993		Lycianthes	shanesii	(F.Muell.) A.R.Bean	Asia-Tropical	Australia	Australia	Queensland		Dauan Island	Mount Cornwallis	shrub 4 m; flowers pale mauve, anthers yellow	boulder stream on slopes of mountain			9.25	S	142.33	E	DMS	2-5km	SPEC	-9.416667	142.55	0	0
AD	230547	138866		AD 99417098		Clarkson, J.R.		7813					17	2	1993		Lycianthes	shanesii	(F.Muell.) A.R.Bean	Asia-Tropical	Australia	Australia	Queensland		Dauan Island	Mount Cornwallis	shrub 4 m; flowers pale mauve, anthers yellow	boulder stream on slopes of mountain			9.25	S	142.33	E	DMS	2-5km	SPEC	-9.416667	142.55	0	0
BRI	230548	138866		BRI AQ0592132		Clarkson, J.R.		7813					17	2	1993		Lycianthes	shanesii	(F.Muell.) A.R.Bean	Asia-Tropical	Australia	Australia	Queensland		Dauan Island	Mount Cornwallis	shrub 4 m; flowers pale mauve, anthers yellow	boulder stream on slopes of mountain			9.25	S	142.33	E	DMS	2-5km	SPEC	-9.416667	142.55	0	0
DNA	230549	138866		DNA D0169744		Clarkson, J.R.		7813					17	2	1993		Lycianthes	shanesii	(F.Muell.) A.R.Bean	Asia-Tropical	Australia	Australia	Queensland		Dauan Island	Mount Cornwallis	shrub 4 m; flowers pale mauve, anthers yellow	boulder stream on slopes of mountain			9.25	S	142.33	E	DMS	2-5km	SPEC	-9.416667	142.55	0	0
AD	230563	174935		AD 236946		Clarkson, J.R.		8205					20	12	1989		Lycianthes	shanesii	(F.Muell.) A.R.Bean	Asia-Tropical	Australia	Australia	Queensland			Mt White, c. 2 km SSW of Coen	BRI Notes: Scree slope on western side of mountain. Shrub or small tree 4m tall. Bark grey, mottled. Flowers deep lilac, anthers yellow. Material in spirit collection at BRI.	Scree slope on W side of mountain			13.966667	S	143.191667	E	DD	<2km	GAZ	-13.966667	143.191667	0	0
QRS	230564	174935		QRS 98152.1		Clarkson, J.R.		8205					20	12	1989		Lycianthes	shanesii	(F.Muell.) A.R.Bean	Asia-Tropical	Australia	Australia	Queensland			Mt White, c. 2 km SSW of Coen	BRI Notes: Scree slope on western side of mountain. Shrub or small tree 4m tall. Bark grey, mottled. Flowers deep lilac, anthers yellow. Material in spirit collection at BRI.	Scree slope on W side of mountain			13.966667	S	143.191667	E	DD	<2km	GAZ	-13.966667	143.191667	0	0
MBA	230565	174935		MBA 4346.1		Clarkson, J.R.		8205					20	12	1989		Lycianthes	shanesii	(F.Muell.) A.R.Bean	Asia-Tropical	Australia	Australia	Queensland			Mt White, c. 2 km SSW of Coen	BRI Notes: Scree slope on western side of mountain. Shrub or small tree 4m tall. Bark grey, mottled. Flowers deep lilac, anthers yellow. Material in spirit collection at BRI.	Scree slope on W side of mountain			13.966667	S	143.191667	E	DD	<2km	GAZ	-13.966667	143.191667	0	0
BRI	230566	174935		BRI AQ0509012		Clarkson, J.R.		8205					20	12	1989		Lycianthes	shanesii	(F.Muell.) A.R.Bean	Asia-Tropical	Australia	Australia	Queensland			Mt White, c. 2 km SSW of Coen	BRI Notes: Scree slope on western side of mountain. Shrub or small tree 4m tall. Bark grey, mottled. Flowers deep lilac, anthers yellow. Material in spirit collection at BRI.	Scree slope on W side of mountain			13.966667	S	143.191667	E	DD	<2km	GAZ	-13.966667	143.191667	0	0
MEL	230567	174935		MEL 2340361A		Clarkson, J.R.		8205					20	12	1989		Lycianthes	shanesii	(F.Muell.) A.R.Bean	Asia-Tropical	Australia	Australia	Queensland			Mt White, c. 2 km SSW of Coen	BRI Notes: Scree slope on western side of mountain. Shrub or small tree 4m tall. Bark grey, mottled. Flowers deep lilac, anthers yellow. Material in spirit collection at BRI.	Scree slope on W side of mountain			13.966667	S	143.191667	E	DD	<2km	GAZ	-13.966667	143.191667	0	0
BRI	230568	174940		BRI AQ0653869		Cumming, R.J.		15486					31	12	1996		Lycianthes	shanesii	(F.Muell.) A.R.Bean	Asia-Tropical	Australia	Australia	Queensland	North Kennedy		Granite Ironbark Hill, high range army training area.	Flowers purple. Bush 4m.				19.540118	S	146.576107	E	DD	2-5km	GAZ	-19.540118	146.576107	0	0
BRI	230569	174941		BRI AQ0665924		Cumming, R.J.		15841					18	2	1997		Lycianthes	shanesii	(F.Muell.) A.R.Bean	Asia-Tropical	Australia	Australia	Queensland	North Kennedy		Mt Fox.	Bush/tree 3 m, flowers purple, fruit red.				18.840126	S	145.809448	E	DD	2-5km	GAZ	-18.840126	145.809448	0	0
MEL	230514	174923		MEL12403		Dallachy, J.		345			syntype	Solanum shanesii F.Muell.	17	3	1863		Lycianthes	shanesii	(F.Muell.) A.R.Bean	Asia-Tropical	Australia	Australia	Queensland			Rockhampton	fruit red				23.3667	S	150.4667	E	DD	5-20k	GAZ	-23.3667	150.4667	0	0
P	230515	174923		P00379836		Dallachy, J.		345			syntype	Solanum shanesii F.Muell.	17	3	1863		Lycianthes	shanesii	(F.Muell.) A.R.Bean	Asia-Tropical	Australia	Australia	Queensland			Rockhampton	fruit red				23.3667	S	150.4667	E	DD	5-20k	GAZ	-23.3667	150.4667	0	0
BRI	230570	174942		BRI AQ0007595		Done, T.		s.n.					3	7	1969		Lycianthes	shanesii	(F.Muell.) A.R.Bean	Asia-Tropical	Australia	Australia	Queensland	Cook		Hannibal Island, near Shelburne Bay, C. 16km W of Helby H.					11.590165	S	142.942786	E	DD	2-5km	GAZ	-11.590165	142.942786	0	0
BRI	230571	174943		BRI AQ0566977		Fell, D.G.		3232		Stanton, J.P. & Milne, D.			9	5	1993		Lycianthes	shanesii	(F.Muell.) A.R.Bean	Asia-Tropical	Australia	Australia	Queensland	Cook		Browns Peak, 75.4km ENE of Lakefield Homestead, Starcke Pastoral Holding (GR 7868-661813) RF site 49, Cape York Peninsula.	An occasional tall shrub 4m in undestorey. The bark is cream with numerous horizontal pustules 1-2cm.	Low closed windsheared semi-deciduous microphyll vine thicket on steep metamorphic hillslopes with Euroschinus falcata var. falcata, Melicope erythrococca common in the canopy and occasional Acacia aulacocarpa.			14.629579	S	144.830052	E	DD	<2km	GAZ	-14.629579	144.830052	0	0
BRI	230572	174944		BRI AQ0633971		Fell, D.G.		4314					4	5	1994		Lycianthes	shanesii	(F.Muell.) A.R.Bean	Asia-Tropical	Australia	Australia	Queensland	Cook		Cape Melville National Park NP 4 Eumangin/Temple Creek catchment, 11.5km NW of Barrow Point, 79.2km NNE of Lakefield Ranger Base, Cape Melville 1.100000 Sheet 7869-354180 RF site 129.	An occasional tall shrub 4m in understorey, flower corolla mauve in spirit.				14.295232	S	144.548847	E	DD	<2km	GAZ	-14.295232	144.548847	0	0
BRI	230573	174945		BRI AQ0633994		Fell, D.G.		4354		McDonald, K.			4	5	1994		Lycianthes	shanesii	(F.Muell.) A.R.Bean	Asia-Tropical	Australia	Australia	Queensland	Cook		Altanmoui Range, Cape Melville National Park, 1.6km E of Flat Hill, 62.6km NE of Lakefield Ranger Base, Jeannie River 1.100000 Sheet 7868 BD 410940 RF site 130. 7868-410940	An uncommon low shrub 2m in understorey.				14.512566	S	144.598407	E	DD	<2km	GAZ	-14.512566	144.598407	0	0
DNA	230574	174946		DNA D0281551		Fell, D.G.		10000					14	4	2009		Lycianthes	shanesii	(F.Muell.) A.R.Bean	Asia-Tropical	Australia	Australia	Queensland			Pulu Islet, off western shore of Mabuiag Island Torres Strait, Qld.	A low shrub to 2m, ripe fruit red. Uncommon in understorey. Open shrubland of Welchiodendron longivalve with emergent Cochlospermum gillivraei.				9.958333	S	142.163889	E	DD	<2km	SPEC	-9.958333	142.163889	0	0
CNS	230575	174946		CNS 143806.1		Fell, D.G.		10000					14	4	2009		Lycianthes	shanesii	(F.Muell.) A.R.Bean	Asia-Tropical	Australia	Australia	Queensland			Pulu Islet, off western shore of Mabuiag Island Torres Strait, Qld.	A low shrub to 2m, ripe fruit red. Uncommon in understorey. Open shrubland of Welchiodendron longivalve with emergent Cochlospermum gillivraei.				9.958333	S	142.163889	E	DD	<2km	SPEC	-9.958333	142.163889	0	0
BRI	230576	174946		BRI AQ0910916		Fell, D.G.		10000					14	4	2009		Lycianthes	shanesii	(F.Muell.) A.R.Bean	Asia-Tropical	Australia	Australia	Queensland			Pulu Islet, off western shore of Mabuiag Island Torres Strait, Qld.	A low shrub to 2m, ripe fruit red. Uncommon in understorey. Open shrubland of Welchiodendron longivalve with emergent Cochlospermum gillivraei.				9.958333	S	142.163889	E	DD	<2km	SPEC	-9.958333	142.163889	0	0
BRI	230577	174949		BRI AQ0565875		Fensham, R.J.		579					17	12	1992		Lycianthes	shanesii	(F.Muell.) A.R.Bean	Asia-Tropical	Australia	Australia	Queensland	South Kennedy		Mount Bella Vista, grid ref: 8456-703254.	Shrub to 3metres.	On rocky slope, in dry rainforest.			20.566969	S	147.676067	E	DD	<2km	GAZ	-20.566969	147.676067	0	0
BRI	230578	174950		BRI AQ0566049		Fensham, R.J.		718					7	2	1993		Lycianthes	shanesii	(F.Muell.) A.R.Bean	Asia-Tropical	Australia	Australia	Queensland	Leichhardt		'Clifton', northern Boomer Range, grid ref: 8851-712478.	Low shrub; blue corolla.	Dry rainforest.			23.054128	S	149.648326	E	DD	<2km	GAZ	-23.054128	149.648326	0	0
AD	230579	174951		AD 99520088		Fensham, R.J.		749					1	3	1993		Lycianthes	shanesii	(F.Muell.) A.R.Bean	Asia-Tropical	Australia	Australia	Queensland			Back Creek, 'Killarney', Connors Range		Dry rainforest, on acid volcanics			22.315309	S	149.234216	E	DD	<2km	GAZ	-22.315309	149.234216	0	0
BRI	230580	174951		BRI AQ0565211		Fensham, R.J.		749					1	3	1993		Lycianthes	shanesii	(F.Muell.) A.R.Bean	Asia-Tropical	Australia	Australia	Queensland			Back Creek, 'Killarney', Connors Range		Dry rainforest, on acid volcanics			22.315309	S	149.234216	E	DD	<2km	GAZ	-22.315309	149.234216	0	0
BRI	230581	174953		BRI AQ0566286		Fensham, R.J.		823					7	4	1993		Lycianthes	shanesii	(F.Muell.) A.R.Bean	Asia-Tropical	Australia	Australia	Queensland	Leichhardt		'Fort Cooper', grid ref. 8555-363323.	Shrub to 1 metre.	Dry rainforest, on basalt.			21.404337	S	148.316547	E	DD	<2km	GAZ	-21.404337	148.316547	0	0
BRI	230582	174954		BRI AQ0551159		Ford, A.		2647		Holmes, J.			12	3	2001		Lycianthes	shanesii	(F.Muell.) A.R.Bean	Asia-Tropical	Australia	Australia	Queensland	Cook		NPR166, Black Mountain, Helenvale Road, Site 17.	Large shrub 5m high.	Deciduous microphyll - notophyll rainforest on granite, much rock. Emergents include: Aleurites, Paraserianthes, Bombax, Pleiogynium, Terminalia and Argyrodendron polyandrum.			15.677603	S	145.221318	E	DD	<2km	GAZ	-15.677603	145.221318	0	0
BRI	230583	174955		BRI AQ0456340		Forster, P.I.		5108		Tucker, M.C.			11	6	1989		Lycianthes	shanesii	(F.Muell.) A.R.Bean	Asia-Tropical	Australia	Australia	Queensland	Port Curtis		Camoo Caves, grid ref 8951-406362.	Tree to 4m, sterile.				23.16071	S	150.467926	E	DD	<2km	GAZ	-23.16071	150.467926	0	0
BRI	230584	174956		BRI AQ0457847		Forster, P.I.		5808		Bean, A.R.			4	10	1989		Lycianthes	shanesii	(F.Muell.) A.R.Bean	Asia-Tropical	Australia	Australia	Queensland	Port Curtis		SF 471, Mount Coulston, grid ref 9149-411235.	Shrub to 3m, shiny, corky bark. Sterile.				24.191037	S	151.43709	E	DD	<2km	GAZ	-24.191037	151.43709	0	0
MEL	230585	174957		MEL 1598803A		Forster, P.I.		8012					21	4	1991		Lycianthes	shanesii	(F.Muell.) A.R.Bean	Asia-Tropical	Australia	Australia	Queensland			Pine Mountain, State Forest 79, grid ref. 8654-903944.	Small shrub to 2.5metres, sterile. Common in area. N.B. 'Alcohol treated before drying.'.	In stony soil, on steep northern slope, araucarian microphyll vine forest.			21.7333	S	148.8333	E	DD	5-20k	GAZ	-21.7333	148.8333	0	0
MEL	230586	174957		MEL 1598798A		Forster, P.I.		8012					21	4	1991		Lycianthes	shanesii	(F.Muell.) A.R.Bean	Asia-Tropical	Australia	Australia	Queensland			Pine Mountain, State Forest 79, grid ref. 8654-903944.	Small shrub to 2.5metres, sterile. Common in area. N.B. 'Alcohol treated before drying.'.	In stony soil, on steep northern slope, araucarian microphyll vine forest.			21.7333	S	148.8333	E	DD	5-20k	GAZ	-21.7333	148.8333	0	0
BRI	230587	174957		BRI AQ0504783		Forster, P.I.		8012					21	4	1991		Lycianthes	shanesii	(F.Muell.) A.R.Bean	Asia-Tropical	Australia	Australia	Queensland			Pine Mountain, State Forest 79, grid ref. 8654-903944.	Small shrub to 2.5metres, sterile. Common in area. N.B. 'Alcohol treated before drying.'.	In stony soil, on steep northern slope, araucarian microphyll vine forest.			21.7333	S	148.8333	E	DD	5-20k	GAZ	-21.7333	148.8333	0	0
BRI	230588	174960		BRI AQ0629456		Forster, P.I.		15280		Tucker, M.C.			22	6	1994		Lycianthes	shanesii	(F.Muell.) A.R.Bean	Asia-Tropical	Australia	Australia	Queensland	Cook		Possum Scrub.	Small tree to 3m high, cream pimply bark, sterile.	Semi-deciduous notophyll vineforest on red lateritic ridge.			12.450556	S	142.163333	E	DD	<2km	GAZ	-12.450556	142.163333	0	0
BRI	230589	174961		BRI AQ0603261		Forster, P.I.		19385					26	6	1996		Lycianthes	shanesii	(F.Muell.) A.R.Bean	Asia-Tropical	Australia	Australia	Queensland	Cook		Bolt Head, Temple Bay (GPS 12 15 13 143 05 19).	Shrub to 2m high, cream nondescript bark, sterile.	Semi-deciduous microphyll vinethicket on deep sand.			12.252107	S	143.089726	E	DD	<2km	SPEC	-12.252107	143.089726	0	0
QRS	230590	174962		QRS 75919.1		Godwin, M.	C-	881					0	5	1980		Lycianthes	shanesii	(F.Muell.) A.R.Bean	Asia-Tropical	Australia	Australia	Queensland			1.5 mls E of the highway, Byerstown Range		Deciduous vine thicket			16	S	144.8333	E	DD		GAZ	-16	144.8333	0	0
QRS	230591	174963		QRS 75920.1		Godwin, M.	C-	2416					7	6	1983		Lycianthes	shanesii	(F.Muell.) A.R.Bean	Asia-Tropical	Australia	Australia	Queensland			Kings Plains Station, Barron Range SW of Cooktown		Semi-evergreen mixed microphyll/notophyll vine forest			15.6	S	145.1333	E	DD		GAZ	-15.6	145.1333	0	0
MO	181156	138864	6159159			Gray, B.		4972					26	1	1989		Lycianthes	shanesii	(F.Muell.) A.R.Bean	Asia-Tropical	Australia	Australia	Queensland			Maitland Downs Holding	small tree 6 m; fruit orange or reddish orange	deciduous thicket			16.01	S	144.49	E	DMS	2-5km	SPEC	-16.016667	144.816667	560	0
DNA	230550	138864		DNA D0174163		Gray, B.		4972					26	1	1989		Lycianthes	shanesii	(F.Muell.) A.R.Bean	Asia-Tropical	Australia	Australia	Queensland			Maitland Downs Holding	small tree 6 m; fruit orange or reddish orange	deciduous thicket			16.01	S	144.49	E	DMS	2-5km	SPEC	-16.016667	144.816667	560	0
QRS	230551	138864		QRS 91034.1		Gray, B.		4972					26	1	1989		Lycianthes	shanesii	(F.Muell.) A.R.Bean	Asia-Tropical	Australia	Australia	Queensland			Maitland Downs Holding	small tree 6 m; fruit orange or reddish orange	deciduous thicket			16.01	S	144.49	E	DMS	2-5km	SPEC	-16.016667	144.816667	560	0
QRS	230552	138864		QRS 91035.3		Gray, B.		4972					26	1	1989		Lycianthes	shanesii	(F.Muell.) A.R.Bean	Asia-Tropical	Australia	Australia	Queensland			Maitland Downs Holding	small tree 6 m; fruit orange or reddish orange	deciduous thicket			16.01	S	144.49	E	DMS	2-5km	SPEC	-16.016667	144.816667	560	0
QRS	230592	174964		QRS 91329.3		Gray, B.		4974					26	1	1989		Lycianthes	shanesii	(F.Muell.) A.R.Bean	Asia-Tropical	Australia	Australia	Queensland			Maitland Downs Holding	Small tree 5 m tall. Ripe fruits orange or reddish orange. Fruit in F.A.A.	Deciduous vine thicket			16.0167	S	144.8167	E	DD		GAZ	-16.0167	144.8167	0	0
QRS	230593	174964		QRS 91039.5		Gray, B.		4974					26	1	1989		Lycianthes	shanesii	(F.Muell.) A.R.Bean	Asia-Tropical	Australia	Australia	Queensland			Maitland Downs Holding	Small tree 5 m tall. Ripe fruits orange or reddish orange. Fruit in F.A.A.	Deciduous vine thicket			16.0167	S	144.8167	E	DD		GAZ	-16.0167	144.8167	0	0
QRS	230594	174964		QRS 91822.4		Gray, B.		4974					26	1	1989		Lycianthes	shanesii	(F.Muell.) A.R.Bean	Asia-Tropical	Australia	Australia	Queensland			Maitland Downs Holding	Small tree 5 m tall. Ripe fruits orange or reddish orange. Fruit in F.A.A.	Deciduous vine thicket			16.0167	S	144.8167	E	DD		GAZ	-16.0167	144.8167	0	0
QRS	230595	174964		QRS 91038.1		Gray, B.		4974					26	1	1989		Lycianthes	shanesii	(F.Muell.) A.R.Bean	Asia-Tropical	Australia	Australia	Queensland			Maitland Downs Holding	Small tree 5 m tall. Ripe fruits orange or reddish orange. Fruit in F.A.A.	Deciduous vine thicket			16.0167	S	144.8167	E	DD		GAZ	-16.0167	144.8167	0	0
QRS	230596	174968		QRS 93228.4		Gray, B.		4981					8	2	1989		Lycianthes	shanesii	(F.Muell.) A.R.Bean	Asia-Tropical	Australia	Australia	Queensland			Yam Island, Torres Strait	Small tree 4 m tall with red fruit. Fruit in F.A.A.	Rain forest			9.9	S	142.75	E	DD		GAZ	-9.9	142.75	0	0
QRS	230597	174968		QRS 91437.5		Gray, B.		4981					8	2	1989		Lycianthes	shanesii	(F.Muell.) A.R.Bean	Asia-Tropical	Australia	Australia	Queensland			Yam Island, Torres Strait	Small tree 4 m tall with red fruit. Fruit in F.A.A.	Rain forest			9.9	S	142.75	E	DD		GAZ	-9.9	142.75	0	0
QRS	230598	174968		QRS 91818.3		Gray, B.		4981					8	2	1989		Lycianthes	shanesii	(F.Muell.) A.R.Bean	Asia-Tropical	Australia	Australia	Queensland			Yam Island, Torres Strait	Small tree 4 m tall with red fruit. Fruit in F.A.A.	Rain forest			9.9	S	142.75	E	DD		GAZ	-9.9	142.75	0	0
QRS	230599	174968		QRS 91436.1		Gray, B.		4981					8	2	1989		Lycianthes	shanesii	(F.Muell.) A.R.Bean	Asia-Tropical	Australia	Australia	Queensland			Yam Island, Torres Strait	Small tree 4 m tall with red fruit. Fruit in F.A.A.	Rain forest			9.9	S	142.75	E	DD		GAZ	-9.9	142.75	0	0
QRS	230600	174972		QRS 109401.1		Gray, B.		6706					6	4	1996		Lycianthes	shanesii	(F.Muell.) A.R.Bean	Asia-Tropical	Australia	Australia	Queensland			Kum Kum Range, Nychum Station.	Shrub to 2m tall with red fruits.	Vine Thicket.			16.7833	S	144.4333	E	DD	<2km	GAZ	-16.7833	144.4333	0	0
QRS	230601	174972		QRS 109402.2		Gray, B.		6706					6	4	1996		Lycianthes	shanesii	(F.Muell.) A.R.Bean	Asia-Tropical	Australia	Australia	Queensland			Kum Kum Range, Nychum Station.	Shrub to 2m tall with red fruits.	Vine Thicket.			16.7833	S	144.4333	E	DD	<2km	GAZ	-16.7833	144.4333	0	0
QRS	230602	174974		QRS 123035.1		Gray, B.		8068					2	4	2002		Lycianthes	shanesii	(F.Muell.) A.R.Bean	Asia-Tropical	Australia	Australia	Queensland			OK Mine Road, 11 km from Burke Developmental Road.	Small tree 4 m tall.	Vine Thicket.			16.8667	S	144.3167	E	DD	5-20k	GAZ	-16.8667	144.3167	0	0
BRI	230603	174975		BRI AQ0008127		Heatwole, H.		s.n.					24	7	1969		Lycianthes	shanesii	(F.Muell.) A.R.Bean	Asia-Tropical	Australia	Australia	Queensland	Cook		Great Barrier Reef, Restoration Rock, near Cape Weymouth, Portland Roads.					12.621389	S	143.462778	E	DD	<2km	GAZ	-12.621389	143.462778	0	0
QRS	230604	174976		QRS 22967.1		Hyland, B.		5222					10	6	1971		Lycianthes	shanesii	(F.Muell.) A.R.Bean	Asia-Tropical	Australia	Australia	Queensland			Great Dividing Range, S of Byerstown		Monsoon forest			16	S	144.75	E	DD		GAZ	-16	144.75	0	0
QRS	230605	174976		QRS 41118.2		Hyland, B.		5222					10	6	1971		Lycianthes	shanesii	(F.Muell.) A.R.Bean	Asia-Tropical	Australia	Australia	Queensland			Great Dividing Range, S of Byerstown		Monsoon forest			16	S	144.75	E	DD		GAZ	-16	144.75	0	0
QRS	230606	174978		QRS 15593.2		Hyland, B.		8713					6	4	1976		Lycianthes	shanesii	(F.Muell.) A.R.Bean	Asia-Tropical	Australia	Australia	Queensland			Lankelly Creek Road	Shrub 1-2 m tall.	Monsoon forest - rain forest			13.9	S	143.25	E	DD		GAZ	-13.9	143.25	0	0
QRS	230607	174978		QRS 15592.1		Hyland, B.		8713					6	4	1976		Lycianthes	shanesii	(F.Muell.) A.R.Bean	Asia-Tropical	Australia	Australia	Queensland			Lankelly Creek Road	Shrub 1-2 m tall.	Monsoon forest - rain forest			13.9	S	143.25	E	DD		GAZ	-13.9	143.25	0	0
QRS	230608	174980		QRS 64568.1		Hyland, B.		11071					26	5	1981		Lycianthes	shanesii	(F.Muell.) A.R.Bean	Asia-Tropical	Australia	Australia	Queensland			Mutee Head.		Rain forest.			10.9167	S	142.25	E	DD	5-20k	GAZ	-10.9167	142.25	0	0
QRS	230609	174981		QRS 90645.1		Hyland, B.		13764					13	12	1988		Lycianthes	shanesii	(F.Muell.) A.R.Bean	Asia-Tropical	Australia	Australia	Queensland			Maitland Downs Holding.	Small tree. Fruits green. Fruit in F.A.A.	Monsoon forest.			16.0167	S	144.8167	E	DD	5-20k	GAZ	-16.0167	144.8167	0	0
QRS	230610	174981		QRS 90646.3		Hyland, B.		13764					13	12	1988		Lycianthes	shanesii	(F.Muell.) A.R.Bean	Asia-Tropical	Australia	Australia	Queensland			Maitland Downs Holding.	Small tree. Fruits green. Fruit in F.A.A.	Monsoon forest.			16.0167	S	144.8167	E	DD	5-20k	GAZ	-16.0167	144.8167	0	0
QRS	230611	174983		QRS 104907.3		Hyland, B.		14694					11	3	1993		Lycianthes	shanesii	(F.Muell.) A.R.Bean	Asia-Tropical	Australia	Australia	Queensland			Maitland Downs Holding, Parish of Byerstown.	Tree 6 m x 5 cm dbh. Fruits red when ripe. Fruit in F.A.A.	Monsoon forest.			16.0333	S	144.8167	E	DD	<2km	GAZ	-16.0333	144.8167	0	0
QRS	230612	174983		QRS 101449.1		Hyland, B.		14694					11	3	1993		Lycianthes	shanesii	(F.Muell.) A.R.Bean	Asia-Tropical	Australia	Australia	Queensland			Maitland Downs Holding, Parish of Byerstown.	Tree 6 m x 5 cm dbh. Fruits red when ripe. Fruit in F.A.A.	Monsoon forest.			16.0333	S	144.8167	E	DD	<2km	GAZ	-16.0333	144.8167	0	0
QRS	230613	174985		QRS 101834.1		Hyland, B.		14781					22	4	1993		Lycianthes	shanesii	(F.Muell.) A.R.Bean	Asia-Tropical	Australia	Australia	Queensland			Mt White, Coen.	Shrub 2-3 m tall.	Monsoon forest.			13.9667	S	143.2	E	DD	<2km	GAZ	-13.9667	143.2	0	0
QRS	230614	174986		QRS 103958.1		Hyland, B.		15119					10	5	1994		Lycianthes	shanesii	(F.Muell.) A.R.Bean	Asia-Tropical	Australia	Australia	Queensland			Haggerstone Island. [Original coordinates: 12 2 S 143 18 E].	Small tree.	Monsoon forest.			12.0397	S	143.3	E	DD	<2km	GAZ	-12.0397	143.3	0	0
QRS	230615	174987		QRS 111745.1		Hyland, B.		15534					12	2	1997		Lycianthes	shanesii	(F.Muell.) A.R.Bean	Asia-Tropical	Australia	Australia	Queensland			About 10 km north of the Palmer River Roadhouse	Shrub 3 m tall. Fruits turning red. Photo fruit.	Monsoon Forest			16.0167	S	144.8167	E	DD		GAZ	-16.0167	144.8167	0	0
BRI	230616	174987		BRI AQ0738436		Hyland, B.		15534					12	2	1997		Lycianthes	shanesii	(F.Muell.) A.R.Bean	Asia-Tropical	Australia	Australia	Queensland			About 10 km north of the Palmer River Roadhouse	Shrub 3 m tall. Fruits turning red. Photo fruit.	Monsoon Forest			16.0167	S	144.8167	E	DD		GAZ	-16.0167	144.8167	0	0
QRS	230617	174989		QRS 119938.1		Hyland, B.		16345					20	1	2000		Lycianthes	shanesii	(F.Muell.) A.R.Bean	Asia-Tropical	Australia	Australia	Queensland			Mt White, Coen.	Shrub or small tree. Fruit bright red. Fruit in alcohol.	Monsoon Forest.			13.9667	S	143.1833	E	DD	<2km	GAZ	-13.9667	143.1833	0	0
QRS	230618	174989		QRS 121302.3		Hyland, B.		16345					20	1	2000		Lycianthes	shanesii	(F.Muell.) A.R.Bean	Asia-Tropical	Australia	Australia	Queensland			Mt White, Coen.	Shrub or small tree. Fruit bright red. Fruit in alcohol.	Monsoon Forest.			13.9667	S	143.1833	E	DD	<2km	GAZ	-13.9667	143.1833	0	0
BRI	230619	174989		BRI AQ0738225		Hyland, B.		16345					20	1	2000		Lycianthes	shanesii	(F.Muell.) A.R.Bean	Asia-Tropical	Australia	Australia	Queensland			Mt White, Coen.	Shrub or small tree. Fruit bright red. Fruit in alcohol.	Monsoon Forest.			13.9667	S	143.1833	E	DD	<2km	GAZ	-13.9667	143.1833	0	0
QRS	230620	174992		QRS 89767.1		Hyland, B.		25551	RFK				29	9	1988		Lycianthes	shanesii	(F.Muell.) A.R.Bean	Asia-Tropical	Australia	Australia	Queensland			Maitland Downs Holding		Monsoon forest			16.0167	S	144.8167	E	DD		GAZ	-16.0167	144.8167	0	0
QRS	230621	174992		QRS 89768.2		Hyland, B.		25551	RFK				29	9	1988		Lycianthes	shanesii	(F.Muell.) A.R.Bean	Asia-Tropical	Australia	Australia	Queensland			Maitland Downs Holding		Monsoon forest			16.0167	S	144.8167	E	DD		GAZ	-16.0167	144.8167	0	0
QRS	230622	174994		QRS 90651.3		Hyland, B.		25640	RFK				13	12	1988		Lycianthes	shanesii	(F.Muell.) A.R.Bean	Asia-Tropical	Australia	Australia	Queensland			Maitland Downs Holding.	Tree 10 cm dbh. Bark fissured, tessellated, flaky. Exudate absent. Outer blaze yellow, white, cream. Calyx green. Corolla blue to purple or mauve. Flowers in F.A.A.	Monsoon forest.			16.0167	S	144.8167	E	DD	5-20k	GAZ	-16.0167	144.8167	0	0
QRS	230623	174994		QRS 90650.1		Hyland, B.		25640	RFK				13	12	1988		Lycianthes	shanesii	(F.Muell.) A.R.Bean	Asia-Tropical	Australia	Australia	Queensland			Maitland Downs Holding.	Tree 10 cm dbh. Bark fissured, tessellated, flaky. Exudate absent. Outer blaze yellow, white, cream. Calyx green. Corolla blue to purple or mauve. Flowers in F.A.A.	Monsoon forest.			16.0167	S	144.8167	E	DD	5-20k	GAZ	-16.0167	144.8167	0	0
BRI	230624	174994		BRI AQ0874824		Hyland, B.		25640	RFK				13	12	1988		Lycianthes	shanesii	(F.Muell.) A.R.Bean	Asia-Tropical	Australia	Australia	Queensland			Maitland Downs Holding.	Tree 10 cm dbh. Bark fissured, tessellated, flaky. Exudate absent. Outer blaze yellow, white, cream. Calyx green. Corolla blue to purple or mauve. Flowers in F.A.A.	Monsoon forest.			16.0167	S	144.8167	E	DD	5-20k	GAZ	-16.0167	144.8167	0	0
BRI	230625	174997		BRI AQ0654793		Jago, R.L.		4014					8	6	1996		Lycianthes	shanesii	(F.Muell.) A.R.Bean	Asia-Tropical	Australia	Australia	Queensland	Cook		Cooktown Development Road opposite Bonnie Glen Station turnoff.	A tree 6m tall, fruit a pinkish red.				16.023473	S	144.826113	E	DD	2-5km	GAZ	-16.023473	144.826113	0	0
CNS	230626	174998		CNS 145074.1		Kerrigan, R.A.		1343					13	3	2017		Lycianthes	shanesii	(F.Muell.) A.R.Bean	Asia-Tropical	Australia	Australia	Queensland			Unnamed basalt-capped hill on Springvale Station. Adjacent to Plum Tree Creek.	Shrub about 2 m tall. Fruit flesh, red. Collected as part of the Quinkan Bush Blitz.	Dry monsoon forest on basalt hill with Gyrocarpus americanus, Aidia racemosa, Capparis, Pleiogynium timorense and Elaeodendron melanocarpa.			15.8611	S	145.0164	E	DD	<2km	GAZ	-15.8611	145.0164	0	0
BRI	230627	174999		BRI AQ0629602		McDonald, W.J.		5862		Champion, I.G.			2	6	1994		Lycianthes	shanesii	(F.Muell.) A.R.Bean	Asia-Tropical	Australia	Australia	Queensland	North Kennedy		Upper slopes of high ridge, c 3.5km SW of Earlando, Dryander National Park. Map reference Proserpine 8657-619674.	A low shrub 1-2m high.	Rare, near gully.			20.181929	S	148.550937	E	DD	<2km	GAZ	-20.181929	148.550937	0	0
AD	230628	175000		AD 98940054		Mcdonald, W.J.F.		6674					4	3	1987		Lycianthes	shanesii	(F.Muell.) A.R.Bean	Asia-Tropical	Australia	Australia	Queensland			3.4 km N of Spear Creek on the Peninsula Development Road. 11.3 km N of the Palmer River crossing		Deciduous vine thicket on low stony hill to E of the road			16.015345	S	144.800911	E	DD	<2km	GAZ	-16.015345	144.800911	0	0
AD	230629	175001		AD 98940055		Mcdonald, W.J.F.		6768					6	3	1987		Lycianthes	shanesii	(F.Muell.) A.R.Bean	Asia-Tropical	Australia	Australia	Queensland			12 km from the east Normanby River crossing on the Lakeland Downs to Cooktown road		Deciduous vine thicket on low stony hill just N of the road			15.682011	S	145.067575	E	DD	<2km	GAZ	-15.682011	145.067575	0	0
QRS	230630	175002		QRS 500901.2		Nicholson, D.I.	AFO-	4776					23	11	1972		Lycianthes	shanesii	(F.Muell.) A.R.Bean	Asia-Tropical	Australia	Australia	Queensland			Rocky knob just S of the divide on the Palmer River road		Dry scrub			16	S	144.8333	E	DD		GAZ	-16	144.8333	0	0
QRS	230631	175002		QRS 500900.3		Nicholson, D.I.	AFO-	4776					23	11	1972		Lycianthes	shanesii	(F.Muell.) A.R.Bean	Asia-Tropical	Australia	Australia	Queensland			Rocky knob just S of the divide on the Palmer River road		Dry scrub			16	S	144.8333	E	DD		GAZ	-16	144.8333	0	0
QRS	230632	175002		QRS 41117.1		Nicholson, D.I.	AFO-	4776					23	11	1972		Lycianthes	shanesii	(F.Muell.) A.R.Bean	Asia-Tropical	Australia	Australia	Queensland			Rocky knob just S of the divide on the Palmer River road		Dry scrub			16	S	144.8333	E	DD		GAZ	-16	144.8333	0	0
BRI	230633	175005		BRI AQ0756536		Nicholson, N.J.	NJN	455					12	3	2003		Lycianthes	shanesii	(F.Muell.) A.R.Bean	Asia-Tropical	Australia	Australia	Queensland	Port Curtis		Mt Archer, Rockhampton.	1-5m shrub, fruit green.	On track from summit to Moore Creek, near first encounter with rainforest.			23.332563	S	150.583367	E	DD	<2km	SPEC	-23.332563	150.583367	0	0
MEL	230516	174924		MEL12404		O'Shanesy, P.A.		6	ser. 1		lectotype	Solanum shanesii F.Muell.	25	2	1868		Lycianthes	shanesii	(F.Muell.) A.R.Bean	Asia-Tropical	Australia	Australia	Queensland			Rockhampton	erect and slender 6-8 ft; bark light coloured and slightly blistered; berry shining red, 1.2 in diameter 2-celled; rare, not prickly				23.3667	S	150.4667	E	DD	5-20k	GAZ	-23.3667	150.4667	0	0
MEL	230634	175006		MEL 0012402A		O'Shanesy, P.A.		s.n.					1	2	1869		Lycianthes	shanesii	(F.Muell.) A.R.Bean	Asia-Tropical	Australia	Australia	Queensland			Rockhampton.					23.3667	S	150.4667	E	DD	5-20k	GAZ	-23.3667	150.4667	0	0
BRI	230635	175007		BRI AQ0852632		Roberts, L.J.	KRM-	15160					9	1	2014		Lycianthes	shanesii	(F.Muell.) A.R.Bean	Asia-Tropical	Australia	Australia	Queensland	Cook		King's Plain Stn, Mt Emily.	Shrub 2m; red fruit; beige seed.				15.67	S	145.066944	E	DD	<2km	SPEC	-15.67	145.066944	0	0
QRS	230636	175008		QRS 83973.1		Sankowsky, G.		615					4	3	1987		Lycianthes	shanesii	(F.Muell.) A.R.Bean	Asia-Tropical	Australia	Australia	Queensland			Mt Pinnacle.	Small tree 4 m. Blue flowers. Flowers in F.A.A.	Semideciduous vine thicket.			17.2333	S	145.05	E	DD	5-20k	GAZ	-17.2333	145.05	0	0
BRI	230637	175009		BRI AQ0906941		Shapcott, A.	MGH-	40		Howard, M.			12	2	2014		Lycianthes	shanesii	(F.Muell.) A.R.Bean	Asia-Tropical	Australia	Australia	Queensland	Port Curtis		Over hanging path to caves, Olsen's Capricorn Caves, Olsen's caves Rd, The Caves.	Shrub to 3m, purple flower, stamens prominent. Simple alternate leaves, upper surface mid green and hairless, lower surface paler with sparse hairs.	Limestone formations at The Caves. DRf.			23.165	S	150.491139	E	DD	<2km	SPEC	-23.165	150.491139	0	0
BRI	230638	175010		BRI AQ0636024		Thomas, G.		8951					1	4	1993		Lycianthes	shanesii	(F.Muell.) A.R.Bean	Asia-Tropical	Australia	Australia	Queensland	Port Curtis		Colosseum Cave, adj Mt Etna Caves NP, N of Rockhampton.		Simple microphyll mixed tall closed forest.			23.156756	S	150.492749	E	DD	2-5km	GAZ	-23.156756	150.492749	0	0
BRI	230639	175011		BRI AQ0572712		Thompson, E.J.	GLA-	22		Turpin, G.P.			2	3	1997		Lycianthes	shanesii	(F.Muell.) A.R.Bean	Asia-Tropical	Australia	Australia	Queensland	Port Curtis		18km NNW of Gladstone (GPS 23 47 23 151 05 30)(site 633).		E facing upper slope of steep hill with brown loam.Dissiliaria muelleri simple microphyll rainforest, rhyolite.			23.788144	S	151.092734	E	DD	<2km	SPEC	-23.788144	151.092734	0	0
BRI	230640	175012		BRI AQ0039854		Tryon, H.		s.n.					5	3	1906		Lycianthes	shanesii	(F.Muell.) A.R.Bean	Asia-Tropical	Australia	Australia	Queensland	Port Curtis		Middle Percy Isalnd.	Bushy shrub, edge of scrubs, higher land.				21.656759	S	150.276071	E	DD	2-5km	GAZ	-21.656759	150.276071	0	0
BRI	230641	175013		BRI AQ0451431		Vavryn, D.		17					1	1	1987		Lycianthes	shanesii	(F.Muell.) A.R.Bean	Asia-Tropical	Australia	Australia	Queensland	Port Curtis		Cammoo Caves.	Tall tree, trunk ca. 4 ins in diam. Red fruit.				23.173423	S	150.459416	E	DD	2-5km	GAZ	-23.173423	150.459416	0	0
BRI	230642	175014		BRI AQ0455223		Vavryn, D.		s.n.					1	2	1989		Lycianthes	shanesii	(F.Muell.) A.R.Bean	Asia-Tropical	Australia	Australia	Queensland	Port Curtis		Olsens Caves.					23.156756	S	150.492749	E	DD	2-5km	GAZ	-23.156756	150.492749	0	0
NSW	230643	175015		NSW832314		Wannan, B.S.		2328		Jago, R.L.			6	1	2002		Lycianthes	shanesii	(F.Muell.) A.R.Bean	Asia-Tropical	Australia	Australia	Queensland	Cook		Cooktown Developmental Road - Sackleys Hill.	Tree to 3 m. Datum AUS66. Voucher for DMR. Community incorrectly mapped as vmu 126 (Deciduous vine thicket dominated by Cochlospermum gillivraei + Canarium australianum + Acacia aulacocarpa on granite slopes.	Rocky quartzite hillslope. Low rainforest to 15 m with Paraserianthes toona, Gyrocarpus americanus, Canarium australianum, Corymbia tessellaris, Memecylon pauciflora, Austromyrtus sp. 'Byerstown', Euroschinus falcata var angustafolia, Pleiogynium timorie			15.690153	S	145.076082	E	DD		GAZ	-15.690153	145.076082	0	0
BRI	230644	175015		BRI AQ0647709		Wannan, B.S.		2328		Jago, R.L.			6	1	2002		Lycianthes	shanesii	(F.Muell.) A.R.Bean	Asia-Tropical	Australia	Australia	Queensland	Cook		Cooktown Developmental Road - Sackleys Hill.	Tree to 3 m. Datum AUS66. Voucher for DMR. Community incorrectly mapped as vmu 126 (Deciduous vine thicket dominated by Cochlospermum gillivraei + Canarium australianum + Acacia aulacocarpa on granite slopes.	Rocky quartzite hillslope. Low rainforest to 15 m with Paraserianthes toona, Gyrocarpus americanus, Canarium australianum, Corymbia tessellaris, Memecylon pauciflora, Austromyrtus sp. 'Byerstown', Euroschinus falcata var angustafolia, Pleiogynium timorie			15.690153	S	145.076082	E	DD		GAZ	-15.690153	145.076082	0	0
BRI	230646	175018		BRI AQ0643769		Waterhouse, B.M.		4806					17	1	1998		Lycianthes	shanesii	(F.Muell.) A.R.Bean	Asia-Tropical	Australia	Australia	Queensland	Cook		Seisia Village, Northern Peninsula Area.	Twining shrub or ?vine.Flowers with lilac petals and conspicuous yellow stamens.				10.851888	S	142.368121	E	DD	<2km	SPEC	-10.851888	142.368121	0	0
DNA	230647	175018		DNA D0173650		Waterhouse, B.M.		4806					17	1	1998		Lycianthes	shanesii	(F.Muell.) A.R.Bean	Asia-Tropical	Australia	Australia	Queensland	Cook		Seisia Village, Northern Peninsula Area.	Twining shrub or ?vine.Flowers with lilac petals and conspicuous yellow stamens.				10.851888	S	142.368121	E	DD	<2km	SPEC	-10.851888	142.368121	0	0
CANB	230645	175017		CANB 528864.1		Waterhouse, B.M.		5114					12	3	1999		Lycianthes	shanesii	(F.Muell.) A.R.Bean	Asia-Tropical	Australia	Australia	Queensland			Seisia village, Northern Peninsula Area.	Straggling shrub c. 1.2 m tall, with pale bark. Leaf bases irregular, venation deeply indented above. Flowers pale lilac. Fruit a shiny pale green globular berry c. 0.8 cm diameter, on a 1.5-5.0 cm peduncle.	Growing on disturbed margin of scrub thicket.			10.85	S	142.3667	E	DD	<2km	GAZ	-10.85	142.3667	0	0
BRI	230648	175020		BRI AQ0539434		Waterhouse, B.M.		5114					12	3	1999		Lycianthes	shanesii	(F.Muell.) A.R.Bean	Asia-Tropical	Australia	Australia	Queensland	Cook		Seisia village.	Straggling shrub about 1.2m tall, with pale bark. Leaf bases irregular, venation deeply indented above. Flowers pale lilac. Fruit a shiny pale green globular berry about 0.8cm diameter, on a 1.5-2.0cm peduncle.	One plant observed growing on disturbed margin of scrub thicket.			10.856667	S	142.365	E	DD	<2km	SPEC	-10.856667	142.365	0	0
DNA	230649	175020		DNA D0173035		Waterhouse, B.M.		5114					12	3	1999		Lycianthes	shanesii	(F.Muell.) A.R.Bean	Asia-Tropical	Australia	Australia	Queensland	Cook		Seisia village.	Straggling shrub about 1.2m tall, with pale bark. Leaf bases irregular, venation deeply indented above. Flowers pale lilac. Fruit a shiny pale green globular berry about 0.8cm diameter, on a 1.5-2.0cm peduncle.	One plant observed growing on disturbed margin of scrub thicket.			10.856667	S	142.365	E	DD	<2km	SPEC	-10.856667	142.365	0	0
CNS	230650	175022		CNS 144813.1		Worboys, S.J.		1344					8	3	2017		Lycianthes	shanesii	(F.Muell.) A.R.Bean	Asia-Tropical	Australia	Australia	Queensland			Tributary of Mossman River, 25 km S of Laura.	Tree to 4 m. One only seen at this location. Fruit green. Leaves bullate. Fruit in alcohol. Leaf material in silica for DNA analysis.	Simple notophyll vine forest on metamorphosed sediments in broad open gorge at base of sandstone cliffs. Canopy: Buchanania arborescens, Falcataria toona, Terminalia microcarpa, Nauclea orientalis. Subcanopy: Buchanania arborescens. Shrubs: Ixora timore			15.7778	S	144.3708	E	DD	<2km	GAZ	-15.7778	144.3708	0	0
K	230501	174910		K000923222		Beer's collectors	BSIP-	7225					2	5	1966		Lycianthes	vitiensis	(Seem.) A.R.Bean	Pacific		Solomon Islands	Isabel Province			Samusodu, SW Santa Ysabel	tree 15 ft, girth 8 inches; bole crooked; bark surface, light brown smooth; slash, wood soft white; slash bark soft light brown; flowers white, scented	hillside, primary forest			7.998456	S	158.940173	E	DD	2-5km	GAZ	-7.998456	158.940173	85	0
K	230500	174909		K000923220		Beer's collectors	BSIP-	7306					13	6	1966		Lycianthes	vitiensis	(Seem.) A.R.Bean	Pacific		Solomon Islands	Isabel Province			Korigole Bay, SW Santa Ysabel	tree 25 ft, girth 1 inch; bole crooked; bark surface grey, smooth; slash, wood soft; flowers yellow (not open) scented; fruits light green	valley bottom, primary forest			8.393049	S	159.716078	E	DD	5-20k	GAZ	-8.393049	159.716078	48	0
K	177093	136132		K000922535		Bola, I.S.		41					14	6	1961		Lycianthes	vitiensis	(Seem.) A.R.Bean	Pacific	Southwestern Pacific	Fiji	Viti Levu			? Serua District	small tree 10 ft; fruits red when matured	understory of TRF (tropical rain forest)			18.180475	S	178.051027	E	DD	2-5km	GAZ	-18.180475	178.051027	152	0
US	130367	98785	2675761	906282		Bristol, M.L.		2146					28	6	1968		Lycianthes	vitiensis	(Seem.) A.R.Bean	Pacific	Southwestern Pacific	Samoa	Savai'i			far inland from Aopo, base line 4 of Division of Forestry 1968 forestry survey	tree 5 m; corolla lavender, becoming slightly retrorse				13.546327	S	172.497757	W	DD	2-5km	GAZ	-13.546327	-172.497757	300	0	ca.	u'agani
NY	169299	98785		1404854		Bristol, M.L.		2146					28	6	1968		Lycianthes	vitiensis	(Seem.) A.R.Bean	Pacific	Southwestern Pacific	Samoa	Savai'i			far inland from Aopo, base line 4 of Division of Forestry 1968 forestry survey	tree 5 m; corolla lavender, becoming slightly retrorse				13.546327	S	172.497757	W	DD	2-5km	GAZ	-13.546327	-172.497757	300	0	ca.	u'agani
LAE	204996	98785	113168			Bristol, M.L.		2146					28	6	1968		Lycianthes	vitiensis	(Seem.) A.R.Bean	Pacific	Southwestern Pacific	Samoa	Savai'i			far inland from Aopo, base line 4 of Division of Forestry 1968 forestry survey	tree 5 m; corolla lavender, becoming slightly retrorse				13.546327	S	172.497757	W	DD	2-5km	GAZ	-13.546327	-172.497757	300	0	ca.	u'agani
K	230453	98785		K000923193		Bristol, M.L.		2146					28	6	1968		Lycianthes	vitiensis	(Seem.) A.R.Bean	Pacific	Southwestern Pacific	Samoa	Savai'i			far inland from Aopo, base line 4 of Division of Forestry 1968 forestry survey	tree 5 m; corolla lavender, becoming slightly retrorse				13.546327	S	172.497757	W	DD	2-5km	GAZ	-13.546327	-172.497757	300	0	ca.	u'agani
US	204188	155591	1655894	2840767		Bryan, E.H.		173					22	5	1924		Lycianthes	vitiensis	(Seem.) A.R.Bean	Pacific	Southwestern Pacific	Samoa	Savai'i			above Salailua					13.691214	S	172.543044	W	DD	2-5km	GAZ	-13.691214	-172.543044	650	0
K	230460	155591		K000923207		Bryan, E.H.		173					22	5	1924		Lycianthes	vitiensis	(Seem.) A.R.Bean	Pacific	Southwestern Pacific	Samoa	Savai'i			above Salailua					13.691214	S	172.543044	W	DD	2-5km	GAZ	-13.691214	-172.543044	650	0
US	230963	175237	3740994	1966430		Bryan, E.H.		608					15	10	1924		Lycianthes	vitiensis	(Seem.) A.R.Bean	Pacific	Southwestern Pacific	Fiji	Ovalau			sin. loc.	tree 4-5 m, 12-15 cm diam.; flower white, very fragrant; fruit green to reddish; bark rough, cinerous brown, sapwood pale chocolate, moderately thick, heartwood yellow to cream brown	rainforest	0		0					0	0	200	0	ca.
NY	169457	130414		1404862		Christophersen, E.		326					17	8	1929		Lycianthes	vitiensis	(Seem.) A.R.Bean	Pacific	Southwestern Pacific	Samoa	Upolu		Malololelei	near Malololelei	tree 5 m; diam 4 cm; fl. lilac; fr young	edge of forest			13.923058	S	171.783045	W	DD	<2km	GAZ	-13.923058	-171.783045	550	0		lau ma'ale ale
NY	169458	130414		1404864		Christophersen, E.		326					17	8	1929		Lycianthes	vitiensis	(Seem.) A.R.Bean	Pacific	Southwestern Pacific	Samoa	Upolu		Malololelei	near Malololelei	tree 5 m; diam 4 cm; fl. lilac; fr young	edge of forest			13.923058	S	171.783045	W	DD	<2km	GAZ	-13.923058	-171.783045	550	0		lau ma'ale ale
P	230952	130414		P00315312		Christophersen, E.		326					17	8	1929		Lycianthes	vitiensis	(Seem.) A.R.Bean	Pacific	Southwestern Pacific	Samoa	Upolu		Malololelei	near Malololelei	tree 5 m; diam 4 cm; fl. lilac; fr young	edge of forest			13.923058	S	171.783045	W	DD	<2km	GAZ	-13.923058	-171.783045	550	0		lau ma'ale ale
NY	169462	130418		1404841		Christophersen, E.		2249		Hume, E.P.			4	8	1931		Lycianthes	vitiensis	(Seem.) A.R.Bean	Pacific	Southwestern Pacific	Samoa	Savai'i		Olo	[Mount Olomanu]	tree 6 m, diam. 30 cm; fruit green	open woodland			13.38544	S	172.249095	W	DD	<2km	GAZ	-13.38544	-172.249095	700	0	ca.
US	204035	130418	1655883	2840768		Christophersen, E.		2249		Hume, E.P.			4	8	1931		Lycianthes	vitiensis	(Seem.) A.R.Bean	Pacific	Southwestern Pacific	Samoa	Savai'i		Olo	[Mount Olomanu]	tree 6 m, diam. 30 cm; fruit green	open woodland			13.38544	S	172.249095	W	DD	<2km	GAZ	-13.38544	-172.249095	700	0	ca.
K	230457	130418		K000923204		Christophersen, E.		2249		Hume, E.P.			4	8	1931		Lycianthes	vitiensis	(Seem.) A.R.Bean	Pacific	Southwestern Pacific	Samoa	Savai'i		Olo	[Mount Olomanu]	tree 6 m, diam. 30 cm; fruit green	open woodland			13.38544	S	172.249095	W	DD	<2km	GAZ	-13.38544	-172.249095	700	0	ca.
P	230953	130418		P00315313		Christophersen, E.		2249		Hume, E.P.			4	8	1931		Lycianthes	vitiensis	(Seem.) A.R.Bean	Pacific	Southwestern Pacific	Samoa	Savai'i		Olo	[Mount Olomanu]	tree 6 m, diam. 30 cm; fruit green	open woodland			13.38544	S	172.249095	W	DD	<2km	GAZ	-13.38544	-172.249095	700	0	ca.
NY	169463	130419		1404835		Christophersen, E.		2320		Hume, E.P.			9	8	1931		Lycianthes	vitiensis	(Seem.) A.R.Bean	Pacific	Southwestern Pacific	Samoa	Savai'i		Olo	[Mount Olomanu]	tree 4-5 m; fl. petals white; fr. immature green	open woodland			13.38544	S	172.249095	W	DD	<2km	GAZ	-13.38544	-172.249095	700	0	ca.
US	204032	130419	1655882	2840772		Christophersen, E.		2320		Hume, E.P.			9	8	1931		Lycianthes	vitiensis	(Seem.) A.R.Bean	Pacific	Southwestern Pacific	Samoa	Savai'i		Olo	[Mount Olomanu]	tree 4-5 m; fl. petals white; fr. immature green	open woodland			13.38544	S	172.249095	W	DD	<2km	GAZ	-13.38544	-172.249095	700	0	ca.
K	230461	130419		K000923208		Christophersen, E.		2320		Hume, E.P.			9	8	1931		Lycianthes	vitiensis	(Seem.) A.R.Bean	Pacific	Southwestern Pacific	Samoa	Savai'i		Olo	[Mount Olomanu]	tree 4-5 m; fl. petals white; fr. immature green	open woodland			13.38544	S	172.249095	W	DD	<2km	GAZ	-13.38544	-172.249095	700	0	ca.
P	230954	130419		P00315314		Christophersen, E.		2320		Hume, E.P.			9	8	1931		Lycianthes	vitiensis	(Seem.) A.R.Bean	Pacific	Southwestern Pacific	Samoa	Savai'i		Olo	[Mount Olomanu]	tree 4-5 m; fl. petals white; fr. immature green	open woodland			13.38544	S	172.249095	W	DD	<2km	GAZ	-13.38544	-172.249095	700	0	ca.
US	204185	155588	1655881	2840778		Christophersen, E.		2324	[a]	Hume, E.P.			9	8	1931		Lycianthes	vitiensis	(Seem.) A.R.Bean	Pacific	Southwestern Pacific	Samoa	Savai'i		Olo	[Mount Olomanu]	tree 5 m; fl. petals purple, darker in the center; stamens yellow; fr. immature	open woodland			13.38544	S	172.249095	W	DD	<2km	GAZ	-13.38544	-172.249095	0	0
P	230955	155588		P00315315		Christophersen, E.		2324	[a]	Hume, E.P.			9	8	1931		Lycianthes	vitiensis	(Seem.) A.R.Bean	Pacific	Southwestern Pacific	Samoa	Savai'i		Olo	[Mount Olomanu]	tree 5 m; fl. petals purple, darker in the center; stamens yellow; fr. immature	open woodland			13.38544	S	172.249095	W	DD	<2km	GAZ	-13.38544	-172.249095	0	0
NY	169460	130416		1404839		Christophersen, E.		2354		Hume, E.P.			9	8	1931		Lycianthes	vitiensis	(Seem.) A.R.Bean	Pacific	Southwestern Pacific	Samoa	Savai'i		Olo	[Mount Olomanu]	tree 5 m; fl. petals purple, darker in the center, stamens yellow; fr. immature	open woodland			13.38544	S	172.249095	W	DD	<2km	GAZ	-13.38544	-172.249095	700	0	ca.
NY	169456	130413		1404861		Christophersen, E.		2518		Hume, E.P.			26	8	1931		Lycianthes	vitiensis	(Seem.) A.R.Bean	Pacific	Southwestern Pacific	Samoa	Savai'i		Olo	[Mount Olomanu]	tree 5 m; fl. purple petals, darker so in the center	open woodland			13.38544	S	172.249095	W	DD	<2km	GAZ	-13.38544	-172.249095	700	0	ca.
P	230956	130413		P00315316		Christophersen, E.		2518		Hume, E.P.			26	8	1931		Lycianthes	vitiensis	(Seem.) A.R.Bean	Pacific	Southwestern Pacific	Samoa	Savai'i		Olo	[Mount Olomanu]	tree 5 m; fl. purple petals, darker so in the center	open woodland			13.38544	S	172.249095	W	DD	<2km	GAZ	-13.38544	-172.249095	700	0	ca.
K	230491	174900		K000923209		Christophersen, E.		2521		Hume, E.P.			26	8	1931		Lycianthes	vitiensis	(Seem.) A.R.Bean	Pacific	Southwestern Pacific	Samoa	Savai'i			Olo [A'opo?, or label wrong and not island of Savai'i]]	tree 4-5 m; fl. petals pure white; fr. immature, green	open woodland			0		0					0	0	700	0	ca.
US	204189	155592	1967863	2840766		Christophersen, E.		2528		Hume, E.P.			26	8	1931		Lycianthes	vitiensis	(Seem.) A.R.Bean	Pacific	Southwestern Pacific	Samoa	Savai'i		Olo	[Mount Olomanu]	tree 5 m; fls. petals pure white	open woodland			13.38544	S	172.249095	W	DD	<2km	GAZ	-13.38544	-172.249095	700	0	ca.
K	230490	174899		K000923202		Christophersen, E.		2697					22	9	1931		Lycianthes	vitiensis	(Seem.) A.R.Bean	Pacific	Southwestern Pacific	Samoa	Savai'i			above Salailua	tree 12 m; fl. petals purple, draker so in the middle	wet forest			13.679643	S	172.541332	W	DD	2-5km	GAZ	-13.679643	-172.541332	900	0	ca.
NY	169459	130415		1404837		Christophersen, E.		2895					21	10	1931		Lycianthes	vitiensis	(Seem.) A.R.Bean	Pacific	Southwestern Pacific	Samoa	Savai'i		Lo To	above Salailua	tree 6-7 m; fl. purple; fr. green	wet forest			13.7003	S	172.529193	W	DD		GAZ	-13.7003	-172.529193	750	0
K	230456	130415		K000923203		Christophersen, E.		2895					21	10	1931		Lycianthes	vitiensis	(Seem.) A.R.Bean	Pacific	Southwestern Pacific	Samoa	Savai'i		Lo To	above Salailua	tree 6-7 m; fl. purple; fr. green	wet forest			13.7003	S	172.529193	W	DD		GAZ	-13.7003	-172.529193	750	0
P	230957	130415		P00315318		Christophersen, E.		2895					21	10	1931		Lycianthes	vitiensis	(Seem.) A.R.Bean	Pacific	Southwestern Pacific	Samoa	Savai'i		Lo To	above Salailua	tree 6-7 m; fl. purple; fr. green	wet forest	13.7003	S	172.529193	W	DD		GAZ	-13.7003	-172.529193	750	0
P	230958	175236		P00315319		Christophersen, E.		3116					7	11	1931		Lycianthes	vitiensis	(Seem.) A.R.Bean	Pacific	Southwestern Pacific	Samoa	Savai'i			above Salailua	tree 6 m; fl. lilac purple; fr. green	wet forest			13.676655	S	172.507199	W	DD	5-20k	GAZ	-13.676655	-172.507199	1350	0		uanagi
NY	169461	130417		1404840		Christophersen, E.		3123					5	11	1931		Lycianthes	vitiensis	(Seem.) A.R.Bean	Pacific	Southwestern Pacific	Samoa	Savai'i			above Salailua	tree 8 m; fl. light lilac to white petals; fr. green; bark white	open woodland			13.676655	S	172.507199	W	DD	>20km	GAZ	-13.676655	-172.507199	1200	0	ca.
K	230499	174908		K000923219		Comins, R.B.		235					0	0	0	s.d.	Lycianthes	vitiensis	(Seem.) A.R.Bean	Pacific		Solomon Islands	Central Province			Florida Island, Popinisura [=Nggela Islands, Nggela Sule]	tree up to 25 ft; leaves opposite, one beign very much larger than the other; flowers white, 5-lobed corolla with conspicuous yellow anthers; fruit red berries, full of small seeds				9.054721	S	160.212062	E	DD	5-20k	GAZ	-9.054721	160.212062	0	0
NY	169488	130443		1404832		Degener, O.		14832					16	3	1941		Lycianthes	vitiensis	(Seem.) A.R.Bean	Pacific	Southwestern Pacific	Fiji	Viti Levu			vicinity of Nandarivatu, TholoNorth	tree 5 m high	among trees and reeds			17.569375	S	177.963502	E	DD	2-5km	GAZ	-17.569375	177.963502	700	900
US	204036	130443	1943826	2840765		Degener, O.		14832					16	3	1941		Lycianthes	vitiensis	(Seem.) A.R.Bean	Pacific	Southwestern Pacific	Fiji	Viti Levu			vicinity of Nandarivatu, TholoNorth	tree 5 m high	among trees and reeds			17.569375	S	177.963502	E	DD	2-5km	GAZ	-17.569375	177.963502	700	900
K	230433	130443		K000923160		Degener, O.		14832					16	3	1941		Lycianthes	vitiensis	(Seem.) A.R.Bean	Pacific	Southwestern Pacific	Fiji	Viti Levu			vicinity of Nandarivatu, TholoNorth	tree 5 m high	among trees and reeds			17.569375	S	177.963502	E	DD	2-5km	GAZ	-17.569375	177.963502	700	900
K	230434	130443		K000923161		Degener, O.		14832					16	3	1941		Lycianthes	vitiensis	(Seem.) A.R.Bean	Pacific	Southwestern Pacific	Fiji	Viti Levu			vicinity of Nandarivatu, TholoNorth	tree 5 m high	among trees and reeds			17.569375	S	177.963502	E	DD	2-5km	GAZ	-17.569375	177.963502	700	900
NY	169482	130438		1404838		Degener, O.		14875					4	2	1941		Lycianthes	vitiensis	(Seem.) A.R.Bean	Pacific	Southwestern Pacific	Fiji	Viti Levu			Vuninatiambua, Navai, Tholo North	tree 3 m high; flowers white	in forest			17.613645	S	177.994331	E	DD	2-5km	GAZ	-17.613645	177.994331	750	900
NY	169483	130438		1404831		Degener, O.		14875					4	2	1941		Lycianthes	vitiensis	(Seem.) A.R.Bean	Pacific	Southwestern Pacific	Fiji	Viti Levu			Vuninatiambua, Navai, Tholo North	tree 3 m high; flowers white	in forest			17.613645	S	177.994331	E	DD	2-5km	GAZ	-17.613645	177.994331	750	900
MO	180774	130438	1262609			Degener, O.		14875					4	2	1941		Lycianthes	vitiensis	(Seem.) A.R.Bean	Pacific	Southwestern Pacific	Fiji	Viti Levu			Vuninatiambua, Navai, Tholo North	tree 3 m high; flowers white	in forest			17.613645	S	177.994331	E	DD	2-5km	GAZ	-17.613645	177.994331	750	900
US	204037	130438	1943836	2840764		Degener, O.		14875					4	2	1941		Lycianthes	vitiensis	(Seem.) A.R.Bean	Pacific	Southwestern Pacific	Fiji	Viti Levu			Vuninatiambua, Navai, Tholo North	tree 3 m high; flowers white	in forest			17.613645	S	177.994331	E	DD	2-5km	GAZ	-17.613645	177.994331	750	900
K	230436	130438		k000923163		Degener, O.		14875					4	2	1941		Lycianthes	vitiensis	(Seem.) A.R.Bean	Pacific	Southwestern Pacific	Fiji	Viti Levu			Vuninatiambua, Navai, Tholo North	tree 3 m high; flowers white	in forest			17.613645	S	177.994331	E	DD	2-5km	GAZ	-17.613645	177.994331	750	900
NY	169475	130431		1404851		Degener, O.		15032					20	4	1941		Lycianthes	vitiensis	(Seem.) A.R.Bean	Pacific	Southwestern Pacific	Fiji	Viti Levu		Mbulu	near Sovi Bay, Tholo West	tree to 8 m; with spreading (+/- horizontal) branches	patch of wet forest			18.168247	S	177.595663	E	DD	2-5km	GAZ	-18.168247	177.595663	0	60
MO	180773	130431	1257973			Degener, O.		15032					20	4	1941		Lycianthes	vitiensis	(Seem.) A.R.Bean	Pacific	Southwestern Pacific	Fiji	Viti Levu		Mbulu	near Sovi Bay, Tholo West	tree to 8 m; with spreading (+/- horizontal) branches	patch of wet forest			18.168247	S	177.595663	E	DD	2-5km	GAZ	-18.168247	177.595663	0	60
US	204038	130431	1943901	2840763		Degener, O.		15032					20	4	1941		Lycianthes	vitiensis	(Seem.) A.R.Bean	Pacific	Southwestern Pacific	Fiji	Viti Levu		Mbulu	near Sovi Bay, Tholo West	tree to 8 m; with spreading (+/- horizontal) branches	patch of wet forest			18.168247	S	177.595663	E	DD	2-5km	GAZ	-18.168247	177.595663	0	60
K	230435	130431		K000923162		Degener, O.		15032					20	4	1941		Lycianthes	vitiensis	(Seem.) A.R.Bean	Pacific	Southwestern Pacific	Fiji	Viti Levu		Mbulu	near Sovi Bay, Tholo West	tree to 8 m; with spreading (+/- horizontal) branches	patch of wet forest			18.168247	S	177.595663	E	DD	2-5km	GAZ	-18.168247	177.595663	0	60
P	230937	130431		P00315321		Degener, O.		15032					20	4	1941		Lycianthes	vitiensis	(Seem.) A.R.Bean	Pacific	Southwestern Pacific	Fiji	Viti Levu		Mbulu	near Sovi Bay, Tholo West	tree to 8 m; with spreading (+/- horizontal) branches	patch of wet forest			18.168247	S	177.595663	E	DD	2-5km	GAZ	-18.168247	177.595663	0	60
NY	169469	130425		1404826		Degener, O.		32083		Degener, I. & Ketewai, T.B.			29	12	1968		Lycianthes	vitiensis	(Seem.) A.R.Bean	Pacific	Southwestern Pacific	Fiji	Viti Levu			Mt. Victoria [Mount Tomanivi]		rainforest			17.614635	S	178.018107	E	DD		GAZ	-17.614635	178.018107	0	0		makasoi
E	183331	130425		E00426864		Degener, O.		32083		Degener, I. & Ketewai, T.B.			29	12	1968		Lycianthes	vitiensis	(Seem.) A.R.Bean	Pacific	Southwestern Pacific	Fiji	Viti Levu			Mt. Victoria [Mount Tomanivi]		rainforest			17.614635	S	178.018107	E	DD		GAZ	-17.614635	178.018107	0	0		makasoi
A	169467	130423				Foreman, D.B.	NGF-	45698					25	8	1969		Lycianthes	vitiensis	(Seem.) A.R.Bean	Asia-Tropical	Malesia	Papua New Guinea	Bougainville (North Solomons)	Bougainville Island		22 miles NW of Tonlei Harbour, Buin subdistrict	small tree 30 ft; flowers white petals, purplish calyx	roadside near native village			6.3	S	155.48	E	DMS	2-5km	SPEC	-6.5	155.8	91	0
K	177015	130423		K000922533		Foreman, D.B.	NGF-	45698					25	8	1969		Lycianthes	vitiensis	(Seem.) A.R.Bean	Asia-Tropical	Malesia	Papua New Guinea	Bougainville (North Solomons)	Bougainville Island		22 miles NW of Tonlei Harbour, Buin subdistrict	small tree 30 ft; flowers white petals, purplish calyx	roadside near native village			6.3	S	155.48	E	DMS	2-5km	SPEC	-6.5	155.8	91	0
LAE	204997	130423	117292			Foreman, D.B.	NGF-	45698					25	8	1969		Lycianthes	vitiensis	(Seem.) A.R.Bean	Asia-Tropical	Malesia	Papua New Guinea	Bougainville (North Solomons)	Bougainville Island		22 miles NW of Tonlei Harbour, Buin subdistrict	small tree 30 ft; flowers white petals, purplish calyx	roadside near native village			6.3	S	155.48	E	DMS	2-5km	SPEC	-6.5	155.8	91	0
L	204998	130423		L.2874534		Foreman, D.B.	NGF-	45698					25	8	1969		Lycianthes	vitiensis	(Seem.) A.R.Bean	Asia-Tropical	Malesia	Papua New Guinea	Bougainville (North Solomons)	Bougainville Island		22 miles NW of Tonlei Harbour, Buin subdistrict	small tree 30 ft; flowers white petals, purplish calyx	roadside near native village			6.3	S	155.48	E	DMS	2-5km	SPEC	-6.5	155.8	91	0
K	230471	174881		K000923164		Forestry Department		965					17	12	1963		Lycianthes	vitiensis	(Seem.) A.R.Bean	Pacific	Southwestern Pacific	Fiji	Viti Levu			S of Naboutini, Serua	tree 50 ft high; fruit small immature green in colour; bark brown	slope of dense lowland wet forest			17.730461	S	177.462428	E	DD	2-5km	GAZ	-17.730461	177.462428	274	0
K	230498	174907		K000923218		Gafui, I.	BSIP-	16450		collectors			5	9	1969		Lycianthes	vitiensis	(Seem.) A.R.Bean	Pacific		Solomon Islands	Malaita Province			N of Anihonora'a Village, E Malaita	tree 20 ft, girth 1 inch; bole crooked; bark surface grey, smooth; slash,, wood soft; flower purple and yellow	hillside, well drained primary forest			8.666896	S	160.919338	E	DD	5-20k	GAZ	-8.666896	160.919338	0	0
K	230497	174906		K000923217		Gafui, I.	BSIP-	16787		collectors			24	7	1969		Lycianthes	vitiensis	(Seem.) A.R.Bean	Pacific		Solomon Islands	Central Province			Rove Area, Big Nggela [=Nggela Sule]	tree 20 ft, girth 1 inch; bole crooked; buttresses absent; fruits green	ridge top, well drained primary forest			9.054721	S	160.212062	E	DD	5-20k	GAZ	-9.054721	160.212062	91	0		aigara	Kwara'ae
K	177094	136133		K000922534		Gafui, I.	BISP-	18862		collectors			17	1	1970		Lycianthes	vitiensis	(Seem.) A.R.Bean	Pacific		Solomon Islands	Choiseul Province		Choiseul Island	East Mbirambira, West Choiseul, valley bottom	tree 50 ft, girth 3 inches, crooked bole; no buttresses; bark grey smooth; slash wood hard, white; slash bark soft grey; fruits green	well drained primary forest			7.08	S	157	E	DD	2-5km	GAZ	-7.08	157	15	0
BM	45113	43199		BM001019015		Gibbs, L.S.		568					0	8	1907		Lycianthes	vitiensis	(Seem.) A.R.Bean	Pacific	Southwestern Pacific	Fiji	Viti Levu		Nadarivatu		small tree; large flaccid light green leaves; fls white	Clearing in forest.			17.567661	S	177.960467	E	DD	<2km	GAZ	-17.567661	177.960467	823	0
K	230444	43199		K000923176		Gibbs, L.S.		568					0	8	1907		Lycianthes	vitiensis	(Seem.) A.R.Bean	Pacific	Southwestern Pacific	Fiji	Viti Levu		Nadarivatu		small tree; large flaccid light green leaves; fls white	Clearing in forest.			17.567661	S	177.960467	E	DD	<2km	GAZ	-17.567661	177.960467	823	0
NY	169480	130436		1404859		Gillespie, J.W.		2016					6	8	1928		Lycianthes	vitiensis	(Seem.) A.R.Bean	Pacific	Southwestern Pacific	Fiji	Viti Levu			Tamavua woods 8 miles above Suva		Clearing in forest.			18.049224	S	178.365713	E	DD	2-5km	GAZ	-18.049224	178.365713	150	0
US	204033	130436	1599947	2840771		Gillespie, J.W.		2016					6	8	1928		Lycianthes	vitiensis	(Seem.) A.R.Bean	Pacific	Southwestern Pacific	Fiji	Viti Levu			Tamavua woods 8 miles above Suva		Clearing in forest.			18.049224	S	178.365713	E	DD	2-5km	GAZ	-18.049224	178.365713	150	0
K	230437	130436		K000923167		Gillespie, J.W.		2016					6	8	1928		Lycianthes	vitiensis	(Seem.) A.R.Bean	Pacific	Southwestern Pacific	Fiji	Viti Levu			Tamavua woods 8 miles above Suva		Clearing in forest.			18.049224	S	178.365713	E	DD	2-5km	GAZ	-18.049224	178.365713	150	0
K	230468	130436		K000923239		Gillespie, J.W.		2016					6	8	1928		Lycianthes	vitiensis	(Seem.) A.R.Bean	Pacific	Southwestern Pacific	Fiji	Viti Levu			Tamavua woods 8 miles above Suva		Clearing in forest.			18.049224	S	178.365713	E	DD	2-5km	GAZ	-18.049224	178.365713	150	0
P	230938	130436		P00315322		Gillespie, J.W.		2016					6	8	1928		Lycianthes	vitiensis	(Seem.) A.R.Bean	Pacific	Southwestern Pacific	Fiji	Viti Levu			Tamavua woods 8 miles above Suva		Clearing in forest.			18.049224	S	178.365713	E	DD	2-5km	GAZ	-18.049224	178.365713	150	0
NY	169479	130435		1404860		Gillespie, J.W.		3251					2	10	1927		Lycianthes	vitiensis	(Seem.) A.R.Bean	Pacific	Southwestern Pacific	Fiji	Viti Levu			above waterfall near Namuamua, Namosi		Clearing in forest.			17.923423	S	178.429343	E	DD	2-5km	GAZ	-17.923423	178.429343	400	0
US	204034	130435	1599948	2840770		Gillespie, J.W.		3251					2	10	1927		Lycianthes	vitiensis	(Seem.) A.R.Bean	Pacific	Southwestern Pacific	Fiji	Viti Levu			above waterfall near Namuamua, Namosi		Clearing in forest.			17.923423	S	178.429343	E	DD	2-5km	GAZ	-17.923423	178.429343	400	0
K	230470	130435		K000923241		Gillespie, J.W.		3251					2	10	1927		Lycianthes	vitiensis	(Seem.) A.R.Bean	Pacific	Southwestern Pacific	Fiji	Viti Levu			above waterfall near Namuamua, Namosi		Clearing in forest.			17.923423	S	178.429343	E	DD	2-5km	GAZ	-17.923423	178.429343	400	0
NY	169478	130434		1404858		Gillespie, J.W.		4082					29	11	1927		Lycianthes	vitiensis	(Seem.) A.R.Bean	Pacific	Southwestern Pacific	Fiji	Viti Levu			slopes of Mount Victoria [Mount Tomanivi]		Clearing in forest.			17.614635	S	178.018107	E	DD	2-5km	GAZ	-17.614635	178.018107	1000	0
US	204187	155590	1599949	2840769		Gillespie, J.W.		4446					26	1	1928		Lycianthes	vitiensis	(Seem.) A.R.Bean	Pacific	Southwestern Pacific	Fiji	Ovalau			near summit of main range W of Levuka		near summit			17.681324	S	178.812577	E	DD	2-5km	GAZ	-17.681324	178.812577	200	0
K	230469	155590		K000923240		Gillespie, J.W.		4446					26	1	1928		Lycianthes	vitiensis	(Seem.) A.R.Bean	Pacific	Southwestern Pacific	Fiji	Ovalau			near summit of main range W of Levuka		near summit			17.681324	S	178.812577	E	DD	2-5km	GAZ	-17.681324	178.812577	200	0
NY	169491	130446		1404856		Gillespie, J.W.		4517					30	1	1928		Lycianthes	vitiensis	(Seem.) A.R.Bean	Pacific	Southwestern Pacific	Fiji	Ovalau			hills above Levuka reservoir	fruit red				17.686545	S	178.819096	E	DD	2-5km	GAZ	-17.686545	178.819096	400	0
K	230483	174892		K000923192		Graeffe, E.		1354					0	3	1880		Lycianthes	vitiensis	(Seem.) A.R.Bean	Pacific	Southwestern Pacific	Samoa	Upolu			'Ins. Upolu'					13.913533	S	171.735235	W	DD	2-5km	GAZ	-13.913533	-171.735235	0	0
BM	45108	43194		BM001019020		Graeffe, E.		s.n.					0	0	0		Lycianthes	vitiensis	(Seem.) A.R.Bean	Pacific	Southwestern Pacific	Samoa	Upolu			'Ins. Upolu'					13.912933	S	171.770253	W	DD	5-20k	GAZ	-13.912933	-171.770253	0	0
NY	169298	43194		1404852		Graeffe, E.		s.n.					0	0	0		Lycianthes	vitiensis	(Seem.) A.R.Bean	Pacific	Southwestern Pacific	Samoa	Upolu			'Ins. Upolu'					13.912933	S	171.770253	W	DD	5-20k	GAZ	-13.912933	-171.770253	0	0
K	230477	174886		K000923178		Graeffe, E.		s.n.					0	0	0	s.d.	Lycianthes	vitiensis	(Seem.) A.R.Bean	Pacific	Southwestern Pacific	Fiji	Viti Levu			Albuggi Levu					0		0					0	0	0	0
K	230474	174884		K000923175		Greenwood, W.		127					3	10	1920		Lycianthes	vitiensis	(Seem.) A.R.Bean	Pacific	Southwestern Pacific	Fiji	Viti Levu			Mount Evans [= Mount Koroyanitu], Lautoka	tree 50 ft; flower white	overhanging creek in forest			17.666667	S	177.583333	E	DD	2-5km	GAZ	-17.666667	177.583333	914	0
K	230475	174884		K000923174		Greenwood, W.		127					3	10	1920		Lycianthes	vitiensis	(Seem.) A.R.Bean	Pacific	Southwestern Pacific	Fiji	Viti Levu			Mount Evans [= Mount Koroyanitu], Lautoka	tree 50 ft; flower white	overhanging creek in forest			17.666667	S	177.583333	E	DD	2-5km	GAZ	-17.666667	177.583333	914	0
US	204186	155589	2036622	2840773		Greenwood, W.		1151					16	9	1945		Lycianthes	vitiensis	(Seem.) A.R.Bean	Pacific	Southwestern Pacific	Fiji	Viti Levu		Lautoka	Mt. Evans [=Mount Koroyanitu]	tree 7 m; branches drooping; corolla pure white	near edge of creek			17.666667	S	177.583333	E	DD	<2km	GAZ	-17.666667	177.583333	750	0	ca.
K	230466	155589		K000923236		Greenwood, W.		1151					16	9	1945		Lycianthes	vitiensis	(Seem.) A.R.Bean	Pacific	Southwestern Pacific	Fiji	Viti Levu		Lautoka	Mt. Evans [=Mount Koroyanitu]	tree 7 m; branches drooping; corolla pure white	near edge of creek			17.666667	S	177.583333	E	DD	<2km	GAZ	-17.666667	177.583333	750	0	ca.
K	230486	174895		K000923198		Guppy, H.B.		160					0	5	1884		Lycianthes	vitiensis	(Seem.) A.R.Bean	Pacific		Solomon Islands	Western Province			Shortland Island		wasteland of plantation			7.044268	S	7.044268	E	DD	<2km	GAZ	-7.044268	7.044268	0	0		koriele
K	230476	174885		K000923177		Horne, J.		714					0	0	0	s.d.	Lycianthes	vitiensis	(Seem.) A.R.Bean	Pacific	Southwestern Pacific	Fiji	Viti Levu			banks of Samaruna [=Samambula?] River	small tree, 20 ft or more; flower white; berries red; not common	banks of river			18.09838	S	178.4471	E	DD	5-20k	GAZ	-18.09838	178.4471	0	0
K	230487	174896		K000923199		Horne, J.		s.n.					0	0	0	s.d.	Lycianthes	vitiensis	(Seem.) A.R.Bean	Pacific	Southwestern Pacific	Samoa				sin. loc.					0		0					0	0	0	0
US	204182	155585	3441978	2840789		Hufnagel		s.n.					0	0	1896		Lycianthes	vitiensis	(Seem.) A.R.Bean	Pacific	Southwestern Pacific	Samoa	Upolu			sin. loc.					13.912933	S	171.770253	W	DD	5-20k	GAZ	-13.912933	-171.770253	0	0
BM	45111	43197		BM001019017		Kajewski, S.F.		1800					2	6	1930		Lycianthes	vitiensis	(Seem.) A.R.Bean	Asia-Tropical	Malesia	Papua New Guinea	Bougainville (North Solomons)	Bougainville Island		Kugi-maru, Buin.	small tree up to 15 m. high, with white trunk; petioles of leaves blue, growing darker near base; petals blue; stamens yellow; flower showy; common	Rain-forest			0		0					0	0	150	0		Neketigo
G	205018	43197				Kajewski, S.F.		1800					2	6	1930		Lycianthes	vitiensis	(Seem.) A.R.Bean	Asia-Tropical	Malesia	Papua New Guinea	Bougainville (North Solomons)	Bougainville Island		Kugi-maru, Buin.	small tree up to 15 m. high, with white trunk; petioles of leaves blue, growing darker near base; petals blue; stamens yellow; flower showy; common	Rain-forest			0		0					0	0	150	0		Neketigo
P	230959	43197		P00315324		Kajewski, S.F.		1800					2	6	1930		Lycianthes	vitiensis	(Seem.) A.R.Bean	Asia-Tropical	Malesia	Papua New Guinea	Bougainville (North Solomons)	Bougainville Island		Kugi-maru, Buin.	small tree up to 15 m. high, with white trunk; petioles of leaves blue, growing darker near base; petals blue; stamens yellow; flower showy; common	Rain-forest	0		0					0	0	150	0		Neketigo
BM	45110	43196		BM001019018		Kajewski, S.F.		1863					12	6	1930		Lycianthes	vitiensis	(Seem.) A.R.Bean	Asia-Tropical	Malesia	Papua New Guinea	Bougainville (North Solomons)	Bougainville Island		Kugumaru, Buin.	small tree up to 10m. high; fruit 1.4cm long, 1.2 cm diam., oblong, light green-blue when ripe; common	Rain-forest			0		0					0	0	150	0		Em-wuye
G	205020	43196				Kajewski, S.F.		1863					12	6	1930		Lycianthes	vitiensis	(Seem.) A.R.Bean	Asia-Tropical	Malesia	Papua New Guinea	Bougainville (North Solomons)	Bougainville Island		Kugumaru, Buin.	small tree up to 10m. high; fruit 1.4cm long, 1.2 cm diam., oblong, light green-blue when ripe; common	Rain-forest			0		0					0	0	150	0		Em-wuye
P	230960	43196		P00315325		Kajewski, S.F.		1863					12	6	1930		Lycianthes	vitiensis	(Seem.) A.R.Bean	Asia-Tropical	Malesia	Papua New Guinea	Bougainville (North Solomons)	Bougainville Island		Kugumaru, Buin.	small tree up to 10m. high; fruit 1.4cm long, 1.2 cm diam., oblong, light green-blue when ripe; common	Rain-forest	0		0					0	0	150	0		Em-wuye
BM	45109	43195		BM001019019		Kajewski, S.F.		2388					31	12	1930		Lycianthes	vitiensis	(Seem.) A.R.Bean	Pacific		Solomon Islands	Guadalcanal Province			Berande River.	small tree up to 10m. high; flower: purple petals, yellow stamens; common	Rain-forest			0		0					0	0	0	0		Nari
A	169297	43195				Kajewski, S.F.		2388					31	12	1930		Lycianthes	vitiensis	(Seem.) A.R.Bean	Pacific		Solomon Islands	Guadalcanal Province			Berande River.	small tree up to 10m. high; flower: purple petals, yellow stamens; common	Rain-forest			0		0					0	0	0	0		Nari
G	205021	43195				Kajewski, S.F.		2388					31	12	1930		Lycianthes	vitiensis	(Seem.) A.R.Bean	Pacific		Solomon Islands	Guadalcanal Province			Berande River.	small tree up to 10m. high; flower: purple petals, yellow stamens; common	Rain-forest			0		0					0	0	0	0		Nari
P	230961	43195		P00315326		Kajewski, S.F.		2388					31	12	1930		Lycianthes	vitiensis	(Seem.) A.R.Bean	Pacific		Solomon Islands	Guadalcanal Province			Berande River.	small tree up to 10m. high; flower: purple petals, yellow stamens; common	Rain-forest	0		0					0	0	0	0		Nari
BM	45112	43198		BM001019016		Kajewski, S.F.	D	s.n.					0	0	0		Lycianthes	vitiensis	(Seem.) A.R.Bean	Pacific		Solomon Islands				sin. loc.					0		0					0	0	0	0
P	230962	43198		P00315327		Kajewski, S.F.	D	s.n.					0	0	0		Lycianthes	vitiensis	(Seem.) A.R.Bean	Pacific		Solomon Islands				sin. loc.			0		0					0	0	0	0
K	230503	174912		K000923226		Kere, F.	BSIP-	4936					27	11	1964		Lycianthes	vitiensis	(Seem.) A.R.Bean	Pacific		Solomon Islands	Guadalcanal Province			NW Gudalcanal, Mt. Austen, W side of the trial plot	tree 20 ft; fruits green and red, 1/3 and 1/2 inch round	ridge top, well drained secondary forest			9.481864	S	159.984028	E	DD	<2km	GAZ	-9.481864	159.984028	304	0		aigara	Kwara'ae
K	230502	174911		K000923225		Kere, F.	BSIP-	5057					23	12	1964		Lycianthes	vitiensis	(Seem.) A.R.Bean	Pacific		Solomon Islands	Guadalcanal Province			NW Guadalcanal, Mt. Austen, W side of the trial plot	tree 12 ft; flower violet, scented	ridge top, well drained secondary forest			9.481864	S	159.984028	E	DD	<2km	GAZ	-9.481864	159.984028	304	0
K	230472	174882		K000923165		Koroiveibau, D.		12807					21	8	1962		Lycianthes	vitiensis	(Seem.) A.R.Bean	Pacific	Southwestern Pacific	Fiji	Vanua Levu			Mt. Delaikoro, Macuata	shrub 7-8ft; petals white, yellow stamens	roadside			16.595478	S	179.29313	E	DD	2-5km	GAZ	-16.595478	179.29313	762	914
K	230473	174883		K000923166		Kuruveli, I.T.		13888					20	7	1964		Lycianthes	vitiensis	(Seem.) A.R.Bean	Pacific	Southwestern Pacific	Fiji	Viti Levu			Nadroga-Navosa, Nausori Highlands	small tree, 25 ft	logging track			17.755277	S	177.638613	E	DD	2-5km	GAZ	-17.755277	177.638613	579	0
K	230479	174888		K000923180		Kuruveli, I.T.		14007		Qoro, I.			9	9	1964		Lycianthes	vitiensis	(Seem.) A.R.Bean	Pacific	Southwestern Pacific	Fiji	Viti Levu			Naboutini, Serua	tree 25 ft; white petals have purple edges	creek bank			17.730461	S	177.462428	E	DD	2-5km	GAZ	-17.730461	177.462428	0	0
K	230480	174889		K000923181		Ledua, M.K.		11018					13	11	1957		Lycianthes	vitiensis	(Seem.) A.R.Bean	Pacific	Southwestern Pacific	Fiji	Viti Levu			Tailevu, Dakuivuna	tree 12-15 ft; flower white	hillslope			17.80959	S	178.517894	E	DD	2-5km	GAZ	-17.80959	178.517894	0	0
K	230484	174893		K000923196		MacKee, H.S.		2995					11	8	1955		Lycianthes	vitiensis	(Seem.) A.R.Bean	Pacific	Southwestern Pacific	Samoa	Upolu			Tanumalala	straggling shrub 2-5 m; leaves dark green above, slightly lighter below; flowers white	tall forest on flat			13.895346	S	171.943156	W	DD	<2km	GAZ	-13.895346	-171.943156	200	0
K	230493	174902		K000923213		Mauriasi, R.	BSIP-	8491		collectors			20	12	1967		Lycianthes	vitiensis	(Seem.) A.R.Bean	Pacific		Solomon Islands	Western Province			SE Kolombangara, W of Vila River	tree 25 ft, girth 1.5 ft; bole straight; bark surface light brown; slash, wood soft; flowers petals purple and orange centre, no smell	hillside; well-drained primary forest			8.095018	S	157.158269	E	DD	2-5km	GAZ	-8.095018	157.158269	30	0
A	169455	130412				Mauriasi, R.	BISP-	13952		and collectors			16	4	1969		Lycianthes	vitiensis	(Seem.) A.R.Bean	Pacific		Solomon Islands	Western Province		Fauro Island	Haliuna River area	tree 20 ft high, 4 inches diam, bole straight, butresses absent; barke surface light brown, smooth; slash wood softe, white; slash bark soft; flowers white petal with yellow stamen, sweet smell	well-drained primary forest; hillside			6.914834	S	156.082041	E	DD		GAZ	-6.914834	156.082041	114	0
K	177016	130412		K000922536		Mauriasi, R.	BISP-	13952		and collectors			16	4	1969		Lycianthes	vitiensis	(Seem.) A.R.Bean	Pacific		Solomon Islands	Western Province		Fauro Island	Haliuna River area	tree 20 ft high, 4 inches diam, bole straight, butresses absent; barke surface light brown, smooth; slash wood softe, white; slash bark soft; flowers white petal with yellow stamen, sweet smell	well-drained primary forest; hillside			6.914834	S	156.082041	E	DD		GAZ	-6.914834	156.082041	114	0
LAE	204999	130412	118670			Mauriasi, R.	BISP-	13952		and collectors			16	4	1969		Lycianthes	vitiensis	(Seem.) A.R.Bean	Pacific		Solomon Islands	Western Province		Fauro Island	Haliuna River area	tree 20 ft high, 4 inches diam, bole straight, butresses absent; barke surface light brown, smooth; slash wood softe, white; slash bark soft; flowers white petal with yellow stamen, sweet smell	well-drained primary forest; hillside			6.914834	S	156.082041	E	DD		GAZ	-6.914834	156.082041	114	0
L	205000	130412		L.2874500		Mauriasi, R.	BISP-	13952		and collectors			16	4	1969		Lycianthes	vitiensis	(Seem.) A.R.Bean	Pacific		Solomon Islands	Western Province		Fauro Island	Haliuna River area	tree 20 ft high, 4 inches diam, bole straight, butresses absent; barke surface light brown, smooth; slash wood softe, white; slash bark soft; flowers white petal with yellow stamen, sweet smell	well-drained primary forest; hillside			6.914834	S	156.082041	E	DD		GAZ	-6.914834	156.082041	114	0
K	230495	174904		K000923215		Mauriasi, R.	BSIP-	14089		collectors			26	4	1969		Lycianthes	vitiensis	(Seem.) A.R.Bean	Pacific		Solomon Islands	Western Province			NW Treasury Island [=Mono Island], Akolea River area	treelet 15 ft, girth 3 inches; bole crookd, buttresses absent; bark surface light borwn,smooth; slash, wood soft; flowers white petals, stamens yellow, no smell	riverside, well drained primary forest			7.365026	S	155.560483	E	DD	2-5km	GAZ	-7.365026	155.560483	60	0
K	230496	174905		K000923216		Mauriasi, R.	BSIP-	14154		collectors			11	5	1969		Lycianthes	vitiensis	(Seem.) A.R.Bean	Pacific		Solomon Islands	Western Province			Palusua, SE Mono	treelet 6 ft, girth 2 inches; bole straight; butresses absent; bark surface, light brown smooth; flowers white, no smell.	flat plain, well drained primary forest			7.379357	S	155.597427	E	DD	2-5km	GAZ	-7.379357	155.597427	22	0
K	230508	174917		K000923231		Meebold, A.		17036					0	7	1932		Lycianthes	vitiensis	(Seem.) A.R.Bean	Pacific	Southwestern Pacific	Fiji	Viti Levu			9 miles above Suva					18.023808	S	178.375126	E	DD	2-5km	GAZ	-18.023808	178.375126	0	0
BM	45114	43200		BM001019014		Mueller, F.J.H. von		13					0	0	0		Lycianthes	vitiensis	(Seem.) A.R.Bean	Pacific	Southwestern Pacific	Samoa	Upolu			Upalu					13.912933	S	171.770253	W	DD	5-20k	GAZ	-13.912933	-171.770253	0	0
K	230494	174903		K000923214		Nakisi, A.	BSIP-	8013					19	7	1967		Lycianthes	vitiensis	(Seem.) A.R.Bean	Pacific		Solomon Islands	Guadalcanal Province			NW Guadalcanal, Mt. Mambulu summit [=Mount Austen]	shrub 4 ft; fruits green, ripening ivory-pink to cherry red	hillsaide, well drained primary forest			9.481864	S	159.984028	E	DD	<2km	GAZ	-9.481864	159.984028	457	0
K	230482	174891		K000923191		Parham, J.W.		13051		Koroveibau, D.			24	10	1962		Lycianthes	vitiensis	(Seem.) A.R.Bean	Pacific	Southwestern Pacific	Fiji	Viti Levu			prov. Ba, Nadarivatu	shrub 8-10 ft; flower white	tropical rainforest			17.566645	S	177.960457	E	DD	2-5km	GAZ	-17.566645	177.960457	1067	1219
K	230485	174894		K000923197		Powell, T.		365					0	0	0	s.d.	Lycianthes	vitiensis	(Seem.) A.R.Bean	Pacific	Southwestern Pacific	Samoa				sin. loc.	a tree [long descriptionon label - summarised here] flowers white; style purple				0		0					0	0	0	0
NY	169465	130421		1404827		Qoro, I.	USDA-	14091					0	11	1964		Lycianthes	vitiensis	(Seem.) A.R.Bean	Pacific	Southwestern Pacific	Fiji	Vanua Levu	Cakaudrove	Navonu		small tree 15 ft; fruit green, round, red when mature				16.573094	S	179.446092	E	DD		GAZ	-16.573094	179.446092	0	0
K	230445	130421		K000923183		Qoro, I.	USDA-	14091					0	11	1964		Lycianthes	vitiensis	(Seem.) A.R.Bean	Pacific	Southwestern Pacific	Fiji	Vanua Levu	Cakaudrove	Navonu		small tree 15 ft; fruit green, round, red when mature				16.573094	S	179.446092	E	DD		GAZ	-16.573094	179.446092	0	0
K	230481	174890		K000923182		Raigiso, F.C.		3141					21	4	1936		Lycianthes	vitiensis	(Seem.) A.R.Bean	Pacific	Southwestern Pacific	Fiji	Viti Levu			Naitsiri, Princes [Princess] Road		forest			18.065751	S	178.45988	E	DD	2-5km	GAZ	-18.065751	178.45988	0	0
W	6562	6640	3088			Rechinger, K.		4398		Rechinger, L.	lectotype	Solanum rechingeri Witasek	0	0	1905		Lycianthes	vitiensis	(Seem.) A.R.Bean	Pacific		Solomon Islands	Western Province			'Shortlands Inseln, Insel Poperang' [Poperang Island, near Shortlands Island]					7.094578	S	155.869773	E	DD	2-5km	GAZ	-7.094578	155.869773	0	0
LAE	204815	6640	231328			Rechinger, K.		4398		Rechinger, L.	isolectotype	Solanum rechingeri Witasek	0	0	1905		Lycianthes	vitiensis	(Seem.) A.R.Bean	Pacific		Solomon Islands	Western Province			'Shortlands Inseln, Insel Poperang' [Poperang Island, near Shortlands Island]					7.094578	S	155.869773	E	DD	2-5km	GAZ	-7.094578	155.869773	0	0
LAE	204816	6640	231327			Rechinger, K.		4398		Rechinger, L.	isolectotype	Solanum rechingeri Witasek	0	0	1905		Lycianthes	vitiensis	(Seem.) A.R.Bean	Pacific		Solomon Islands	Western Province			'Shortlands Inseln, Insel Poperang' [Poperang Island, near Shortlands Island]					7.094578	S	155.869773	E	DD	2-5km	GAZ	-7.094578	155.869773	0	0
K	230431	174879		K000759467		Reinecke, F.		58			syntype	Brachistus feddei Reinecke	0	10	1893		Lycianthes	vitiensis	(Seem.) A.R.Bean	Pacific	Southwestern Pacific	Samoa	Upolu			Sameaberg [=Samea]	[male]	wald			13.92404	S	171.809903	W	DD	5-20k	GAZ	-13.92404	-171.809903	0	0
K	230432	174880		K000759466		Reinecke, F.		58	a		syntype	Brachistus feddei Reinecke	0	9	1894		Lycianthes	vitiensis	(Seem.) A.R.Bean	Pacific	Southwestern Pacific	Samoa	Savai'i			ueber Aopo [A'opo]	[male]				13.547106	S	172.517406	W	DD	5-20k	GAZ	-13.547106	-172.517406	0	0
BISH	230430	174878	181507	BISH1005071		Reinecke, F.		78			syntype	Brachistus feddei Reinecke	0	10	1893		Lycianthes	vitiensis	(Seem.) A.R.Bean	Pacific	Southwestern Pacific	Samoa	Upolu			Mulifanua	[hermaphrodite]	wald			13.850862	S	172.042857	W	DD	<2km	GAZ	-13.850862	-172.042857	0	0
NY	169453	130411		1404830		Riley, J.C.		45					30	9	1945		Lycianthes	vitiensis	(Seem.) A.R.Bean	Pacific		Solomon Islands	Guadalcanal Province		Guadalcanal Island	Guadalcanal, west fork Tenau River	shrub 4 ft; petals blue	open brush along river			9.549382	S	160.081668	E	DD		GAZ	-9.549382	160.081668	0	0
A	169454	130411				Riley, J.C.		45					30	9	1945		Lycianthes	vitiensis	(Seem.) A.R.Bean	Pacific		Solomon Islands	Guadalcanal Province		Guadalcanal Island	Guadalcanal, west fork Tenau River	shrub 4 ft; petals blue	open brush along river			9.549382	S	160.081668	E	DD		GAZ	-9.549382	160.081668	0	0
US	204027	130411	1861944	2840779		Riley, J.C.		45					30	9	1945		Lycianthes	vitiensis	(Seem.) A.R.Bean	Pacific		Solomon Islands	Guadalcanal Province		Guadalcanal Island	Guadalcanal, west fork Tenau River	shrub 4 ft; petals blue	open brush along river			9.549382	S	160.081668	E	DD		GAZ	-9.549382	160.081668	0	0
A	169466	130422				Schodde, R.		4094		Craven, L.			21	9	1964		Lycianthes	vitiensis	(Seem.) A.R.Bean	Asia-Tropical	Malesia	Papua New Guinea	Bougainville (North Solomons)	Bougainville Island		Vicinty of Aku [Aka] village, ca. 10 miles W of Buin Station	slender tree ca. 5 m; bark smooth flaky green brown; leaves dull glossy rather dark green above, paler below; flowers white; fruit green	margins of tall secondary rainforest			6.720193	S	155.632176	E	DD		GAZ	-6.720193	155.632176	30	0
LAE	205001	130422	81738			Schodde, R.		4094		Craven, L.			21	9	1964		Lycianthes	vitiensis	(Seem.) A.R.Bean	Asia-Tropical	Malesia	Papua New Guinea	Bougainville (North Solomons)	Bougainville Island		Vicinty of Aku [Aka] village, ca. 10 miles W of Buin Station	slender tree ca. 5 m; bark smooth flaky green brown; leaves dull glossy rather dark green above, paler below; flowers white; fruit green	margins of tall secondary rainforest			6.720193	S	155.632176	E	DD		GAZ	-6.720193	155.632176	30	0
L	205002	130422		L.2874553		Schodde, R.		4094		Craven, L.			21	9	1964		Lycianthes	vitiensis	(Seem.) A.R.Bean	Asia-Tropical	Malesia	Papua New Guinea	Bougainville (North Solomons)	Bougainville Island		Vicinty of Aku [Aka] village, ca. 10 miles W of Buin Station	slender tree ca. 5 m; bark smooth flaky green brown; leaves dull glossy rather dark green above, paler below; flowers white; fruit green	margins of tall secondary rainforest			6.720193	S	155.632176	E	DD		GAZ	-6.720193	155.632176	30	0
G	205019	130422				Schodde, R.		4094		Craven, L.			21	9	1964		Lycianthes	vitiensis	(Seem.) A.R.Bean	Asia-Tropical	Malesia	Papua New Guinea	Bougainville (North Solomons)	Bougainville Island		Vicinty of Aku [Aka] village, ca. 10 miles W of Buin Station	slender tree ca. 5 m; bark smooth flaky green brown; leaves dull glossy rather dark green above, paler below; flowers white; fruit green	margins of tall secondary rainforest			6.720193	S	155.632176	E	DD		GAZ	-6.720193	155.632176	30	0
K	230464	130422		K000923221		Schodde, R.		4094		Craven, L.			21	9	1964		Lycianthes	vitiensis	(Seem.) A.R.Bean	Asia-Tropical	Malesia	Papua New Guinea	Bougainville (North Solomons)	Bougainville Island		Vicinty of Aku [Aka] village, ca. 10 miles W of Buin Station	slender tree ca. 5 m; bark smooth flaky green brown; leaves dull glossy rather dark green above, paler below; flowers white; fruit green	margins of tall secondary rainforest			6.720193	S	155.632176	E	DD		GAZ	-6.720193	155.632176	30	0
BM	45115	43201		BM001019013		Seemann, B.C.		42					0	0	0		Lycianthes	vitiensis	(Seem.) A.R.Bean	Pacific	Southwestern Pacific	Fiji	Viti Levu								17.848319	S	178.011847	E	DD	>20km	GAZ	-17.848319	178.011847	0	0
GH	781	6836		77854		Seemann, B.C.		340			isolectotype	Solanum vitiense Seem.	0	7	1860		Lycianthes	vitiensis	(Seem.) A.R.Bean	Pacific	Southwestern Pacific	Fiji	Ovalau			(Viti or Fiji Islands)[ 'Port Kinnaird - July 1860 on Kew sheet, town on SE end of Ovalau in the 1860s]					17.724634	S	178.81394	E	DD	2-5km	GAZ	-17.724634	178.81394	0	0
W	6757	6836	1889-76975			Seemann, B.C.		340			isolectotype	Solanum vitiense Seem.	0	7	1860		Lycianthes	vitiensis	(Seem.) A.R.Bean	Pacific	Southwestern Pacific	Fiji	Ovalau			(Viti or Fiji Islands)[ 'Port Kinnaird - July 1860 on Kew sheet, town on SE end of Ovalau in the 1860s]					17.724634	S	178.81394	E	DD	2-5km	GAZ	-17.724634	178.81394	0	0
BM	45012	6836		BM000846686		Seemann, B.C.		340			isolectotype	Solanum vitiense Seem.	0	7	1860		Lycianthes	vitiensis	(Seem.) A.R.Bean	Pacific	Southwestern Pacific	Fiji	Ovalau			(Viti or Fiji Islands)[ 'Port Kinnaird - July 1860 on Kew sheet, town on SE end of Ovalau in the 1860s]					17.724634	S	178.81394	E	DD	2-5km	GAZ	-17.724634	178.81394	0	0
E	128466	6836		E00279459		Seemann, B.C.		340			isolectotype	Solanum vitiense Seem.	0	7	1860		Lycianthes	vitiensis	(Seem.) A.R.Bean	Pacific	Southwestern Pacific	Fiji	Ovalau			(Viti or Fiji Islands)[ 'Port Kinnaird - July 1860 on Kew sheet, town on SE end of Ovalau in the 1860s]					17.724634	S	178.81394	E	DD	2-5km	GAZ	-17.724634	178.81394	0	0
G	205013	6836		G00343067		Seemann, B.C.		340			isolectotype	Solanum vitiense Seem.	0	7	1860		Lycianthes	vitiensis	(Seem.) A.R.Bean	Pacific	Southwestern Pacific	Fiji	Ovalau			(Viti or Fiji Islands)[ 'Port Kinnaird - July 1860 on Kew sheet, town on SE end of Ovalau in the 1860s]					17.724634	S	178.81394	E	DD	2-5km	GAZ	-17.724634	178.81394	0	0
P	229998	6836		P00315328		Seemann, B.C.		340			isolectotype	Solanum vitiense Seem.	0	7	1860		Lycianthes	vitiensis	(Seem.) A.R.Bean	Pacific	Southwestern Pacific	Fiji	Ovalau			(Viti or Fiji Islands)[ 'Port Kinnaird - July 1860 on Kew sheet, town on SE end of Ovalau in the 1860s]					17.724634	S	178.81394	E	DD	2-5km	GAZ	-17.724634	178.81394	0	0
K	229999	6836		K000759477		Seemann, B.C.		340			lectotype	Solanum vitiense Seem.	0	7	1860		Lycianthes	vitiensis	(Seem.) A.R.Bean	Pacific	Southwestern Pacific	Fiji	Ovalau			(Viti or Fiji Islands)[ 'Port Kinnaird - July 1860 on Kew sheet, town on SE end of Ovalau in the 1860s]					17.724634	S	178.81394	E	DD	2-5km	GAZ	-17.724634	178.81394	0	0
K	230478	174887		K000923179		Seemann, B.C.		387					0	0	1860		Lycianthes	vitiensis	(Seem.) A.R.Bean	Pacific	Southwestern Pacific	Fiji	Viti Levu			[Tailevu]	[galled buds]				17.80959	S	178.517894	E	DD	2-5km	GAZ	-17.80959	178.517894	0	0
NY	169489	130444		1404834		Smith, A.C.		574					21	11	1933		Lycianthes	vitiensis	(Seem.) A.R.Bean	Pacific	Southwestern Pacific	Fiji	Vanua Levu			southern slope of Korotini Range, below Navitho Pass, Thakaundrove	slender tree 4 m high	dense forest			16.618562	S	179.231703	E	DD	2-5km	GAZ	-16.618562	179.231703	300	650
US	204031	130444	1676158	2840774		Smith, A.C.		574					21	11	1933		Lycianthes	vitiensis	(Seem.) A.R.Bean	Pacific	Southwestern Pacific	Fiji	Vanua Levu			southern slope of Korotini Range, below Navitho Pass, Thakaundrove	slender tree 4 m high	dense forest			16.618562	S	179.231703	E	DD	2-5km	GAZ	-16.618562	179.231703	300	650
K	230450	130444		K000923188		Smith, A.C.		574					21	11	1933		Lycianthes	vitiensis	(Seem.) A.R.Bean	Pacific	Southwestern Pacific	Fiji	Vanua Levu			southern slope of Korotini Range, below Navitho Pass, Thakaundrove	slender tree 4 m high	dense forest			16.618562	S	179.231703	E	DD	2-5km	GAZ	-16.618562	179.231703	300	650
P	230939	130444		P00315330		Smith, A.C.		574					21	11	1933		Lycianthes	vitiensis	(Seem.) A.R.Bean	Pacific	Southwestern Pacific	Fiji	Vanua Levu			southern slope of Korotini Range, below Navitho Pass, Thakaundrove	slender tree 4 m high	dense forest			16.618562	S	179.231703	E	DD	2-5km	GAZ	-16.618562	179.231703	300	650
NY	169487	130442		1404833		Smith, A.C.		1244					2	3	1934		Lycianthes	vitiensis	(Seem.) A.R.Bean	Pacific	Southwestern Pacific	Fiji	Lau Archipelago		Kabara	'Kambara', limestone formation	tree 10 m high; fruit orange	forest, limestone			18.959158	S	178.950963	W	DD	2-5km	GAZ	-18.959158	-178.950963	0	100		tungasele
US	204028	130442	1674855	2840777		Smith, A.C.		1244					2	3	1934		Lycianthes	vitiensis	(Seem.) A.R.Bean	Pacific	Southwestern Pacific	Fiji	Lau Archipelago		Kabara	'Kambara', limestone formation	tree 10 m high; fruit orange	forest, limestone			18.959158	S	178.950963	W	DD	2-5km	GAZ	-18.959158	-178.950963	0	100		tungasele
K	230467	130442		K000923238		Smith, A.C.		1244					2	3	1934		Lycianthes	vitiensis	(Seem.) A.R.Bean	Pacific	Southwestern Pacific	Fiji	Lau Archipelago		Kabara	'Kambara', limestone formation	tree 10 m high; fruit orange	forest, limestone			18.959158	S	178.950963	W	DD	2-5km	GAZ	-18.959158	-178.950963	0	100		tungasele
P	230941	130442		P00315331		Smith, A.C.		1244					2	3	1934		Lycianthes	vitiensis	(Seem.) A.R.Bean	Pacific	Southwestern Pacific	Fiji	Lau Archipelago		Kabara	'Kambara', limestone formation	tree 10 m high; fruit orange	forest, limestone			18.959158	S	178.950963	W	DD	2-5km	GAZ	-18.959158	-178.950963	0	100		tungasele
NY	169470	130426		1404836		Smith, A.C.		1508					2	4	1934		Lycianthes	vitiensis	(Seem.) A.R.Bean	Pacific	Southwestern Pacific	Fiji	Vanua Balavu			'Vanua Mbalavu', northern limestone section	tree 7 m; corolla white, the tube pale purple; anthers yellow	forest			17.202303	S	178.954765	E	DD		GAZ	-17.202303	178.954765	0	200
US	204029	130426	1672706	2840776		Smith, A.C.		1508					2	4	1934		Lycianthes	vitiensis	(Seem.) A.R.Bean	Pacific	Southwestern Pacific	Fiji	Vanua Balavu			'Vanua Mbalavu', northern limestone section	tree 7 m; corolla white, the tube pale purple; anthers yellow	forest			17.202303	S	178.954765	E	DD		GAZ	-17.202303	178.954765	0	200
K	230448	130426		K000923186		Smith, A.C.		1508					2	4	1934		Lycianthes	vitiensis	(Seem.) A.R.Bean	Pacific	Southwestern Pacific	Fiji	Vanua Balavu			'Vanua Mbalavu', northern limestone section	tree 7 m; corolla white, the tube pale purple; anthers yellow	forest			17.202303	S	178.954765	E	DD		GAZ	-17.202303	178.954765	0	200
P	230940	130426		P00315332		Smith, A.C.		1508					2	4	1934		Lycianthes	vitiensis	(Seem.) A.R.Bean	Pacific	Southwestern Pacific	Fiji	Vanua Balavu			'Vanua Mbalavu', northern limestone section	tree 7 m; corolla white, the tube pale purple; anthers yellow	forest	17.202303	S	178.954765	E	DD		GAZ	-17.202303	178.954765	0	200
NY	169490	130445		1404857		Smith, A.C.		1826					10	5	1934		Lycianthes	vitiensis	(Seem.) A.R.Bean	Pacific	Southwestern Pacific	Fiji	Vanua Levu			Yanawai River region, Mount Kasi, Thakaundrove	tree 5 m high; corolla whtie, anthers yellow	dense forest			16.455592	S	179.521105	E	DD	2-5km	GAZ	-16.455592	179.521105	300	430
US	204030	130445	1672781	2840775		Smith, A.C.		1826					10	5	1934		Lycianthes	vitiensis	(Seem.) A.R.Bean	Pacific	Southwestern Pacific	Fiji	Vanua Levu			Yanawai River region, Mount Kasi, Thakaundrove	tree 5 m high; corolla whtie, anthers yellow	dense forest			16.455592	S	179.521105	E	DD	2-5km	GAZ	-16.455592	179.521105	300	430
K	230449	130445		K000923187		Smith, A.C.		1826					10	5	1934		Lycianthes	vitiensis	(Seem.) A.R.Bean	Pacific	Southwestern Pacific	Fiji	Vanua Levu			Yanawai River region, Mount Kasi, Thakaundrove	tree 5 m high; corolla whtie, anthers yellow	dense forest			16.455592	S	179.521105	E	DD	2-5km	GAZ	-16.455592	179.521105	300	430
NY	169477	130433		1404850		Smith, A.C.		5250					7	7	1947		Lycianthes	vitiensis	(Seem.) A.R.Bean	Pacific	Southwestern Pacific	Fiji	Viti Levu			western and southern slopes of Mount Tomonivi (Mt. Victoria) [Mount Tomanivi], Mba (formerly Tholo North)	slender tree 4m; corolla white, anthers yellow	edge of forest; dense forest			17.622629	S	178.002776	E	DD	2-5km	GAZ	-17.622629	178.002776	850	1150		vualiku
US	204023	130433	1965822	2840785		Smith, A.C.		5250					7	7	1947		Lycianthes	vitiensis	(Seem.) A.R.Bean	Pacific	Southwestern Pacific	Fiji	Viti Levu			western and southern slopes of Mount Tomonivi (Mt. Victoria) [Mount Tomanivi], Mba (formerly Tholo North)	slender tree 4m; corolla white, anthers yellow	edge of forest; dense forest			17.622629	S	178.002776	E	DD	2-5km	GAZ	-17.622629	178.002776	850	1150		vualiku
K	230443	130433		k000923173		Smith, A.C.		5250					7	7	1947		Lycianthes	vitiensis	(Seem.) A.R.Bean	Pacific	Southwestern Pacific	Fiji	Viti Levu			western and southern slopes of Mount Tomonivi (Mt. Victoria) [Mount Tomanivi], Mba (formerly Tholo North)	slender tree 4m; corolla white, anthers yellow	edge of forest; dense forest			17.622629	S	178.002776	E	DD	2-5km	GAZ	-17.622629	178.002776	850	1150		vualiku
P	230942	130433		P00315334		Smith, A.C.		5250					7	7	1947		Lycianthes	vitiensis	(Seem.) A.R.Bean	Pacific	Southwestern Pacific	Fiji	Viti Levu			western and southern slopes of Mount Tomonivi (Mt. Victoria) [Mount Tomanivi], Mba (formerly Tholo North)	slender tree 4m; corolla white, anthers yellow	edge of forest; dense forest			17.622629	S	178.002776	E	DD	2-5km	GAZ	-17.622629	178.002776	850	1150		vualiku
NY	169476	130432		1404847		Smith, A.C.		5270					7	7	1947		Lycianthes	vitiensis	(Seem.) A.R.Bean	Pacific	Southwestern Pacific	Fiji	Viti Levu			western and southern slopes of Mount Tomonivi (Mt. Victoria), Mba (formerly Tholo North)	slender tree 7 m; corolla white, anthers yellow	edge of forest; dense forest			17.622629	S	178.002776	E	DD	2-5km	GAZ	-17.622629	178.002776	850	1150		nggalinggawa
US	204026	130432	1965839	2840782		Smith, A.C.		5270					7	7	1947		Lycianthes	vitiensis	(Seem.) A.R.Bean	Pacific	Southwestern Pacific	Fiji	Viti Levu			western and southern slopes of Mount Tomonivi (Mt. Victoria), Mba (formerly Tholo North)	slender tree 7 m; corolla white, anthers yellow	edge of forest; dense forest			17.622629	S	178.002776	E	DD	2-5km	GAZ	-17.622629	178.002776	850	1150		nggalinggawa
K	230442	130432		k000923172		Smith, A.C.		5270					7	7	1947		Lycianthes	vitiensis	(Seem.) A.R.Bean	Pacific	Southwestern Pacific	Fiji	Viti Levu			western and southern slopes of Mount Tomonivi (Mt. Victoria), Mba (formerly Tholo North)	slender tree 7 m; corolla white, anthers yellow	edge of forest; dense forest			17.622629	S	178.002776	E	DD	2-5km	GAZ	-17.622629	178.002776	850	1150		nggalinggawa
P	230943	130432		P00315335		Smith, A.C.		5270					7	7	1947		Lycianthes	vitiensis	(Seem.) A.R.Bean	Pacific	Southwestern Pacific	Fiji	Viti Levu			western and southern slopes of Mount Tomonivi (Mt. Victoria), Mba (formerly Tholo North)	slender tree 7 m; corolla white, anthers yellow	edge of forest; dense forest			17.622629	S	178.002776	E	DD	2-5km	GAZ	-17.622629	178.002776	850	1150		nggalinggawa
NY	169473	130429		1404848		Smith, A.C.		5501					4	8	1947		Lycianthes	vitiensis	(Seem.) A.R.Bean	Pacific	Southwestern Pacific	Fiji	Viti Levu			northern portion of Rairaimatuku Plateau, between Nandrau and Nanga, Nandronga and Navosa (formerly Tholo North)	shrub 3-4 m; corolla white, anthers yellow	edge of forest			17.675661	S	177.975743	E	DD	2-5km	GAZ	-17.675661	177.975743	725	825		kando
US	204025	130429	1966034	2840783		Smith, A.C.		5501					4	8	1947		Lycianthes	vitiensis	(Seem.) A.R.Bean	Pacific	Southwestern Pacific	Fiji	Viti Levu			northern portion of Rairaimatuku Plateau, between Nandrau and Nanga, Nandronga and Navosa (formerly Tholo North)	shrub 3-4 m; corolla white, anthers yellow	edge of forest			17.675661	S	177.975743	E	DD	2-5km	GAZ	-17.675661	177.975743	725	825		kando
K	230447	130429		K000923185		Smith, A.C.		5501					4	8	1947		Lycianthes	vitiensis	(Seem.) A.R.Bean	Pacific	Southwestern Pacific	Fiji	Viti Levu			northern portion of Rairaimatuku Plateau, between Nandrau and Nanga, Nandronga and Navosa (formerly Tholo North)	shrub 3-4 m; corolla white, anthers yellow	edge of forest			17.675661	S	177.975743	E	DD	2-5km	GAZ	-17.675661	177.975743	725	825		kando
P	230944	130429		P00315336		Smith, A.C.		5501					4	8	1947		Lycianthes	vitiensis	(Seem.) A.R.Bean	Pacific	Southwestern Pacific	Fiji	Viti Levu			northern portion of Rairaimatuku Plateau, between Nandrau and Nanga, Nandronga and Navosa (formerly Tholo North)	shrub 3-4 m; corolla white, anthers yellow	edge of forest			17.675661	S	177.975743	E	DD	2-5km	GAZ	-17.675661	177.975743	725	825		kando
NY	169485	130440		1404844		Smith, A.C.		5828					26	8	1947		Lycianthes	vitiensis	(Seem.) A.R.Bean	Pacific	Southwestern Pacific	Fiji	Viti Levu			hills between Nggaliwana and Nandala Creeks, south of Nauwanga, Mba (formerly Tholo North)	tree 8 m high; corolla white; anthers yellow	edge of forest; dense forest			17.966667	S	178.616667	E	DD	2-5km	GAZ	-17.966667	178.616667	725	850		malawathe
US	204022	130440	1966214	2840786		Smith, A.C.		5828					26	8	1947		Lycianthes	vitiensis	(Seem.) A.R.Bean	Pacific	Southwestern Pacific	Fiji	Viti Levu			hills between Nggaliwana and Nandala Creeks, south of Nauwanga, Mba (formerly Tholo North)	tree 8 m high; corolla white; anthers yellow	edge of forest; dense forest			17.966667	S	178.616667	E	DD	2-5km	GAZ	-17.966667	178.616667	725	850		malawathe
K	230446	130440		K000923184		Smith, A.C.		5828					26	8	1947		Lycianthes	vitiensis	(Seem.) A.R.Bean	Pacific	Southwestern Pacific	Fiji	Viti Levu			hills between Nggaliwana and Nandala Creeks, south of Nauwanga, Mba (formerly Tholo North)	tree 8 m high; corolla white; anthers yellow	edge of forest; dense forest			17.966667	S	178.616667	E	DD	2-5km	GAZ	-17.966667	178.616667	725	850		malawathe
P	230945	130440		P00315337		Smith, A.C.		5828					26	8	1947		Lycianthes	vitiensis	(Seem.) A.R.Bean	Pacific	Southwestern Pacific	Fiji	Viti Levu			hills between Nggaliwana and Nandala Creeks, south of Nauwanga, Mba (formerly Tholo North)	tree 8 m high; corolla white; anthers yellow	edge of forest; dense forest			17.966667	S	178.616667	E	DD	2-5km	GAZ	-17.966667	178.616667	725	850		malawathe
NY	169486	130441		1404829		Smith, A.C.		7343					11	5	1953		Lycianthes	vitiensis	(Seem.) A.R.Bean	Pacific	Southwestern Pacific	Fiji	Ovalau			hills east of Lovoni Valley	tree 10-15 m high; corolla white, anthers yellow	edge of forest; dense forest			17.691874	S	178.811107	E	DD	2-5km	GAZ	-17.691874	178.811107	300	500		telenivia
US	204024	130441	2190273	2840784		Smith, A.C.		7343					11	5	1953		Lycianthes	vitiensis	(Seem.) A.R.Bean	Pacific	Southwestern Pacific	Fiji	Ovalau			hills east of Lovoni Valley	tree 10-15 m high; corolla white, anthers yellow	edge of forest; dense forest			17.691874	S	178.811107	E	DD	2-5km	GAZ	-17.691874	178.811107	300	500		telenivia
K	230452	130441		K000923190		Smith, A.C.		7343					11	5	1953		Lycianthes	vitiensis	(Seem.) A.R.Bean	Pacific	Southwestern Pacific	Fiji	Ovalau			hills east of Lovoni Valley	tree 10-15 m high; corolla white, anthers yellow	edge of forest; dense forest			17.691874	S	178.811107	E	DD	2-5km	GAZ	-17.691874	178.811107	300	500		telenivia
P	230946	130441		P00315338		Smith, A.C.		7343					11	5	1953		Lycianthes	vitiensis	(Seem.) A.R.Bean	Pacific	Southwestern Pacific	Fiji	Ovalau			hills east of Lovoni Valley	tree 10-15 m high; corolla white, anthers yellow	edge of forest; dense forest			17.691874	S	178.811107	E	DD	2-5km	GAZ	-17.691874	178.811107	300	500		telenivia
NY	169472	130428		1404842		Smith, A.C.		7797					15	6	1953		Lycianthes	vitiensis	(Seem.) A.R.Bean	Pacific	Southwestern Pacific	Fiji	Ngau			hills E of Herald Bay, inland from Sawaieke	tree 6 m; corolla and anthers white; fruit becoming red	dense forest			18.010949	S	179.289459	E	DD	2-5km	GAZ	-18.010949	179.289459	300	450
US	204042	130428	2190625	2840759		Smith, A.C.		7797					15	6	1953		Lycianthes	vitiensis	(Seem.) A.R.Bean	Pacific	Southwestern Pacific	Fiji	Ngau			hills E of Herald Bay, inland from Sawaieke	tree 6 m; corolla and anthers white; fruit becoming red	dense forest			18.010949	S	179.289459	E	DD	2-5km	GAZ	-18.010949	179.289459	300	450
K	230451	130428		K000923189		Smith, A.C.		7797					15	6	1953		Lycianthes	vitiensis	(Seem.) A.R.Bean	Pacific	Southwestern Pacific	Fiji	Ngau			hills E of Herald Bay, inland from Sawaieke	tree 6 m; corolla and anthers white; fruit becoming red	dense forest			18.010949	S	179.289459	E	DD	2-5km	GAZ	-18.010949	179.289459	300	450
P	230947	130428		P00315339		Smith, A.C.		7797					15	6	1953		Lycianthes	vitiensis	(Seem.) A.R.Bean	Pacific	Southwestern Pacific	Fiji	Ngau			hills E of Herald Bay, inland from Sawaieke	tree 6 m; corolla and anthers white; fruit becoming red	dense forest			18.010949	S	179.289459	E	DD	2-5km	GAZ	-18.010949	179.289459	300	450
NY	169471	130427		1404843		Smith, A.C.		8082					13	7	1953		Lycianthes	vitiensis	(Seem.) A.R.Bean	Pacific	Southwestern Pacific	Fiji	Ovalau			slopes of Mt. Koronimiko, vicinity of Thawathi	tree 8 m; corolla white, anthers yellow	dense forest			17.688222	S	178.807051	E	DD	<2km	GAZ	-17.688222	178.807051	250	350
[truncated: 54 more rows]
