# Supplementary material for: ﻿A revision of Lycianthes (Solanaceae) in Australia, New Guinea, and the Pacific
Source: PhytoKeys. 2022 Sep 23;209:1–134. doi: 10.3897/phytokeys.209.87681 (PMC9848948; doi:10.3897/phytokeys.209.87681)
Supplement: Supplementary material 3 — Searchable csv file of all Lycianthes collections examined for this revision [file phytokeys-209-001_article-87681__-s003.csv]

HERBARIUM	SPECID	BRAHMS	ACCESSION	BARCODE	OLDBARCODE	COLLECTOR	PREFIX	NUMBER	SUFFIX	ADDCOLL	TYPE	TYPE_OF	DAY	MONTH	YEAR	DATERES	GENUS	SP1	AUTHOR1	CONTINENT	REGION	COUNTRY	MAJORAREA	MINORAREA	GAZETTEER	LOCNOTES	PLANTDESC	HABITATTXT	NOTE	CULTNOTES	LAT	NS	LONG	EW	LLUNIT	LLRES	LLORIG	LATDEC	LONGDEC	ALT	ALTMAX	ALTRES	VERNACULAR	LANGUAGE
A	169349	130321				Conn, B.J.		142		Kairo, A.			24	4	1977		Lycianthes	bambusarum	(Bitter) Bitter	Asia-Tropical	Malesia	Papua New Guinea	Morobe			near Blue Point, Mt. Kaindi, Wau	climbing shrub 1 m; leaves light green; flowers calyx purple, corolla purple, anthers yellow, style white-purple; fruit not seen	Nothofagus, Podocarpus, Elaeocarpus forest			7.1	S	146.4023	E	DMS	2-5km	SPEC	-7.166667	146.673056	800	0
K	177004	130321		K000922482		Conn, B.J.		142		Kairo, A.			24	4	1977		Lycianthes	bambusarum	(Bitter) Bitter	Asia-Tropical	Malesia	Papua New Guinea	Morobe			near Blue Point, Mt. Kaindi, Wau	climbing shrub 1 m; leaves light green; flowers calyx purple, corolla purple, anthers yellow, style white-purple; fruit not seen	Nothofagus, Podocarpus, Elaeocarpus forest			7.1	S	146.4023	E	DMS	2-5km	SPEC	-7.166667	146.673056	800	0
A	169511	130462				Craven, L.A.		1258		Schodde, R.			11	4	1966		Lycianthes	bambusarum	(Bitter) Bitter	Asia-Tropical	Malesia	Papua New Guinea	Morobe			near Wengomanga, via Oiwa, Aseki Patrol Area	scrambler; leaves dull dark green above, paler below; flowers mauve blue with yellow stamens	lower montane forest			7.356052	S	146.213646	E	DD	5-20k	GAZ	-7.356052	146.213646	1951	0
K	176247	130462		K000922501		Craven, L.A.		1258		Schodde, R.			11	4	1966		Lycianthes	bambusarum	(Bitter) Bitter	Asia-Tropical	Malesia	Papua New Guinea	Morobe			near Wengomanga, via Oiwa, Aseki Patrol Area	scrambler; leaves dull dark green above, paler below; flowers mauve blue with yellow stamens	lower montane forest			7.356052	S	146.213646	E	DD	5-20k	GAZ	-7.356052	146.213646	1951	0
US	204016	130462	2896206	2840796		Craven, L.A.		1258		Schodde, R.			11	4	1966		Lycianthes	bambusarum	(Bitter) Bitter	Asia-Tropical	Malesia	Papua New Guinea	Morobe			near Wengomanga, via Oiwa, Aseki Patrol Area	scrambler; leaves dull dark green above, paler below; flowers mauve blue with yellow stamens	lower montane forest			7.356052	S	146.213646	E	DD	5-20k	GAZ	-7.356052	146.213646	1951	0
LAE	204967	130462	144279			Craven, L.A.		1258		Schodde, R.			11	4	1966		Lycianthes	bambusarum	(Bitter) Bitter	Asia-Tropical	Malesia	Papua New Guinea	Morobe			near Wengomanga, via Oiwa, Aseki Patrol Area	scrambler; leaves dull dark green above, paler below; flowers mauve blue with yellow stamens	lower montane forest			7.356052	S	146.213646	E	DD	5-20k	GAZ	-7.356052	146.213646	1951	0
L	204968	130462		L.2874716		Craven, L.A.		1258		Schodde, R.			11	4	1966		Lycianthes	bambusarum	(Bitter) Bitter	Asia-Tropical	Malesia	Papua New Guinea	Morobe			near Wengomanga, via Oiwa, Aseki Patrol Area	scrambler; leaves dull dark green above, paler below; flowers mauve blue with yellow stamens	lower montane forest			7.356052	S	146.213646	E	DD	5-20k	GAZ	-7.356052	146.213646	1951	0
MO	184064	140011	2627484			Fallen, M.		374					10	7	1977		Lycianthes	bambusarum	(Bitter) Bitter	Asia-Tropical	Malesia	Papua New Guinea	Morobe	Wau	Mount Kaindi	contour trail in forest	shrub 3.5 m; flowers purple	Nothofagus forest; primary vegetation			7	S	146	E	DMS	5-20k	SPEC	-7	146	2390	0
LAE	204969	140011	235388			Fallen, M.		374					10	7	1977		Lycianthes	bambusarum	(Bitter) Bitter	Asia-Tropical	Malesia	Papua New Guinea	Morobe	Wau	Mount Kaindi	contour trail in forest	shrub 3.5 m; flowers purple	Nothofagus forest; primary vegetation			7	S	146	E	DMS	5-20k	SPEC	-7	146	2390	0
L	204970	140011		L.2874718		Fallen, M.		374					10	7	1977		Lycianthes	bambusarum	(Bitter) Bitter	Asia-Tropical	Malesia	Papua New Guinea	Morobe	Wau	Mount Kaindi	contour trail in forest	shrub 3.5 m; flowers purple	Nothofagus forest; primary vegetation			7	S	146	E	DMS	5-20k	SPEC	-7	146	2390	0
A	169323	130300				Hartley, T.G.		11434					18	3	1963		Lycianthes	bambusarum	(Bitter) Bitter	Asia-Tropical	Malesia	Papua New Guinea	Morobe			Tymne-Wago track	liana, climbing in trees; calyx dark purple; corolla light blue; anthers yellow	rain forest near stream			6.5	S	146.42	E	DMS	2-5km	SPEC	-6.833333	146.7	457	0
LAE	204971	130300	65723			Hartley, T.G.		11434					18	3	1963		Lycianthes	bambusarum	(Bitter) Bitter	Asia-Tropical	Malesia	Papua New Guinea	Morobe			Tymne-Wago track	liana, climbing in trees; calyx dark purple; corolla light blue; anthers yellow	rain forest near stream			6.5	S	146.42	E	DMS	2-5km	SPEC	-6.833333	146.7	457	0
L	204972	130300		L.2874708		Hartley, T.G.		11434					18	3	1963		Lycianthes	bambusarum	(Bitter) Bitter	Asia-Tropical	Malesia	Papua New Guinea	Morobe			Tymne-Wago track	liana, climbing in trees; calyx dark purple; corolla light blue; anthers yellow	rain forest near stream			6.5	S	146.42	E	DMS	2-5km	SPEC	-6.833333	146.7	457	0
L	204973	130300		L.2874715		Hartley, T.G.		11434					18	3	1963		Lycianthes	bambusarum	(Bitter) Bitter	Asia-Tropical	Malesia	Papua New Guinea	Morobe			Tymne-Wago track	liana, climbing in trees; calyx dark purple; corolla light blue; anthers yellow	rain forest near stream			6.5	S	146.42	E	DMS	2-5km	SPEC	-6.833333	146.7	457	0
K	228699	130300		K001153779		Hartley, T.G.		11434					18	3	1963		Lycianthes	bambusarum	(Bitter) Bitter	Asia-Tropical	Malesia	Papua New Guinea	Morobe			Tymne-Wago track	liana, climbing in trees; calyx dark purple; corolla light blue; anthers yellow	rain forest near stream			6.5	S	146.42	E	DMS	2-5km	SPEC	-6.833333	146.7	457	0
A	169360	130331				Hartley, T.G.		11756			isotype	Solanum umbonatum Symon	26	4	1963		Lycianthes	bambusarum	(Bitter) Bitter	Asia-Tropical	Malesia	Papua New Guinea	Morobe			Edie Creek, about 4 miles SW of Wau	liana; flowers purple; leaves dark green above, pale below	oak forest on slope			7.363942	S	146.665673	E	DD	2-5km	GAZ	-7.363942	146.665673	1829	0
K	175193	130331		K001153711		Hartley, T.G.		11756			isotype	Solanum umbonatum Symon	26	4	1963		Lycianthes	bambusarum	(Bitter) Bitter	Asia-Tropical	Malesia	Papua New Guinea	Morobe			Edie Creek, about 4 miles SW of Wau	liana; flowers purple; leaves dark green above, pale below	oak forest on slope			7.363942	S	146.665673	E	DD	2-5km	GAZ	-7.363942	146.665673	1829	0
CANB	176148	130331		CANB151116		Hartley, T.G.		11756			holotype	Solanum umbonatum Symon	26	4	1963		Lycianthes	bambusarum	(Bitter) Bitter	Asia-Tropical	Malesia	Papua New Guinea	Morobe			Edie Creek, about 4 miles SW of Wau	liana; flowers purple; leaves dark green above, pale below	oak forest on slope			7.363942	S	146.665673	E	DD	2-5km	GAZ	-7.363942	146.665673	1829	0
L	176149	130331		L0003674		Hartley, T.G.		11756			isotype	Solanum umbonatum Symon	26	4	1963		Lycianthes	bambusarum	(Bitter) Bitter	Asia-Tropical	Malesia	Papua New Guinea	Morobe			Edie Creek, about 4 miles SW of Wau	liana; flowers purple; leaves dark green above, pale below	oak forest on slope			7.363942	S	146.665673	E	DD	2-5km	GAZ	-7.363942	146.665673	1829	0
L	176150	130331		L.2874714		Hartley, T.G.		11756			isotype	Solanum umbonatum Symon	26	4	1963		Lycianthes	bambusarum	(Bitter) Bitter	Asia-Tropical	Malesia	Papua New Guinea	Morobe			Edie Creek, about 4 miles SW of Wau	liana; flowers purple; leaves dark green above, pale below	oak forest on slope			7.363942	S	146.665673	E	DD	2-5km	GAZ	-7.363942	146.665673	1829	0
BRI	176151	130331		AQ0080263		Hartley, T.G.		11756			isotype	Solanum umbonatum Symon	26	4	1963		Lycianthes	bambusarum	(Bitter) Bitter	Asia-Tropical	Malesia	Papua New Guinea	Morobe			Edie Creek, about 4 miles SW of Wau	liana; flowers purple; leaves dark green above, pale below	oak forest on slope			7.363942	S	146.665673	E	DD	2-5km	GAZ	-7.363942	146.665673	1829	0
LAE	204966	130331	64346			Hartley, T.G.		11756			isotype	Solanum umbonatum Symon	26	4	1963		Lycianthes	bambusarum	(Bitter) Bitter	Asia-Tropical	Malesia	Papua New Guinea	Morobe			Edie Creek, about 4 miles SW of Wau	liana; flowers purple; leaves dark green above, pale below	oak forest on slope			7.363942	S	146.665673	E	DD	2-5km	GAZ	-7.363942	146.665673	1829	0
A	169348	130320				Stevens, P.F.	LAE-	54766					8	1	1972		Lycianthes	bambusarum	(Bitter) Bitter	Asia-Tropical	Malesia	Papua New Guinea	Morobe			Aseki-Spreader Div., Menyamya subdistrict	much branched shrub, 50 cm (epiphyte low down on Pandanus); leaves shining mid-green above, paler below; flowers pedicels, calys and corolla purple; anthers yellow; style pale purple				7.2	S	146.1	E	DMS	2-5km	SPEC	-7.333333	146.166667	1800	0
K	176236	130320		K000922493		Stevens, P.F.	LAE-	54766					8	1	1972		Lycianthes	bambusarum	(Bitter) Bitter	Asia-Tropical	Malesia	Papua New Guinea	Morobe			Aseki-Spreader Div., Menyamya subdistrict	much branched shrub, 50 cm (epiphyte low down on Pandanus); leaves shining mid-green above, paler below; flowers pedicels, calys and corolla purple; anthers yellow; style pale purple				7.2	S	146.1	E	DMS	2-5km	SPEC	-7.333333	146.166667	1800	0
US	204015	130320	2929627	2840797		Stevens, P.F.	LAE-	54766					8	1	1972		Lycianthes	bambusarum	(Bitter) Bitter	Asia-Tropical	Malesia	Papua New Guinea	Morobe			Aseki-Spreader Div., Menyamya subdistrict	much branched shrub, 50 cm (epiphyte low down on Pandanus); leaves shining mid-green above, paler below; flowers pedicels, calys and corolla purple; anthers yellow; style pale purple				7.2	S	146.1	E	DMS	2-5km	SPEC	-7.333333	146.166667	1800	0
LAE	204979	130320	151731			Stevens, P.F.	LAE-	54766					8	1	1972		Lycianthes	bambusarum	(Bitter) Bitter	Asia-Tropical	Malesia	Papua New Guinea	Morobe			Aseki-Spreader Div., Menyamya subdistrict	much branched shrub, 50 cm (epiphyte low down on Pandanus); leaves shining mid-green above, paler below; flowers pedicels, calys and corolla purple; anthers yellow; style pale purple				7.2	S	146.1	E	DMS	2-5km	SPEC	-7.333333	146.166667	1800	0
L	204980	130320		L.2874720		Stevens, P.F.	LAE-	54766					8	1	1972		Lycianthes	bambusarum	(Bitter) Bitter	Asia-Tropical	Malesia	Papua New Guinea	Morobe			Aseki-Spreader Div., Menyamya subdistrict	much branched shrub, 50 cm (epiphyte low down on Pandanus); leaves shining mid-green above, paler below; flowers pedicels, calys and corolla purple; anthers yellow; style pale purple				7.2	S	146.1	E	DMS	2-5km	SPEC	-7.333333	146.166667	1800	0
E	169342	130316		E00426521		Streimann, H.		9635					17	10	1982		Lycianthes	bambusarum	(Bitter) Bitter	Asia-Tropical	Malesia	Papua New Guinea	Morobe			Ekuti Divide, Bulolo-Aseki road, 33 km WSW of Bulolo	epiphyte on medium sized tree; with long slender, trailing branches; leaves dull dark green above, dull green below; fruit green	montane forest on side of ridge			7.19	S	146.23	E	DMS	2-5km	SPEC	-7.316667	146.383333	2250	0
A	169343	130316				Streimann, H.		9635					17	10	1982		Lycianthes	bambusarum	(Bitter) Bitter	Asia-Tropical	Malesia	Papua New Guinea	Morobe			Ekuti Divide, Bulolo-Aseki road, 33 km WSW of Bulolo	epiphyte on medium sized tree; with long slender, trailing branches; leaves dull dark green above, dull green below; fruit green	montane forest on side of ridge			7.19	S	146.23	E	DMS	2-5km	SPEC	-7.316667	146.383333	2250	0
K	176235	130316		K000922481		Streimann, H.		9635					17	10	1982		Lycianthes	bambusarum	(Bitter) Bitter	Asia-Tropical	Malesia	Papua New Guinea	Morobe			Ekuti Divide, Bulolo-Aseki road, 33 km WSW of Bulolo	epiphyte on medium sized tree; with long slender, trailing branches; leaves dull dark green above, dull green below; fruit green	montane forest on side of ridge			7.19	S	146.23	E	DMS	2-5km	SPEC	-7.316667	146.383333	2250	0
LAE	204660	130316	250982			Streimann, H.		9635					17	10	1982		Lycianthes	bambusarum	(Bitter) Bitter	Asia-Tropical	Malesia	Papua New Guinea	Morobe			Ekuti Divide, Bulolo-Aseki road, 33 km WSW of Bulolo	epiphyte on medium sized tree; with long slender, trailing branches; leaves dull dark green above, dull green below; fruit green	montane forest on side of ridge			7.19	S	146.23	E	DMS	2-5km	SPEC	-7.316667	146.383333	2250	0
L	230187	130316		L.2874709		Streimann, H.		9635					17	10	1982		Lycianthes	bambusarum	(Bitter) Bitter	Asia-Tropical	Malesia	Papua New Guinea	Morobe			Ekuti Divide, Bulolo-Aseki road, 33 km WSW of Bulolo	epiphyte on medium sized tree; with long slender, trailing branches; leaves dull dark green above, dull green below; fruit green	montane forest on side of ridge			7.19	S	146.23	E	DMS	2-5km	SPEC	-7.316667	146.383333	2250	0
A	169347	130319				Streimann, H.	LAE-	53892		Stevens, P.F.			7	1	1972		Lycianthes	bambusarum	(Bitter) Bitter	Asia-Tropical	Malesia	Papua New Guinea	Morobe			Angabena Ridge, ca. 3 km from Aseki-Menyamya Rd., Menyamya subdistrict.	small shrub 50 cm; leaves shining mid-green above, pale green below; flower buds dull purple	montane forest			7.2	S	146.1	E	DMS	2-5km	SPEC	-7.333333	146.166667	1675	0
K	176248	130319		K000922494		Streimann, H.	LAE-	53892		Stevens, P.F.			7	1	1972		Lycianthes	bambusarum	(Bitter) Bitter	Asia-Tropical	Malesia	Papua New Guinea	Morobe			Angabena Ridge, ca. 3 km from Aseki-Menyamya Rd., Menyamya subdistrict.	small shrub 50 cm; leaves shining mid-green above, pale green below; flower buds dull purple	montane forest			7.2	S	146.1	E	DMS	2-5km	SPEC	-7.333333	146.166667	1675	0
LAE	230185	130319	142408			Streimann, H.	LAE-	53892		Stevens, P.F.			7	1	1972		Lycianthes	bambusarum	(Bitter) Bitter	Asia-Tropical	Malesia	Papua New Guinea	Morobe			Angabena Ridge, ca. 3 km from Aseki-Menyamya Rd., Menyamya subdistrict.	small shrub 50 cm; leaves shining mid-green above, pale green below; flower buds dull purple	montane forest			7.2	S	146.1	E	DMS	2-5km	SPEC	-7.333333	146.166667	1675	0
L	230186	130319		L.2874719		Streimann, H.	LAE-	53892		Stevens, P.F.			7	1	1972		Lycianthes	bambusarum	(Bitter) Bitter	Asia-Tropical	Malesia	Papua New Guinea	Morobe			Angabena Ridge, ca. 3 km from Aseki-Menyamya Rd., Menyamya subdistrict.	small shrub 50 cm; leaves shining mid-green above, pale green below; flower buds dull purple	montane forest			7.2	S	146.1	E	DMS	2-5km	SPEC	-7.333333	146.166667	1675	0
L	175194	134570		L.4153293		Symon, D.E.		10632					29	7	1977		Lycianthes	bambusarum	(Bitter) Bitter	Asia-Tropical	Malesia	Papua New Guinea	Morobe			Aseki road from Bulolo, subdistrict Wau	sprwling climber stems to 2 cm diam; leaves shiny green, young tips flushed purple; petiole, pedicel, calyx corolla all purple; anthers waxy yellow; flowers inconspicuous and held below the leaves; not abundant	submontane Lithocarpus forest			7.305965	S	146.368626	E	DD	5-20k	GAZ	-7.305965	146.368626	2300	0	ca.
L	175195	134570		L.4153294		Symon, D.E.		10632					29	7	1977		Lycianthes	bambusarum	(Bitter) Bitter	Asia-Tropical	Malesia	Papua New Guinea	Morobe			Aseki road from Bulolo, subdistrict Wau	sprwling climber stems to 2 cm diam; leaves shiny green, young tips flushed purple; petiole, pedicel, calyx corolla all purple; anthers waxy yellow; flowers inconspicuous and held below the leaves; not abundant	submontane Lithocarpus forest			7.305965	S	146.368626	E	DD	5-20k	GAZ	-7.305965	146.368626	2300	0	ca.
K	176147	134570		K001153828		Symon, D.E.		10632					29	7	1977		Lycianthes	bambusarum	(Bitter) Bitter	Asia-Tropical	Malesia	Papua New Guinea	Morobe			Aseki road from Bulolo, subdistrict Wau	sprwling climber stems to 2 cm diam; leaves shiny green, young tips flushed purple; petiole, pedicel, calyx corolla all purple; anthers waxy yellow; flowers inconspicuous and held below the leaves; not abundant	submontane Lithocarpus forest			7.305965	S	146.368626	E	DD	5-20k	GAZ	-7.305965	146.368626	2300	0	ca.
MO	180777	134570	3707417			Symon, D.E.		10632					29	7	1977		Lycianthes	bambusarum	(Bitter) Bitter	Asia-Tropical	Malesia	Papua New Guinea	Morobe			Aseki road from Bulolo, subdistrict Wau	sprwling climber stems to 2 cm diam; leaves shiny green, young tips flushed purple; petiole, pedicel, calyx corolla all purple; anthers waxy yellow; flowers inconspicuous and held below the leaves; not abundant	submontane Lithocarpus forest			7.305965	S	146.368626	E	DD	5-20k	GAZ	-7.305965	146.368626	2300	0	ca.
LAE	204974	134570	254608			Symon, D.E.		10632					29	7	1977		Lycianthes	bambusarum	(Bitter) Bitter	Asia-Tropical	Malesia	Papua New Guinea	Morobe			Aseki road from Bulolo, subdistrict Wau	sprwling climber stems to 2 cm diam; leaves shiny green, young tips flushed purple; petiole, pedicel, calyx corolla all purple; anthers waxy yellow; flowers inconspicuous and held below the leaves; not abundant	submontane Lithocarpus forest			7.305965	S	146.368626	E	DD	5-20k	GAZ	-7.305965	146.368626	2300	0	ca.
K	176173	135377		K001153827		Symon, D.E.		13822		Katik, P.			30	5	1984		Lycianthes	bambusarum	(Bitter) Bitter	Asia-Tropical	Malesia	Papua New Guinea	Morobe		Mount Kaindi	upper slopes of Mt. Kaindi	epiphyte up to 4 m; no fruits, also on ground	seocndary forest of Castanopsis, Macaranga, Eleocarpus			7.2002	S	146.405325	E	DMS		GAZ	-7.333889	146.681458	2000	0
MO	180775	135377	3707406			Symon, D.E.		13822		Katik, P.			30	5	1984		Lycianthes	bambusarum	(Bitter) Bitter	Asia-Tropical	Malesia	Papua New Guinea	Morobe		Mount Kaindi	upper slopes of Mt. Kaindi	epiphyte up to 4 m; no fruits, also on ground	seocndary forest of Castanopsis, Macaranga, Eleocarpus			7.2002	S	146.405325	E	DMS		GAZ	-7.333889	146.681458	2000	0
LAE	204975	135377	254892			Symon, D.E.		13822		Katik, P.			30	5	1984		Lycianthes	bambusarum	(Bitter) Bitter	Asia-Tropical	Malesia	Papua New Guinea	Morobe		Mount Kaindi	upper slopes of Mt. Kaindi	epiphyte up to 4 m; no fruits, also on ground	seocndary forest of Castanopsis, Macaranga, Eleocarpus			7.2002	S	146.405325	E	DMS		GAZ	-7.333889	146.681458	2000	0
L	204976	135377		L.4153142		Symon, D.E.		13822		Katik, P.			30	5	1984		Lycianthes	bambusarum	(Bitter) Bitter	Asia-Tropical	Malesia	Papua New Guinea	Morobe		Mount Kaindi	upper slopes of Mt. Kaindi	epiphyte up to 4 m; no fruits, also on ground	seocndary forest of Castanopsis, Macaranga, Eleocarpus			7.2002	S	146.405325	E	DMS		GAZ	-7.333889	146.681458	2000	0
K	176174	135378		K001153826		Symon, D.E.		13829		Katik, P.			31	5	1984		Lycianthes	bambusarum	(Bitter) Bitter	Asia-Tropical	Malesia	Papua New Guinea	Morobe			Aseki road below the crest	one plant seems all male, the second hermaphrodite with paler flowers; no fruits; flowers never showy (see also 13827)	in giant upland Pandanus, sprawling mounds associated with Pandanus roots			7.278068	S	146.387954	E	DD	2-5km	GAZ	-7.278068	146.387954	0	0
MO	180776	135378	3707404			Symon, D.E.		13829		Katik, P.			31	5	1984		Lycianthes	bambusarum	(Bitter) Bitter	Asia-Tropical	Malesia	Papua New Guinea	Morobe			Aseki road below the crest	one plant seems all male, the second hermaphrodite with paler flowers; no fruits; flowers never showy (see also 13827)	in giant upland Pandanus, sprawling mounds associated with Pandanus roots			7.278068	S	146.387954	E	DD	2-5km	GAZ	-7.278068	146.387954	0	0
LAE	204977	135378	254891			Symon, D.E.		13829		Katik, P.			31	5	1984		Lycianthes	bambusarum	(Bitter) Bitter	Asia-Tropical	Malesia	Papua New Guinea	Morobe			Aseki road below the crest	one plant seems all male, the second hermaphrodite with paler flowers; no fruits; flowers never showy (see also 13827)	in giant upland Pandanus, sprawling mounds associated with Pandanus roots			7.278068	S	146.387954	E	DD	2-5km	GAZ	-7.278068	146.387954	0	0
L	204978	135378		L.4153150		Symon, D.E.		13829		Katik, P.			31	5	1984		Lycianthes	bambusarum	(Bitter) Bitter	Asia-Tropical	Malesia	Papua New Guinea	Morobe			Aseki road below the crest	one plant seems all male, the second hermaphrodite with paler flowers; no fruits; flowers never showy (see also 13827)	in giant upland Pandanus, sprawling mounds associated with Pandanus roots			7.278068	S	146.387954	E	DD	2-5km	GAZ	-7.278068	146.387954	0	0
K	177073	136119		K000224089		Takeuchi, W.N.		11704					6	3	1997		Lycianthes	bambusarum	(Bitter) Bitter	Asia-Tropical	Malesia	Papua New Guinea	Chimbu		Crater Mountain Wildlife Management Area	vicinity of Haia, along the Wara oo streamcourse (first river E of Mt. Widau)	understory vine near streambedl twigs pale brown; leaves distichous, herbaceous or subfleshy, no reduced member; adaxial surface dark dull green, abaxially yellow-green; pedicels and calyx purple; developing fruits smooth, epicarp white or pale green	riverine forest			6.43	S	145	E	DMS	2-5km	SPEC	-6.716667	145	640	0
K	177074	136119		K000449027		Takeuchi, W.N.		11704					6	3	1997		Lycianthes	bambusarum	(Bitter) Bitter	Asia-Tropical	Malesia	Papua New Guinea	Chimbu		Crater Mountain Wildlife Management Area	vicinity of Haia, along the Wara oo streamcourse (first river E of Mt. Widau)	understory vine near streambedl twigs pale brown; leaves distichous, herbaceous or subfleshy, no reduced member; adaxial surface dark dull green, abaxially yellow-green; pedicels and calyx purple; developing fruits smooth, epicarp white or pale green	riverine forest			6.43	S	145	E	DMS	2-5km	SPEC	-6.716667	145	640	0
LAE	204813	136119	279948			Takeuchi, W.N.		11704					6	3	1997		Lycianthes	bambusarum	(Bitter) Bitter	Asia-Tropical	Malesia	Papua New Guinea	Chimbu		Crater Mountain Wildlife Management Area	vicinity of Haia, along the Wara oo streamcourse (first river E of Mt. Widau)	understory vine near streambedl twigs pale brown; leaves distichous, herbaceous or subfleshy, no reduced member; adaxial surface dark dull green, abaxially yellow-green; pedicels and calyx purple; developing fruits smooth, epicarp white or pale green	riverine forest			6.43	S	145	E	DMS	2-5km	SPEC	-6.716667	145	640	0
L	204814	136119		L.4156113		Takeuchi, W.N.		11704					6	3	1997		Lycianthes	bambusarum	(Bitter) Bitter	Asia-Tropical	Malesia	Papua New Guinea	Chimbu		Crater Mountain Wildlife Management Area	vicinity of Haia, along the Wara oo streamcourse (first river E of Mt. Widau)	understory vine near streambedl twigs pale brown; leaves distichous, herbaceous or subfleshy, no reduced member; adaxial surface dark dull green, abaxially yellow-green; pedicels and calyx purple; developing fruits smooth, epicarp white or pale green	riverine forest			6.43	S	145	E	DMS	2-5km	SPEC	-6.716667	145	640	0
BM	45206	43290		BM000778128		Brass, L.J.		11223			isotype	Solanum belense Merr. & L.M.Perry	0	11	1938		Lycianthes	belensis	(Merr. & L.M.Perry) A.R.Bean	Asia-Tropical	Malesia	Indonesia	Papua			18 km. NE. of Lake Habbema, Bele River.	small shrub; pedicel and calyx violet; corolla white	Fagaceae forest; common in moist semi-shade			3.883194	S	138.770173	E	DD	2-5km	GAZ	-3.883194	138.770173	2300	0
L	143889	43290		L0003624		Brass, L.J.		11223			isotype	Solanum belense Merr. & L.M.Perry	0	11	1938		Lycianthes	belensis	(Merr. & L.M.Perry) A.R.Bean	Asia-Tropical	Malesia	Indonesia	Papua			18 km. NE. of Lake Habbema, Bele River.	small shrub; pedicel and calyx violet; corolla white	Fagaceae forest; common in moist semi-shade			3.883194	S	138.770173	E	DD	2-5km	GAZ	-3.883194	138.770173	2300	0
LAE	204516	43290	6543			Brass, L.J.		11223			isotype	Solanum belense Merr. & L.M.Perry	0	11	1938		Lycianthes	belensis	(Merr. & L.M.Perry) A.R.Bean	Asia-Tropical	Malesia	Indonesia	Papua			18 km. NE. of Lake Habbema, Bele River.	small shrub; pedicel and calyx violet; corolla white	Fagaceae forest; common in moist semi-shade			3.883194	S	138.770173	E	DD	2-5km	GAZ	-3.883194	138.770173	2300	0
LAE	204517	43290	229595			Brass, L.J.		11223			isotype	Solanum belense Merr. & L.M.Perry	0	11	1938		Lycianthes	belensis	(Merr. & L.M.Perry) A.R.Bean	Asia-Tropical	Malesia	Indonesia	Papua			18 km. NE. of Lake Habbema, Bele River.	small shrub; pedicel and calyx violet; corolla white	Fagaceae forest; common in moist semi-shade			3.883194	S	138.770173	E	DD	2-5km	GAZ	-3.883194	138.770173	2300	0
A	229993	43290	check?			Brass, L.J.		11223			holotype	Solanum belense Merr. & L.M.Perry	0	11	1938		Lycianthes	belensis	(Merr. & L.M.Perry) A.R.Bean	Asia-Tropical	Malesia	Indonesia	Papua			18 km. NE. of Lake Habbema, Bele River.	small shrub; pedicel and calyx violet; corolla white	Fagaceae forest; common in moist semi-shade			3.883194	S	138.770173	E	DD	2-5km	GAZ	-3.883194	138.770173	2300	0
US	213315	161685	2392745	2840724		Brass, L.J.		32400					3	11	1959		Lycianthes	belensis	(Merr. & L.M.Perry) A.R.Bean	Asia-Tropical	Malesia	Papua New Guinea	Eastern Highlands		Kassam	[Kassam Pass]	shrub ca. 1 m; young leaves bright purple below; flowers purple; fruits unripe	beside a trail in Castanopsis-oak forest			6.199805	S	146.042107	E	DD		GAZ	-6.199805	146.042107	1370	0
LAE	213316	161685	37384			Brass, L.J.		32400					3	11	1959		Lycianthes	belensis	(Merr. & L.M.Perry) A.R.Bean	Asia-Tropical	Malesia	Papua New Guinea	Eastern Highlands		Kassam	[Kassam Pass]	shrub ca. 1 m; young leaves bright purple below; flowers purple; fruits unripe	beside a trail in Castanopsis-oak forest			6.199805	S	146.042107	E	DD		GAZ	-6.199805	146.042107	1370	0
L	230368	174860		L.2882044		Cruttwell, N.		2602					16	3	1984		Lycianthes	belensis	(Merr. & L.M.Perry) A.R.Bean	Asia-Tropical	Malesia	Papua New Guinea	Eastern Highlands			Mount Gahavisuka	small shrub 1 m; leaves bright green above purple underneath; flowers deep violet with pale central line, anthers yellow; fruit, calyx near white	MMF (Castanopsis) in deep shade and dense vegetation			5.937993	S	145.37656	E	DD	2-5km	GAZ	-5.937993	145.37656	2250	0
L	230688	175055		L.2882041		Sterly, J.	80-	469					31	1	1981		Lycianthes	belensis	(Merr. & L.M.Perry) A.R.Bean	Asia-Tropical	Malesia	Papua New Guinea	Chimbu			Chimbu valley, Gembogl, Yei nigl	Bluten blaulich, violett mit weiszen Streifen [herbaceous shrub 1 m, leaves with turpentine-like smell]				6.038564	S	144.97471	E	DD	5-20k	GAZ	-6.038564	144.97471	2700	0		kunagn bano	Kuman language
A	170474	131300				Aban Gibot	SAN-	66896					25	9	1984		Lycianthes	biflora	(Lour.) Bitter	Asia-Tropical	Malesia	Malaysia	Sabah			Ulu Sg. Olgan below Bt. Panandawan Labuk Sugut, Sandakan	flowers white; fruit dark green	disturb forest on hillside			6.23103	N	116.316363	E	DD	>20km	GAZ	6.23103	116.316363	0	0		tutan	Bundu Tuhan
K	230027	131300		K000923016		Aban Gibot	SAN-	66896					25	9	1984		Lycianthes	biflora	(Lour.) Bitter	Asia-Tropical	Malesia	Malaysia	Sabah			Ulu Sg. Olgan below Bt. Panandawan Labuk Sugut, Sandakan	flowers white; fruit dark green	disturb forest on hillside			6.23103	N	116.316363	E	DD	>20km	GAZ	6.23103	116.316363	0	0		tutan	Bundu Tuhan
K	230358	174854		K000923153		Aban Gibot	SAN-	81013		Kodoh			5	12	1974		Lycianthes	biflora	(Lour.) Bitter	Asia-Tropical	Malesia	Malaysia	Sabah	Ranau		above Kampung Lawoi, Tampia Telupid, N of mile 125 Telupid-Ranau road	herb 3-4 ft; fruits reddish yellow and greenish	primary forest on river bank			5.875569	N	116.801542	E	DD	5-20k	GAZ	5.875569	116.801542	0	0
K	230287	174810		K000923112		Aban Gibot	SAN-	94332		et al.			21	11	1981		Lycianthes	biflora	(Lour.) Bitter	Asia-Tropical	Malesia	Malaysia	Sabah			Kota Merudu [=Kota Maradu], Ulu Sg. Sungai	herb 1 m; fruits light green and red purple when ripe	on river bank			6.377729	N	116.762093	E	DD	5-20k	GAZ	6.377729	116.762093	0	0
K	230290	174813		K000923114		Afriastini, J.J.		479					26	11	1982		Lycianthes	biflora	(Lour.) Bitter	Asia-Tropical	Malesia	Indonesia	Java	Central Java		Blumbang, Mt. Lawu	herb ca. 75 cm; fl.white; berry red when ripe	Fagac[eae] forest; open place; common			7.633797	S	111.158223	E	DD	5-20k	GAZ	-7.633797	111.158223	0	0
L	230291	174813		L.2859520		Afriastini, J.J.		479					26	11	1982		Lycianthes	biflora	(Lour.) Bitter	Asia-Tropical	Malesia	Indonesia	Java	Central Java		Blumbang, Mt. Lawu	herb ca. 75 cm; fl.white; berry red when ripe	Fagac[eae] forest; open place; common			7.633797	S	111.158223	E	DD	5-20k	GAZ	-7.633797	111.158223	0	0
K	230363	174857		K000923156		Afriastini, J.J.		755					10	2	1983		Lycianthes	biflora	(Lour.) Bitter	Asia-Tropical	Malesia	Indonesia	Sumatra	South Sumatra		Bukit Palelawan Natural Reserve [South Sumatra on label]	herb ca. 50 cm; berry bright red when ripe	primary forest; rare			0		0					0	0	800	1450
L	230364	174857		L.2859499		Afriastini, J.J.		755					10	2	1983		Lycianthes	biflora	(Lour.) Bitter	Asia-Tropical	Malesia	Indonesia	Sumatra	South Sumatra		Bukit Palelawan Natural Reserve [South Sumatra on label]	herb ca. 50 cm; berry bright red when ripe	primary forest; rare			0		0					0	0	800	1450
K	230347	174848		K000923147		Afriastini, J.J.		2859		Rohajawati			22	12	1994		Lycianthes	biflora	(Lour.) Bitter	Asia-Tropical	Malesia	Indonesia	Sulawesi	Gorontalo		Motomboto, Desa Tulabolo, Kec. Suwawa, Kab. Gorontalo [Sulawesi Utara on label]	herb ca. 30 cm; calyx dark green; corolla pure white, stamen yellow; fruit bright red (ripe)	scattered, shade open place			0.472518	N	123.32577	E	DD	2-5km	GAZ	0.472518	123.32577	400	0
L	230348	174848		L.4153094		Afriastini, J.J.		2859		Rohajawati			22	12	1994		Lycianthes	biflora	(Lour.) Bitter	Asia-Tropical	Malesia	Indonesia	Sulawesi	Gorontalo		Motomboto, Desa Tulabolo, Kec. Suwawa, Kab. Gorontalo [Sulawesi Utara on label]	herb ca. 30 cm; calyx dark green; corolla pure white, stamen yellow; fruit bright red (ripe)	scattered, shade open place			0.472518	N	123.32577	E	DD	2-5km	GAZ	0.472518	123.32577	400	0
BM	45047	43133		BM001018959		Alston, A.H.G.		12898					4	1	1954		Lycianthes	biflora	(Lour.) Bitter	Asia-Tropical	Malesia	Indonesia	Java	West Java		Pasir Telaga Estate, 30 Km. N. of Pelabuanratu.	fruits red	Waste ground above tea.			6.860303	S	106.753851	E	DD		GAZ	-6.860303	106.753851	0	0
BM	45046	43132		BM001018960		Alston, A.H.G.		14180					4	3	1954		Lycianthes	biflora	(Lour.) Bitter	Asia-Tropical	Malesia	Indonesia	Sumatra	Jambi		Mt. Kerintji. [= Mt Kerninci]	fls pale pink				1.628322	S	101.279273	E	DD	2-5km	GAZ	-1.628322	101.279273	0	0
LAE	204530	43132	236533			Alston, A.H.G.		14180					4	3	1954		Lycianthes	biflora	(Lour.) Bitter	Asia-Tropical	Malesia	Indonesia	Sumatra	Jambi		Mt. Kerintji. [= Mt Kerninci]	fls pale pink				1.628322	S	101.279273	E	DD	2-5km	GAZ	-1.628322	101.279273	0	0
BM	45050	43136		BM001018956		Alston, A.H.G.		15100					1	4	1954		Lycianthes	biflora	(Lour.) Bitter	Asia-Tropical	Malesia	Indonesia	Sumatra	North Sumatra		E. of Lae Pondon, E. of Sidikalang.	fls mauve				2.838076	N	98.481107	E	DD	2-5km	GAZ	2.838076	98.481107	0	0
LAE	204532	43136	236540			Alston, A.H.G.		15100					1	4	1954		Lycianthes	biflora	(Lour.) Bitter	Asia-Tropical	Malesia	Indonesia	Sumatra	North Sumatra		E. of Lae Pondon, E. of Sidikalang.	fls mauve				2.838076	N	98.481107	E	DD	2-5km	GAZ	2.838076	98.481107	0	0
BM	45049	43135		BM001018957		Alston, A.H.G.		15692					7	6	1954		Lycianthes	biflora	(Lour.) Bitter	Asia-Tropical	Malesia	Indonesia	Sulawesi	Sulawesi Utara		Kelelonde, Soputan Mts.	fls white; berries red; shrubby perennial				1.092802	N	124.761543	E	DD	2-5km	GAZ	1.092802	124.761543	1200	0
A	170273	43135				Alston, A.H.G.		15692					7	6	1954		Lycianthes	biflora	(Lour.) Bitter	Asia-Tropical	Malesia	Indonesia	Sulawesi	Sulawesi Utara		Kelelonde, Soputan Mts.	fls white; berries red; shrubby perennial				1.092802	N	124.761543	E	DD	2-5km	GAZ	1.092802	124.761543	1200	0
LAE	204531	43135	236543			Alston, A.H.G.		15692					7	6	1954		Lycianthes	biflora	(Lour.) Bitter	Asia-Tropical	Malesia	Indonesia	Sulawesi	Sulawesi Utara		Kelelonde, Soputan Mts.	fls white; berries red; shrubby perennial				1.092802	N	124.761543	E	DD	2-5km	GAZ	1.092802	124.761543	1200	0
BM	45048	43134		BM001018958		Alston, A.H.G.		16218					5	7	1954		Lycianthes	biflora	(Lour.) Bitter	Asia-Tropical	Malesia	Indonesia	Sulawesi	Sulawesi Utara		Tonsealama	fls white				1.314118	N	124.956175	E	DD	2-5km	GAZ	1.314118	124.956175	0	0		Lela pokan	Tombulu
US	213307	161677	2070938	2840671		Amano, T.		6961					27	1	1952		Lycianthes	biflora	(Lour.) Bitter	Asia-Temperate	Eastern Asia	Japan	Ryuku Islands		Okinawa	Genka-yana, Okinawa-shima					0		0					0	0	0	0		mejiro-hondzuki	Japanese
K	230281	174805		K000923110		Amin, A.	SAN-	123497		et al.			21	9	1988		Lycianthes	biflora	(Lour.) Bitter	Asia-Tropical	Malesia	Malaysia	Sabah	Ranau	Tenompok		fruits green; yellowish red when ripen	streamside			6.003387	N	116.529376	E	DD	5-20k	GAZ	6.003387	116.529376	0	0
K	230154	174763		K000923072		Amin, G.	SAN-	93928		Alidain			18	2	1982		Lycianthes	biflora	(Lour.) Bitter	Asia-Tropical	Malesia	Malaysia	Sabah	Ranau		K[ampon]g Biton Ranau	tree bole small tree,bark greenish white chocolate, innder bark whitish; flwoers whitish; fruits greenish; edible as vegetation	flat land with sandy soil			6.131403	N	116.97357	E	DD	>20km	GAZ	6.131403	116.97357	0	0		tutan
K	230256	174786		K000923090		Andau, D.		1118					8	11	1998		Lycianthes	biflora	(Lour.) Bitter	Asia-Tropical	Malesia	Malaysia	Sabah	Ranau	Kampung Nalumad	2 batu dari Kg. Nalumad	life form: saket	vegetation type: puru			6.099921	N	116.745803	E	DD	<2km	GAZ	6.099921	116.745803	0	0
CAL	174859	134395	315681			Anderson, D.J.		s.n.					28	4	1868		Lycianthes	biflora	(Lour.) Bitter	Asia-Temperate	China	China	Yunnan	Yingjiang Xian		Ponashee' [protologue says Upper Burma, label says Yunan Expedition][located in Yunnan on the border with Myanmar, c. 51 km E of Bhamo, in Dehong Dai&Jingpo Autonomous Prefecture, Ying-jiang County]					24.519782	N	98.788547	E	DD	2-5km	GAZ	24.519782	98.788547	0	0
CAL	174860	134395	315680			Anderson, D.J.		s.n.					28	4	1868		Lycianthes	biflora	(Lour.) Bitter	Asia-Temperate	China	China	Yunnan	Yingjiang Xian		Ponashee' [protologue says Upper Burma, label says Yunan Expedition][located in Yunnan on the border with Myanmar, c. 51 km E of Bhamo, in Dehong Dai&Jingpo Autonomous Prefecture, Ying-jiang County]					24.519782	N	98.788547	E	DD	2-5km	GAZ	24.519782	98.788547	0	0
CAL	174670	134233	315720			Anderson, T.		303			syntype	Lycianthes macrodon (Wall.) Bitter var. mollitersetosa Bitter	0	0	0	s.d.	Lycianthes	biflora	(Lour.) Bitter	Asia-Tropical	Indian Subcontinent	India	Sikkim			sin. loc. ('Sikkim')					0		0					0	0	0	0
CAL	174805	134349	315697			Anderson, T.		364					19	10	1868		Lycianthes	biflora	(Lour.) Bitter	Asia-Tropical	Malesia	Indonesia	Java	West Java	Gunung Malabar	'Mt Malabar'					7.129831	S	107.637485	E	DD	>20km	GAZ	-7.129831	107.637485	1219	2134
CAL	174803	134347	315701			Anderson, T.		365					19	10	1868		Lycianthes	biflora	(Lour.) Bitter	Asia-Tropical	Malesia	Indonesia	Java	West Java	Gunung Malabar	'Mt Malabar'					7.129831	S	107.637485	E	DD	>20km	GAZ	-7.129831	107.637485	1219	2134
P	174915	134347		P00058758		Anderson, T.		365					19	10	1868		Lycianthes	biflora	(Lour.) Bitter	Asia-Tropical	Malesia	Indonesia	Java	West Java	Gunung Malabar	'Mt Malabar'					7.129831	S	107.637485	E	DD	>20km	GAZ	-7.129831	107.637485	1219	2134
CAL	174671	134234	315721			Anderson, T.		1019					0	7	1862		Lycianthes	biflora	(Lour.) Bitter	Asia-Tropical	Indian Subcontinent	Bhutan				'Sinchul, Sikkim' [=Sinchula now in Bhutan]					27.408559	N	89.398461	E	DD	>20km	GAZ	27.408559	89.398461	2439	0
BM	45018	43104		BM001018924		Andrews, C.W.		181					0	8	1908		Lycianthes	biflora	(Lour.) Bitter	Asia-Tropical	Australia	Australia	Christmas Island								0		0					0	0	0	0
BM	45010	43100		BM001018913		Andrews, C.W.		s.n.					0	0	1898		Lycianthes	biflora	(Lour.) Bitter	Asia-Tropical	Australia	Australia	Christmas Island			middle of Island, Lombok utan					0		0					0	0	0	0
K	230052	43100		K000923039		Andrews, C.W.		s.n.					0	0	1898		Lycianthes	biflora	(Lour.) Bitter	Asia-Tropical	Australia	Australia	Christmas Island			middle of Island, Lombok utan					0		0					0	0	0	0
K	229400	174421		K000922861		Annandale, N.		s.n.					26	4	1916		Lycianthes	biflora	(Lour.) Bitter	Asia-Tropical	Indo-China	Thailand	South	Yala		base of Bukit Tapang, W. Biserat, Jalor [thought to be Thailand, Wat Khuhapimuk, see https://europeanjournaloftaxonomy.eu/index.php/ejt/article/view/282/545]					6.5262	N	101.227859	E	DD		GAZ	6.5262	101.227859	0	0
NY	229904	174623		2648908		Armstrong, K.		1036		Little, D.; San, M.M.; Tun, Z.N.; Aung, P.S.; Syn, A. & Bai, A.			26	10	2015		Lycianthes	biflora	(Lour.) Bitter	Asia-Tropical	Indo-China	Myanmar (Burma)	Kachin	Putao District		Naungmung Township, buffer zone of Hkakaborazi National Park, between Tup Kwan resthouse and Gushin village	treelet 0.25m; fruit red (additional material DNA)				27.37198	N	98.10517	E	DMS		SPEC	27.622167	98.181028	1192	0
NY	229905	174624		2653103		Armstrong, K.		1105		Little, D.; Nwe, T.Y.; Hnin, P.P.; Poulsen, A.D.; Syn, S.N.; Naing, T. & Ram, D.			10	10	2016		Lycianthes	biflora	(Lour.) Bitter	Asia-Tropical	Indo-China	Myanmar (Burma)	Kachin	Putao District		Putao Township, buffer zone of Hponganrazi Wildlife Sanctuary, between Upper Shangong and Pa Take camp	treelet 1 m; young fruit green, maturing red	growing in semi-disturbed forest near trail			27.27006	N	97.13591	E	DMS		SPEC	27.450167	97.233083	1105	0
NY	229906	174625		2653498		Armstrong, K.		2187		Little, D.; Nwe, T.Y.; Hnin, P.P.; Poulsen, A.D.; Syn, S.N.; Naing, T. & Ram, D.			31	10	2016		Lycianthes	biflora	(Lour.) Bitter	Asia-Tropical	Indo-China	Myanmar (Burma)	Kachin	Putao District		Putao Township, buffer zone of Hponganrazi Wildlife Sanctuary, between Wa Sa Dam village and Upper Shangong village	herb, 1 m; flowers white; fruti green, turning yellow, then red at maturity (additional material DNA)	growing next to trail in disturbed forest			27.2737	N	97.13315	E	DMS		SPEC	27.460278	97.225417	1397	0
NY	229907	174626		2653940		Armstrong, K.		2966		Nwe, T.Y.; Thu, M.M.; Dee, S.N.; Tun, Z.N.; Htay, H.N. & Sar, P.R.G.K.			18	6	2017		Lycianthes	biflora	(Lour.) Bitter	Asia-Tropical	Indo-China	Myanmar (Burma)	Kachin	Putao District		Machanbaw Township, buffer zone of Hkakaborazi National Park, along trail between Maza and Namti	herb 1 m; flowers white	growing in primary forest			27.27567	N	97.42088	E	DMS		SPEC	27.46575	97.702444	1576	0
K	230313	174827		K000923126		Ashton, P.S.	S.	19162					6	10	1963		Lycianthes	biflora	(Lour.) Bitter	Asia-Tropical	Malesia	Malaysia	Sarawak			Bt [Bukit] Mersang [Mersing], Ulu Anap	2.5 ft woody plant; bright red fruit	steep hillside, on basalt rock, mixed dipterocarp forest			2.514704	N	113.100351	E	DD	2-5km	GAZ	2.514704	113.100351	600	0		mata antu sebayan	Iban
BM	130760	99075		BM001035631		Aung, M.M.		92543		Shine, L. & Aung, L.S.			16	7	2013		Lycianthes	biflora	(Lour.) Bitter	Asia-Tropical	Indo-China	Myanmar (Burma)	Chin	Mindat District	Taingsi village	Along the roadside between Taingsi village and Swangan village, Matupi Township	Shrub ca. 60 cm in height. Fruits green	Evergreen forest, roadside			21.46176	N	93.27025	E	DM		SPEC	21.7696	93.450417	1530	0
BM	130765	99080		BM001035636		Aung, M.M.		92584		Shine, L. & Aung, L.S.			19	7	2013		Lycianthes	biflora	(Lour.) Bitter	Asia-Tropical	Indo-China	Myanmar (Burma)	Chin	Mindat District	Hteesaung village	Between Hteesaung village and Bontala waterfall, Matupi Township, Natma Taung National Park	Shrub ca. 2 m in height. Flowers purple, fruits green	Evergreen forest, forest edge, wet place			21.41363	N	93.28131	E	DM		SPEC	21.689383	93.46885	1160	0
MO	184079	140024	4970076	MO-3055222		Averyanov, L.	CBL-	547		et al.			21	11	1998		Lycianthes	biflora	(Lour.) Bitter	Asia-Tropical	Indo-China	Vietnam	Cao Bang			Dist. Nguyen Binh, Mun. Ca Thanh, vicinity of Ca Lu village, about 7-8 km to SE from Yen Lac, village, about 38 km to NWW frm Cao Bang town	shrublet up to 1.5 m	open Cao Bang limestone; open old mixed semideciduous ad coniferous (with Keteleeria fortunei) primary forest along tops of limestone ridge and on steep slopes near ridge tops			22.44	N	105.5	E	DMS	2-5km	SPEC	22.733333	105.833333	1350	1450
LE	229966	174665		LE 01054172		Averyanov, L.	VR-	981		Nyugen, K.S.; Maisak, T. & Thieu, T.D.			18	10	2018		Lycianthes	biflora	(Lour.) Bitter	Asia-Tropical	Indo-China	Vietnam	H� Giang	Quan Ba		Tung Vai commune, Lung Kho village	Herb to 1.5 m tall in open place. Flowers white with violet tint. Common.	steep rocky slopes near hill top composed with stratified highly eroded limestone			23.0255	N	104.5601	E	DMS		SPEC	23.048611	104.933611	900	980
K	230295	174816		K000923117		Backer, C.A.		3654					0	0	1912		Lycianthes	biflora	(Lour.) Bitter	Asia-Tropical	Malesia	Indonesia	Java	West Java		Top v/d Widodaren, G. Simaroe[=Mount Ciremai]					6.895314	S	108.415783	E	DD	5-20k	GAZ	-6.895314	108.415783	0	0
L	230296	174816		L.2859410		Backer, C.A.		3654					0	0	1912		Lycianthes	biflora	(Lour.) Bitter	Asia-Tropical	Malesia	Indonesia	Java	West Java		Top v/d Widodaren, G. Simaroe[=Mount Ciremai]					6.895314	S	108.415783	E	DD	5-20k	GAZ	-6.895314	108.415783	0	0
K	230294	174815		K000923116		Backer, C.A.		4845					0	0	1912		Lycianthes	biflora	(Lour.) Bitter	Asia-Tropical	Malesia	Indonesia	Java	West Java		G. Tjermai [=Tjeremai or Ciremai]					6.895314	S	108.415783	E	DD	5-20k	GAZ	-6.895314	108.415783	0	0
K	230252	174783		K000923087		Bakia, A.		612					19	7	1998		Lycianthes	biflora	(Lour.) Bitter	Asia-Tropical	Malesia	Malaysia	Sabah		Kampong Sorinsim	Kota Merundu [=Kota Maradu]	life form: saket	vegetation type: puru			6.293916	N	116.725511	E	DD	<2km	GAZ	6.293916	116.725511	0	0		lapak puru	Dusun
E	170445	131277		E00146636		Balgooy, M.M.J. van		215		Mendum, M.; Atkins, H.J.; Newman, M.F.; Hendrian & Sofyan, A.			24	4	2002		Lycianthes	biflora	(Lour.) Bitter	Asia-Tropical	Malesia	Indonesia	Sulawesi	Sulawesi Utara	Gunung Boliohutu	Gorontalo	shrub to ca. 1.5 m; leave dull green above, paler below; fruits bright red				0.53	N	112.3	E	DMS	2-5km	SPEC	0.883333	112.5	600	0
A	170454	131283				Balgooy, M.M.J. van		3556					30	5	1979		Lycianthes	biflora	(Lour.) Bitter	Asia-Tropical	Malesia	Indonesia	Sulawesi	Sulawesi Tengah		Sopu valley, ca. 80 km SSE of Palu	herb ca. 80 cm; fl single or tow together; petals white, anthers yellow; stems rather tough; leaves not edible; together with Solanum americanum (B 3555) but not as common	alogn lorry road through forest			1	S	120	E	DMS	>20km	SPEC	-1	120	1000	0
L	170455	131283	486064	L.2859484		Balgooy, M.M.J. van		3556					30	5	1979		Lycianthes	biflora	(Lour.) Bitter	Asia-Tropical	Malesia	Indonesia	Sulawesi	Sulawesi Tengah		Sopu valley, ca. 80 km SSE of Palu	herb ca. 80 cm; fl single or tow together; petals white, anthers yellow; stems rather tough; leaves not edible; together with Solanum americanum (B 3555) but not as common	alogn lorry road through forest			1	S	120	E	DMS	>20km	SPEC	-1	120	1000	0
K	230028	131283		K000923017		Balgooy, M.M.J. van		3556					30	5	1979		Lycianthes	biflora	(Lour.) Bitter	Asia-Tropical	Malesia	Indonesia	Sulawesi	Sulawesi Tengah		Sopu valley, ca. 80 km SSE of Palu	herb ca. 80 cm; fl single or tow together; petals white, anthers yellow; stems rather tough; leaves not edible; together with Solanum americanum (B 3555) but not as common	alogn lorry road through forest			1	S	120	E	DMS	>20km	SPEC	-1	120	1000	0
A	170450	131281				Balgooy, M.M.J. van		3594					3	6	1979		Lycianthes	biflora	(Lour.) Bitter	Asia-Tropical	Malesia	Indonesia	Sulawesi	Sulawesi Tengah		Palu-Oti road, ca. 57 km N of Palu	herb, branches spreading; ripe fruit bright red	disturbed lowland forest along dry gully; calcareous soil			0.866667	S	119.866667	E	DD		GAZ	-0.866667	119.866667	100	0	ca.
L	170451	131281		772162		Balgooy, M.M.J. van		3594					3	6	1979		Lycianthes	biflora	(Lour.) Bitter	Asia-Tropical	Malesia	Indonesia	Sulawesi	Sulawesi Tengah		Palu-Oti road, ca. 57 km N of Palu	herb, branches spreading; ripe fruit bright red	disturbed lowland forest along dry gully; calcareous soil			0.866667	S	119.866667	E	DD		GAZ	-0.866667	119.866667	100	0	ca.
L	170452	131281		L.2859485		Balgooy, M.M.J. van		3594					3	6	1979		Lycianthes	biflora	(Lour.) Bitter	Asia-Tropical	Malesia	Indonesia	Sulawesi	Sulawesi Tengah		Palu-Oti road, ca. 57 km N of Palu	herb, branches spreading; ripe fruit bright red	disturbed lowland forest along dry gully; calcareous soil			0.866667	S	119.866667	E	DD		GAZ	-0.866667	119.866667	100	0	ca.
A	170365	131211				Balgooy, M.M.J. van		4916					16	11	1984		Lycianthes	biflora	(Lour.) Bitter	Asia-Tropical	Malesia	Indonesia	Maluku		Buru	NW Buru, S. of Bara, Waeduna River	herb/shrub 1 m; corolla white; anthers yellow; fruit birght red, fleshy	along brook; mixed forest on limestone			3.20358	S	126.250894	E	DD		GAZ	-3.20358	126.250894	350	400
BM	45207	43291		BM000778107		Banks, J.		s.n.		Solander, D.C.	syntype	Solanum osbeckii Dunal	4	1	1771		Lycianthes	biflora	(Lour.) Bitter	Asia-Tropical	Malesia	Indonesia	Java			Prince's Island (= Prinsen-eiland) off West Java [=Pulau Paniatnan]					6.583105	S	105.217592	E	DD	2-5km	SPEC	-6.583105	105.217592	0	0
NY	170383	131223		1404896		Bartlett, H.H.		8215					7	6	1927		Lycianthes	biflora	(Lour.) Bitter	Asia-Tropical	Malesia	Indonesia	Sumatra	North Sumatra		Aek ne Gerger, between Djoema Tumbak [Juma Tombak] and Taratak, Tanah Djawa, Simeloengoen					3.362739	N	98.767755	E	DD	2-5km	GAZ	3.362739	98.767755	0	0
US	203911	131223	1552661	2840722		Bartlett, H.H.		8215					7	6	1927		Lycianthes	biflora	(Lour.) Bitter	Asia-Tropical	Malesia	Indonesia	Sumatra	North Sumatra		Aek ne Gerger, between Djoema Tumbak [Juma Tombak] and Taratak, Tanah Djawa, Simeloengoen					3.362739	N	98.767755	E	DD	2-5km	GAZ	3.362739	98.767755	0	0
US	213341	161708	1429747	2840706		Bartlett, H.H.		8566					24	6	1927		Lycianthes	biflora	(Lour.) Bitter	Asia-Tropical	Malesia	Indonesia	Sumatra	North Sumatra		East Coast, Deleng Singkoet [Deleng Sinkut], N of Berastagi, Karo Plateau					3.203262	N	98.525511	E	DD		GAZ	3.203262	98.525511	0	0
US	213348	161715	1429748	2840721		Bartlett, H.H.		8567					24	6	1927		Lycianthes	biflora	(Lour.) Bitter	Asia-Tropical	Malesia	Indonesia	Sumatra	North Sumatra		East Coast, Deleng Singkoet [Deleng Singkut], N of Berastagi, Karo Plateau					3.203262	N	98.525511	E	DD		GAZ	3.203262	98.525511	0	0
US	213346	161713	1429759	2840720		Bartlett, H.H.		8624					25	6	1927		Lycianthes	biflora	(Lour.) Bitter	Asia-Tropical	Malesia	Indonesia	Sumatra	North Sumatra		Deleng Si Naboen (ascent from Kampong Goeroe Kinajah), Karoland (East Coast) [Mount Sinabung]					3.163075	N	98.403585	E	DD	2-5km	GAZ	3.163075	98.403585	0	0
A	170467	131294		619979		Beaman, J.H.		7195		Beaman, R.S.; Beaman, T.S. & Tan, K.W.			13	10	1983		Lycianthes	biflora	(Lour.) Bitter	Asia-Tropical	Malesia	Malaysia	Sabah			Pinosak Plateau, Mount Kinabalu golf course site near East Mesilau river, Ranau District	herb 1 m high; flowers violet; ripe fruits red	oak-laurel forest recently much disturbed			6.02	N	116.36	E	DMS	2-5km	SPEC	6.033333	116.6	1650	1750
NY	170468	131294		1404870		Beaman, J.H.		7195		Beaman, R.S.; Beaman, T.S. & Tan, K.W.			13	10	1983		Lycianthes	biflora	(Lour.) Bitter	Asia-Tropical	Malesia	Malaysia	Sabah			Pinosak Plateau, Mount Kinabalu golf course site near East Mesilau river, Ranau District	herb 1 m high; flowers violet; ripe fruits red	oak-laurel forest recently much disturbed			6.02	N	116.36	E	DMS	2-5km	SPEC	6.033333	116.6	1650	1750
US	203913	131294	3532394	2840717		Beaman, J.H.		7195		Beaman, R.S.; Beaman, T.S. & Tan, K.W.			13	10	1983		Lycianthes	biflora	(Lour.) Bitter	Asia-Tropical	Malesia	Malaysia	Sabah			Pinosak Plateau, Mount Kinabalu golf course site near East Mesilau river, Ranau District	herb 1 m high; flowers violet; ripe fruits red	oak-laurel forest recently much disturbed			6.02	N	116.36	E	DMS	2-5km	SPEC	6.033333	116.6	1650	1750
K	230059	131294		K000923046		Beaman, J.H.		7195		Beaman, R.S.; Beaman, T.S. & Tan, K.W.			13	10	1983		Lycianthes	biflora	(Lour.) Bitter	Asia-Tropical	Malesia	Malaysia	Sabah			Pinosak Plateau, Mount Kinabalu golf course site near East Mesilau river, Ranau District	herb 1 m high; flowers violet; ripe fruits red	oak-laurel forest recently much disturbed			6.02	N	116.36	E	DMS	2-5km	SPEC	6.033333	116.6	1650	1750
L	230233	131294		L.2859555		Beaman, J.H.		7195		Beaman, R.S.; Beaman, T.S. & Tan, K.W.			13	10	1983		Lycianthes	biflora	(Lour.) Bitter	Asia-Tropical	Malesia	Malaysia	Sabah			Pinosak Plateau, Mount Kinabalu golf course site near East Mesilau river, Ranau District	herb 1 m high; flowers violet; ripe fruits red	oak-laurel forest recently much disturbed			6.02	N	116.36	E	DMS	2-5km	SPEC	6.033333	116.6	1650	1750
NY	170469	131295		1404869		Beaman, J.H.		8636		Beaman, R.S.; Beaman, T.S.; Decker, P. & Medley, K.			19	2	1984		Lycianthes	biflora	(Lour.) Bitter	Asia-Tropical	Malesia	Malaysia	Sabah			West Mesilau River, valley above waterworks dam, Ranau District	shrub 2 m high; flowers purple; mature fruits red	oak-laurel forest; Pinosuk gravels			6.01	N	116.36	E	DMS	2-5km	SPEC	6.016667	116.6	1600	1700
MO	180819	131295	5010779			Beaman, J.H.		8636		Beaman, R.S.; Beaman, T.S.; Decker, P. & Medley, K.			19	2	1984		Lycianthes	biflora	(Lour.) Bitter	Asia-Tropical	Malesia	Malaysia	Sabah			West Mesilau River, valley above waterworks dam, Ranau District	shrub 2 m high; flowers purple; mature fruits red	oak-laurel forest; Pinosuk gravels			6.01	N	116.36	E	DMS	2-5km	SPEC	6.016667	116.6	1600	1700
US	203914	131295	3532396	2840716		Beaman, J.H.		8636		Beaman, R.S.; Beaman, T.S.; Decker, P. & Medley, K.			19	2	1984		Lycianthes	biflora	(Lour.) Bitter	Asia-Tropical	Malesia	Malaysia	Sabah			West Mesilau River, valley above waterworks dam, Ranau District	shrub 2 m high; flowers purple; mature fruits red	oak-laurel forest; Pinosuk gravels			6.01	N	116.36	E	DMS	2-5km	SPEC	6.016667	116.6	1600	1700
K	230061	131295		K000923048		Beaman, J.H.		8636		Beaman, R.S.; Beaman, T.S.; Decker, P. & Medley, K.			19	2	1984		Lycianthes	biflora	(Lour.) Bitter	Asia-Tropical	Malesia	Malaysia	Sabah			West Mesilau River, valley above waterworks dam, Ranau District	shrub 2 m high; flowers purple; mature fruits red	oak-laurel forest; Pinosuk gravels			6.01	N	116.36	E	DMS	2-5km	SPEC	6.016667	116.6	1600	1700
L	230227	131295		L.4153089		Beaman, J.H.		8636		Beaman, R.S.; Beaman, T.S.; Decker, P. & Medley, K.			19	2	1984		Lycianthes	biflora	(Lour.) Bitter	Asia-Tropical	Malesia	Malaysia	Sabah			West Mesilau River, valley above waterworks dam, Ranau District	shrub 2 m high; flowers purple; mature fruits red	oak-laurel forest; Pinosuk gravels			6.01	N	116.36	E	DMS	2-5km	SPEC	6.016667	116.6	1600	1700
L	230234	131295		L.2859552		Beaman, J.H.		8636		Beaman, R.S.; Beaman, T.S.; Decker, P. & Medley, K.			19	2	1984		Lycianthes	biflora	(Lour.) Bitter	Asia-Tropical	Malesia	Malaysia	Sabah			West Mesilau River, valley above waterworks dam, Ranau District	shrub 2 m high; flowers purple; mature fruits red	oak-laurel forest; Pinosuk gravels			6.01	N	116.36	E	DMS	2-5km	SPEC	6.016667	116.6	1600	1700
NY	170470	131296		1404872		Beaman, J.H.		9102		Atwood, J.T.; Beaman, R.S.; Beaman, T.S.; Besse, L. & Decker, P.			26	3	1984		Lycianthes	biflora	(Lour.) Bitter	Asia-Tropical	Malesia	Malaysia	Sabah			East Mesilau River, between Mount Kinabalu golf course site and Mesilau cave	corollas purple; fruits red	oak-laurel forest; Trusmadi formation and intrusives			6.03	N	116.36	E	DMS	2-5km	SPEC	6.05	116.6	1700	1900
US	203915	131296	3532398	2840715		Beaman, J.H.		9102		Atwood, J.T.; Beaman, R.S.; Beaman, T.S.; Besse, L. & Decker, P.			26	3	1984		Lycianthes	biflora	(Lour.) Bitter	Asia-Tropical	Malesia	Malaysia	Sabah			East Mesilau River, between Mount Kinabalu golf course site and Mesilau cave	corollas purple; fruits red	oak-laurel forest; Trusmadi formation and intrusives			6.03	N	116.36	E	DMS	2-5km	SPEC	6.05	116.6	1700	1900
K	230060	131296		K000923047		Beaman, J.H.		9102		Atwood, J.T.; Beaman, R.S.; Beaman, T.S.; Besse, L. & Decker, P.			26	3	1984		Lycianthes	biflora	(Lour.) Bitter	Asia-Tropical	Malesia	Malaysia	Sabah			East Mesilau River, between Mount Kinabalu golf course site and Mesilau cave	corollas purple; fruits red	oak-laurel forest; Trusmadi formation and intrusives			6.03	N	116.36	E	DMS	2-5km	SPEC	6.05	116.6	1700	1900
L	230226	131296		L.2859550		Beaman, J.H.		9102		Atwood, J.T.; Beaman, R.S.; Beaman, T.S.; Besse, L. & Decker, P.			26	3	1984		Lycianthes	biflora	(Lour.) Bitter	Asia-Tropical	Malesia	Malaysia	Sabah			East Mesilau River, between Mount Kinabalu golf course site and Mesilau cave	corollas purple; fruits red	oak-laurel forest; Trusmadi formation and intrusives			6.03	N	116.36	E	DMS	2-5km	SPEC	6.05	116.6	1700	1900
L	230230	131296		L.2859551		Beaman, J.H.		9102		Atwood, J.T.; Beaman, R.S.; Beaman, T.S.; Besse, L. & Decker, P.			26	3	1984		Lycianthes	biflora	(Lour.) Bitter	Asia-Tropical	Malesia	Malaysia	Sabah			East Mesilau River, between Mount Kinabalu golf course site and Mesilau cave	corollas purple; fruits red	oak-laurel forest; Trusmadi formation and intrusives			6.03	N	116.36	E	DMS	2-5km	SPEC	6.05	116.6	1700	1900
K	230261	174790		K000923094		Beaman, J.H.		9202		Asher, J.H.; Beaman, R.S.; Bromley, S.C. & Decker, P.			4	4	1984		Lycianthes	biflora	(Lour.) Bitter	Asia-Tropical	Malesia	Malaysia	Sabah	Ranau		Pinosuk Plateau, SE of Mt Kinabalu golf course site	herb; flowers purple	secondary vegetation; pinosuk gravels and ultramafic geology			6	N	116.37	E	DMS	2-5km	SPEC	6	116.616667	1400	1500
L	230262	174790		L.2859549		Beaman, J.H.		9202		Asher, J.H.; Beaman, R.S.; Bromley, S.C. & Decker, P.			4	4	1984		Lycianthes	biflora	(Lour.) Bitter	Asia-Tropical	Malesia	Malaysia	Sabah	Ranau		Pinosuk Plateau, SE of Mt Kinabalu golf course site	herb; flowers purple	secondary vegetation; pinosuk gravels and ultramafic geology			6	N	116.37	E	DMS	2-5km	SPEC	6	116.616667	1400	1500
NY	170471	131297		1404871		Beaman, J.H.		9554		Beaman, R.S.; Beaman, T.S. & Decker, P.			1	5	1984		Lycianthes	biflora	(Lour.) Bitter	Asia-Tropical	Malesia	Malaysia	Sabah			ridge and valley E of East Mesilau River and Mesilau Cave, Ranau District	corollas lavendar-blue; fruit red	oak-laurel forest; geology of ultramafic and other intrusives			6.03	N	116.36	E	DMS	2-5km	SPEC	6.05	116.6	1900	2150
MO	180818	131297	5010775			Beaman, J.H.		9554		Beaman, R.S.; Beaman, T.S. & Decker, P.			1	5	1984		Lycianthes	biflora	(Lour.) Bitter	Asia-Tropical	Malesia	Malaysia	Sabah			ridge and valley E of East Mesilau River and Mesilau Cave, Ranau District	corollas lavendar-blue; fruit red	oak-laurel forest; geology of ultramafic and other intrusives			6.03	N	116.36	E	DMS	2-5km	SPEC	6.05	116.6	1900	2150
US	213025	131297	3532399	2840714		Beaman, J.H.		9554		Beaman, R.S.; Beaman, T.S. & Decker, P.			1	5	1984		Lycianthes	biflora	(Lour.) Bitter	Asia-Tropical	Malesia	Malaysia	Sabah			ridge and valley E of East Mesilau River and Mesilau Cave, Ranau District	corollas lavendar-blue; fruit red	oak-laurel forest; geology of ultramafic and other intrusives			6.03	N	116.36	E	DMS	2-5km	SPEC	6.05	116.6	1900	2150
K	230062	131297		K000923049		Beaman, J.H.		9554		Beaman, R.S.; Beaman, T.S. & Decker, P.			1	5	1984		Lycianthes	biflora	(Lour.) Bitter	Asia-Tropical	Malesia	Malaysia	Sabah			ridge and valley E of East Mesilau River and Mesilau Cave, Ranau District	corollas lavendar-blue; fruit red	oak-laurel forest; geology of ultramafic and other intrusives			6.03	N	116.36	E	DMS	2-5km	SPEC	6.05	116.6	1900	2150
L	230229	131297		L.2859553		Beaman, J.H.		9554		Beaman, R.S.; Beaman, T.S. & Decker, P.			1	5	1984		Lycianthes	biflora	(Lour.) Bitter	Asia-Tropical	Malesia	Malaysia	Sabah			ridge and valley E of East Mesilau River and Mesilau Cave, Ranau District	corollas lavendar-blue; fruit red	oak-laurel forest; geology of ultramafic and other intrusives			6.03	N	116.36	E	DMS	2-5km	SPEC	6.05	116.6	1900	2150
NY	170473	131299		1404867		Beaman, J.H.		11175		Beaman, T.S. & Conant, D.			5	1	1995		Lycianthes	biflora	(Lour.) Bitter	Asia-Tropical	Malesia	Malaysia	Sabah		Mount Kinabalu	Tenompok area toward Kadamaian, Kota Belud District	herb 1 m high; flowers bluish	lower montane forest; Crocker formation			6.0052	N	116.3159	E	DMS		SPEC	6.014444	116.533056	1500	0
K	230057	131299		K000923044		Beaman, J.H.		11175		Beaman, T.S. & Conant, D.			5	1	1995		Lycianthes	biflora	(Lour.) Bitter	Asia-Tropical	Malesia	Malaysia	Sabah		Mount Kinabalu	Tenompok area toward Kadamaian, Kota Belud District	herb 1 m high; flowers bluish	lower montane forest; Crocker formation			6.0052	N	116.3159	E	DMS		SPEC	6.014444	116.533056	1500	0
L	230228	131299		L.4153367		Beaman, J.H.		11175		Beaman, T.S. & Conant, D.			5	1	1995		Lycianthes	biflora	(Lour.) Bitter	Asia-Tropical	Malesia	Malaysia	Sabah		Mount Kinabalu	Tenompok area toward Kadamaian, Kota Belud District	herb 1 m high; flowers bluish	lower montane forest; Crocker formation			6.0052	N	116.3159	E	DMS		SPEC	6.014444	116.533056	1500	0
FLAS	230873	131299		FLAS 239378		Beaman, J.H.		11175		Beaman, T.S. & Conant, D.			5	1	1995		Lycianthes	biflora	(Lour.) Bitter	Asia-Tropical	Malesia	Malaysia	Sabah		Mount Kinabalu	Tenompok area toward Kadamaian, Kota Belud District	herb 1 m high; flowers bluish	lower montane forest; Crocker formation			6.0052	N	116.3159	E	DMS		SPEC	6.014444	116.533056	1500	0
NY	170472	131298		1404873		Beaman, J.H.		11321		Beaman, T.S. & Anderson, C.			23	3	1995		Lycianthes	biflora	(Lour.) Bitter	Asia-Tropical	Malesia	Malaysia	Sabah		Mount Kinabalu	Liwagu River Valley, Ranau District	herb 2 m high; corollas light purplish; mature fruit red	lower montane forest; Trusmadi formation			6.01	N	116.33	E	DMS	2-5km	SPEC	6.016667	116.55	1700	1800
K	230056	131298		K000923043		Beaman, J.H.		11321		Beaman, T.S. & Anderson, C.			23	3	1995		Lycianthes	biflora	(Lour.) Bitter	Asia-Tropical	Malesia	Malaysia	Sabah		Mount Kinabalu	Liwagu River Valley, Ranau District	herb 2 m high; corollas light purplish; mature fruit red	lower montane forest; Trusmadi formation			6.01	N	116.33	E	DMS	2-5km	SPEC	6.016667	116.55	1700	1800
L	230232	131298		L.4153362		Beaman, J.H.		11321		Beaman, T.S. & Anderson, C.			23	3	1995		Lycianthes	biflora	(Lour.) Bitter	Asia-Tropical	Malesia	Malaysia	Sabah		Mount Kinabalu	Liwagu River Valley, Ranau District	herb 2 m high; corollas light purplish; mature fruit red	lower montane forest; Trusmadi formation			6.01	N	116.33	E	DMS	2-5km	SPEC	6.016667	116.55	1700	1800
FLAS	230874	131298		FLAS 239379		Beaman, J.H.		11321		Beaman, T.S. & Anderson, C.			23	3	1995		Lycianthes	biflora	(Lour.) Bitter	Asia-Tropical	Malesia	Malaysia	Sabah		Mount Kinabalu	Liwagu River Valley, Ranau District	herb 2 m high; corollas light purplish; mature fruit red	lower montane forest; Trusmadi formation			6.01	N	116.33	E	DMS	2-5km	SPEC	6.016667	116.55	1700	1800
K	230292	174814		K000923115		Beccari, O.		119					0	6	1878		Lycianthes	biflora	(Lour.) Bitter	Asia-Tropical	Malesia	Indonesia	Sumatra	West Sumatra		Sul Mt. Singalau, Padangshe bovenlanden (alto Padang)					0.909234	S	100.56978	E	DD	5-20k	GAZ	-0.909234	100.56978	0	0
L	230293	174814		L.2859516		Beccari, O.		119					0	6	1878		Lycianthes	biflora	(Lour.) Bitter	Asia-Tropical	Malesia	Indonesia	Sumatra	West Sumatra		Sul Mt. Singalau, Padangshe bovenlanden (alto Padang)					0.909234	S	100.56978	E	DD	5-20k	GAZ	-0.909234	100.56978	0	0
BM	45061	43147		BM001018962		Beccari, O.		120					0	6	1878		Lycianthes	biflora	(Lour.) Bitter	Asia-Tropical	Malesia	Indonesia	Sumatra	West Sumatra		Abita, Sul M. Singalan, occidentale nel 'Padangsche bovenlanden' (Alto Padang)					0.849426	S	100.515589	E	DD	2-5km	GAZ	-0.849426	100.515589	0	0
CAL	174159	43147	315610			Beccari, O.		120					0	6	1878		Lycianthes	biflora	(Lour.) Bitter	Asia-Tropical	Malesia	Indonesia	Sumatra	West Sumatra		Abita, Sul M. Singalan, occidentale nel 'Padangsche bovenlanden' (Alto Padang)					0.849426	S	100.515589	E	DD	2-5km	GAZ	-0.849426	100.515589	0	0
K	230071	43147		K000923056		Beccari, O.		120					0	6	1878		Lycianthes	biflora	(Lour.) Bitter	Asia-Tropical	Malesia	Indonesia	Sumatra	West Sumatra		Abita, Sul M. Singalan, occidentale nel 'Padangsche bovenlanden' (Alto Padang)					0.849426	S	100.515589	E	DD	2-5km	GAZ	-0.849426	100.515589	0	0
L	230235	43147		L.2859629		Beccari, O.		120					0	6	1878		Lycianthes	biflora	(Lour.) Bitter	Asia-Tropical	Malesia	Indonesia	Sumatra	West Sumatra		Abita, Sul M. Singalan, occidentale nel 'Padangsche bovenlanden' (Alto Padang)					0.849426	S	100.515589	E	DD	2-5km	GAZ	-0.849426	100.515589	0	0
BM	44976	43068		BM001018887		Beddome, R.H.		5479					0	0	0		Lycianthes	biflora	(Lour.) Bitter	Asia-Tropical	Indian Subcontinent	India	Tamil Nadu	Nilgiris		Nilgiris. Mailcondrh.					0		0					0	0	0	0
BM	44977	43069		BM001018886		Beddome, R.H.		5484					0	0	0		Lycianthes	biflora	(Lour.) Bitter	Asia-Tropical	Indian Subcontinent	India	Kerala			Anamally Hills [Anamalai Hills, Western Ghats]					10.295535	N	76.999922	E	DD	2-5km	GAZ	10.295535	76.999922	0	0
BM	12565	13083		BM000900116		Beddome, R.H.		5486					0	0	0		Lycianthes	biflora	(Lour.) Bitter	Asia-Tropical	Indian Subcontinent	India	Kerala			Anamalleys [Anamalai Hills, Western Ghats]					10.130348	N	76.978636	E	DD		GAZ	10.130348	76.978636	914	0
E	145890	111205		E00426449		Beechey, F.W.		s.n.					0	0	0		Lycianthes	biflora	(Lour.) Bitter	Asia-Temperate	Eastern Asia	Japan	Okinawa	Okinawa		'Loo Choo' [=Okinawa Island]					0		0					0	0	0	0
K	230312	174826		K000224099		Berhaman, A.		98		et al.			10	6	1996		Lycianthes	biflora	(Lour.) Bitter	Asia-Tropical	Malesia	Malaysia	Sabah		Madai Caves	trail to the summit	shrub 0.5 m; corolla 5, white; fruit green				4.718365	N	118.153287	E	DD	<2km	GAZ	4.718365	118.153287	0	0
E	170420	131257		E00426506		Beusekom, C.F. van		1360		Phengklai, C.			20	6	1968		Lycianthes	biflora	(Lour.) Bitter	Asia-Tropical	Indo-China	Thailand	North	Chiang Mai		Doi Chiengao [Doi Chiang Dao], along trail from Ban Tham to summit	slender shrublet ca. 2 m tall; fls bluish purple growing much paler when older	moist dense hill evergreen forest			19.391332	N	98.876886	E	DD		GAZ	19.391332	98.876886	1700	0	ca.
MO	184061	140008	2366370			Beusekom, C.F. van		3773		Geesink, R.; Phengklai, C. & Wongwan, B.			14	11	1971		Lycianthes	biflora	(Lour.) Bitter	Asia-Tropical	Indo-China	Thailand	West	Kanchanaburi	Huay Banhan	Prov. SW, Dist. Kanchanaburi, Huay Banhan	shrublet; corolla lilac blue; berries orange	in clearing in mixed deciduous forest, on limestone			14.55	N	90.45	E	DMS	2-5km	SPEC	14.916667	90.75	750	0
A	170295	131143				Biswas, K.		4578					6	10	1940		Lycianthes	biflora	(Lour.) Bitter	Asia-Tropical	Indian Subcontinent	India	Sikkim	North Sikkim		Burmiak [=Hee Burmiok]					27.250097	N	88.183744	E	DD		GAZ	27.250097	88.183744	0	0
L	216759	163912		L0003586		Blume, C.L. von		s.n.			lectotype	Solanum mollissimum Blume	0	0	0	s.d.	Lycianthes	biflora	(Lour.) Bitter	Asia-Tropical	Malesia	Indonesia	Java			sin. loc.					0		0					0	0	0	0
L	216760	163913		L0003595		Blume, C.L. von		s.n.			syntype	Solanum denticulatum Blume [1]	0	0	0	s.d.	Lycianthes	biflora	(Lour.) Bitter	Asia-Tropical	Malesia	Indonesia	Java			[3 localities on sheet] 'Gunung Manyara' [Menarang] 'Conperat' 'Gegar Bentin var. alpha'	mixed sheet of three stems from three different places				0		0					0	0	0	0
L	216762	163915		L0003596		Blume, C.L. von		s.n.			syntype	Solanum denticulatum Blume [1]	0	0	0	s.d.	Lycianthes	biflora	(Lour.) Bitter	Asia-Tropical	Malesia	Indonesia	Java			[no locality] but labelled var. [alpha] so duplicate of one of the stems on L0003595 ex protologue 'Gunung Menarang'					0		0					0	0	0	0
E	170761	131518		E00792529		Bodinier, E.M.		485					14	7	0		Lycianthes	biflora	(Lour.) Bitter	Asia-Temperate	China	China	Yunnan			'Uou yun ze' [not very legible]		tong humide			0		0					0	0	0	0
E	170744	131504		E00426477		Bodinier, E.M.		799					13	8	1894		Lycianthes	biflora	(Lour.) Bitter	Asia-Temperate	China	China	Hong Kong	Hong Kong		Hong Kong, sur le Robinson Road	rare; fruits rouges (fls. 19 Nov 1989, meme localit�)	talus d'une route			22.281096	N	114.149531	E	DD	<2km	GAZ	22.281096	114.149531	0	0
E	170745	131504		E00426476		Bodinier, E.M.		799					13	8	1894		Lycianthes	biflora	(Lour.) Bitter	Asia-Temperate	China	China	Hong Kong	Hong Kong		Hong Kong, sur le Robinson Road	rare; fruits rouges (fls. 19 Nov 1989, meme localit�)	talus d'une route			22.281096	N	114.149531	E	DD	<2km	GAZ	22.281096	114.149531	0	0
NY	170319	131166		1404936		Boehmer, L.		112					17	5	1944		Lycianthes	biflora	(Lour.) Bitter	Asia-Temperate	Eastern Asia	Japan	Okinawa			Shichina leu Shiri		Kalkboden, unter Baumen			26.2846	N	127.554028	E	DMS	<2km	GAZ	26.479444	127.927856	0	0
A	170340	131186				Bourell, M.		2317					20	6	1984		Lycianthes	biflora	(Lour.) Bitter	Asia-Tropical	Malesia	Philippines	Mimaropa		Palawan Island	along tributary of Langogon River, ca. 1.5 km NW of the mouth, which is 84.5 km N of Puerto Princesa City	shrub; fruits red	steep banks and bottom of [stream] tributary			10.515167	N	119.296222	E	DD		GAZ	10.515167	119.296222	0	0
CAL	174737	134293	315652			Bourne, A.G.		s.n.					6	7	1890		Lycianthes	biflora	(Lour.) Bitter	Asia-Tropical	Indian Subcontinent	India	Tamil Nadu	Dindigul		Gundattu Shola, Pulneys' [= Palani hills, Gundan Shola, above Kodaikanal]					10.2333	N	77.4611	E	DD	2-5km	GAZ	10.2333	77.4611	0	0
A	170333	131179				Brass, L.J.		23978					12	8	1953		Lycianthes	biflora	(Lour.) Bitter	Asia-Tropical	Malesia	Papua New Guinea	Milne Bay			Biniguni Camp, Gwariu River	herb 80 cm; branches spreadign; flowers white; fruits red, globose, about 10 mm in diameter	in gravelly flood bed			0		0					0	0	200	0
LAE	204527	131179	16366			Brass, L.J.		23978					12	8	1953		Lycianthes	biflora	(Lour.) Bitter	Asia-Tropical	Malesia	Papua New Guinea	Milne Bay			Biniguni Camp, Gwariu River	herb 80 cm; branches spreadign; flowers white; fruits red, globose, about 10 mm in diameter	in gravelly flood bed			0		0					0	0	200	0
BM	45038	43124		BM001018946		Brooke, W.M.A.		10701					24	10	1955		Lycianthes	biflora	(Lour.) Bitter	Asia-Tropical	Malesia	Malaysia	Sarawak			Lubok Antu	3 ft. high; berry first orange, later soft and a deep red	On a wet rock in the forest.			1.043355	N	111.853596	E	DD		GAZ	1.043355	111.853596	0	0
G	213887	43124		G00415809		Brooke, W.M.A.		10701					24	10	1955		Lycianthes	biflora	(Lour.) Bitter	Asia-Tropical	Malesia	Malaysia	Sarawak			Lubok Antu	3 ft. high; berry first orange, later soft and a deep red	On a wet rock in the forest.			1.043355	N	111.853596	E	DD		GAZ	1.043355	111.853596	0	0
BM	12569	13087		BM000900120		Buchanan-Hamilton, F.		s.n.					19	8	1802		Lycianthes	biflora	(Lour.) Bitter	Asia-Tropical	Indian Subcontinent	Nepal				Narainhetty					0		0					0	0	0	0
K	230303	174821		K000923123		Bunnemeyer, H.A.B.		4738					20	9	1918		Lycianthes	biflora	(Lour.) Bitter	Asia-Tropical	Malesia	Indonesia	Sumatra	West Sumatra	Gunung Marapi						0.373547	S	100.482138	E	DD	2-5km	GAZ	-0.373547	100.482138	2100	0	ca.
CAL	174713	134271	315766			Burkill, I.H.		37463					13	1	1912		Lycianthes	biflora	(Lour.) Bitter	Asia-Tropical	Indian Subcontinent	India	Assam			Janakmurkh [on Dehang River], Abor Expedition					27.331275	N	95.144235	E	DD	>20km	GAZ	27.331275	95.144235	0	0
CAL	174714	134271				Burkill, I.H.		37463					13	1	1912		Lycianthes	biflora	(Lour.) Bitter	Asia-Tropical	Indian Subcontinent	India	Assam			Janakmurkh [on Dehang River], Abor Expedition					27.331275	N	95.144235	E	DD	>20km	GAZ	27.331275	95.144235	0	0
A	170366	131212				Burley, J.S.		2602		Tukirin; et al.			13	6	1989		Lycianthes	biflora	(Lour.) Bitter	Asia-Tropical	Malesia	Indonesia	Borneo	West Kalimantan	Gunung Bentuang	Gunung Bentuang area, 5-10 km N of Masa village, 150 km NE of Pontianak; Bukit Sembawang	herb 1 m; fruit red	on stone at river bank			0.52	N	100.26	E	DMS	2-5km	SPEC	0.866667	100.433333	250	0
K	229328	131212		K000922877		Burley, J.S.		2602		Tukirin; et al.			13	6	1989		Lycianthes	biflora	(Lour.) Bitter	Asia-Tropical	Malesia	Indonesia	Borneo	West Kalimantan	Gunung Bentuang	Gunung Bentuang area, 5-10 km N of Masa village, 150 km NE of Pontianak; Bukit Sembawang	herb 1 m; fruit red	on stone at river bank			0.52	N	100.26	E	DMS	2-5km	SPEC	0.866667	100.433333	250	0
A	170449	131280		619977		Burley, J.S.		3611		Tukirin; et al.			3	3	1990		Lycianthes	biflora	(Lour.) Bitter	Asia-Tropical	Malesia	Indonesia	Sulawesi	Sulawesi Utara		220 km W of Manado, 50 km inland from Pangi, on tributary of Sungai Ilanga	herb 50 cm; flower white	in open area			0.41	N	123.4	E	DMS	2-5km	SPEC	0.683333	123.666667	350	750
K	230069	131280		K000923054		Burley, J.S.		3611		Tukirin; et al.			3	3	1990		Lycianthes	biflora	(Lour.) Bitter	Asia-Tropical	Malesia	Indonesia	Sulawesi	Sulawesi Utara		220 km W of Manado, 50 km inland from Pangi, on tributary of Sungai Ilanga	herb 50 cm; flower white	in open area			0.41	N	123.4	E	DMS	2-5km	SPEC	0.683333	123.666667	350	750
A	170448	131279		619976		Burley, J.S.		3628		Tukirin; et al.			3	3	1990		Lycianthes	biflora	(Lour.) Bitter	Asia-Tropical	Malesia	Indonesia	Sulawesi	Sulawesi Utara		220 km W of Manado, 50 km inland from Pangi, on tributary of Sungai Ilanga	herb 1 m; ripe fruit red	in open area beside logging road			0.41	N	123.4	E	DMS	2-5km	SPEC	0.683333	123.666667	350	750
K	230065	131279		K000923052		Burley, J.S.		3628		Tukirin; et al.			3	3	1990		Lycianthes	biflora	(Lour.) Bitter	Asia-Tropical	Malesia	Indonesia	Sulawesi	Sulawesi Utara		220 km W of Manado, 50 km inland from Pangi, on tributary of Sungai Ilanga	herb 1 m; ripe fruit red	in open area beside logging road			0.41	N	123.4	E	DMS	2-5km	SPEC	0.683333	123.666667	350	750
K	230066	131279		K000923053		Burley, J.S.		3628		Tukirin; et al.			3	3	1990		Lycianthes	biflora	(Lour.) Bitter	Asia-Tropical	Malesia	Indonesia	Sulawesi	Sulawesi Utara		220 km W of Manado, 50 km inland from Pangi, on tributary of Sungai Ilanga	herb 1 m; ripe fruit red	in open area beside logging road			0.41	N	123.4	E	DMS	2-5km	SPEC	0.683333	123.666667	350	750
G	213371	161728		G00415753		Call�ry, J.M.M.		s.n.					0	0	1837		Lycianthes	biflora	(Lour.) Bitter	Asia-Temperate	China	China				sin. loc. [Callery was in Macao]					0		0					0	0	0	0
MO	184014	139961	825351			Canton Christian College		1652					3	10	1917		Lycianthes	biflora	(Lour.) Bitter	Asia-Temperate	China	China	Guangdong			Canton and vicinity					0		0					0	0	0	0
MO	184018	139965	832062			Canton Christian College		1882					6	11	1917		Lycianthes	biflora	(Lour.) Bitter	Asia-Temperate	China	China	Guangdong			Loh Fau Shan (Loh Fau mountain), Canton					0		0					0	0	0	0
MO	184020	139967	840726			Canton Christian College		3131					2	9	1918		Lycianthes	biflora	(Lour.) Bitter	Asia-Temperate	China	China	Guangdong		Honam Island						0		0					0	0	0	0
MO	184019	139966	915770			Canton Christian College		8268					28	11	1928		Lycianthes	biflora	(Lour.) Bitter	Asia-Temperate	China	China	Hainan		Nam Fung		herb 1/3-2 m; flower white; fruit red	village commons, at roadside under shrubs, in wooded ravine			0		0					0	0	0	0		sham nau kwo
E	145803	111120		E00426451		Canton Christian College		12648					22	5	1924		Lycianthes	biflora	(Lour.) Bitter	Asia-Temperate	China	China	Hong Kong	New Territories		Lung T'au mountain near Iu [=Lung Yeuk Tau Shan]					22.262131	N	113.961875	E	DD	<2km	GAZ	22.262131	113.961875	0	0
US	213037	111120	1248256	2840691		Canton Christian College		12648					22	5	1924		Lycianthes	biflora	(Lour.) Bitter	Asia-Temperate	China	China	Hong Kong	New Territories		Lung T'au mountain near Iu [=Lung Yeuk Tau Shan]					22.262131	N	113.961875	E	DD	<2km	GAZ	22.262131	113.961875	0	0
BM	45022	43108		BM001018936		Carr, C.E.		14991					16	11	1935		Lycianthes	biflora	(Lour.) Bitter	Asia-Tropical	Malesia	Papua New Guinea	Central			Boridi	c. 6ft tall; flowers white	Secondary forest			0		0					0	0	914	0	ca.
NY	169288	43108		1404881		Carr, C.E.		14991					16	11	1935		Lycianthes	biflora	(Lour.) Bitter	Asia-Tropical	Malesia	Papua New Guinea	Central			Boridi	c. 6ft tall; flowers white	Secondary forest			0		0					0	0	914	0	ca.
K	176261	43108		K000922517		Carr, C.E.		14991					16	11	1935		Lycianthes	biflora	(Lour.) Bitter	Asia-Tropical	Malesia	Papua New Guinea	Central			Boridi	c. 6ft tall; flowers white	Secondary forest			0		0					0	0	914	0	ca.
L	230421	43108		L.2859391		Carr, C.E.		14991					16	11	1935		Lycianthes	biflora	(Lour.) Bitter	Asia-Tropical	Malesia	Papua New Guinea	Central			Boridi	c. 6ft tall; flowers white	Secondary forest			0		0					0	0	914	0	ca.
BM	45023	43109		BM001018935		Carr, C.E.		15965					5	3	1936		Lycianthes	biflora	(Lour.) Bitter	Asia-Tropical	Malesia	Papua New Guinea	Oro			Isuarava [Isurava]	c. 4 feet tall; flowers white	Secondary forest			8.988142	S	147.735448	E	DD		GAZ	-8.988142	147.735448	0	0
L	230422	43109		L.2859389		Carr, C.E.		15965					5	3	1936		Lycianthes	biflora	(Lour.) Bitter	Asia-Tropical	Malesia	Papua New Guinea	Oro			Isuarava [Isurava]	c. 4 feet tall; flowers white	Secondary forest			8.988142	S	147.735448	E	DD		GAZ	-8.988142	147.735448	0	0
E	145609	110935		E00320661		Cavalerie, P.J.		1360					0	0	1900		Lycianthes	biflora	(Lour.) Bitter	Asia-Temperate	China	China	Yunnan			'Yunnan-sen District'					0		0					0	0	0	0
K	167635	110935		K000922378		Cavalerie, P.J.		1360					0	0	1900		Lycianthes	biflora	(Lour.) Bitter	Asia-Temperate	China	China	Yunnan			'Yunnan-sen District'					0		0					0	0	0	0
E	170301	131148		E00426569		Cave, G.H.		s.n.					0	6	1912		Lycianthes	biflora	(Lour.) Bitter	Asia-Tropical	Indian Subcontinent	India				'Eastern Himalaya'	cultivated (shoots eaten)				0		0					0	0	0	0
MO	184077	140022	2728021			Chai, P.	S.	37360					6	5	1975		Lycianthes	biflora	(Lour.) Bitter	Asia-Tropical	Malesia	Malaysia	Sarawak		Bukit Regu	near Kpg. Wah, Padawan, 1st Division	plant 4 ft tall; base of lower midrib and petiole purple; flowers white, except for yellow anthers; fruits green, ripening red	foot of Braang on limestone			1.272309	N	110.22225	E	DD		GAZ	1.272309	110.22225	360	0	ca.
K	230055	140022		K000923042		Chai, P.	S.	37360					6	5	1975		Lycianthes	biflora	(Lour.) Bitter	Asia-Tropical	Malesia	Malaysia	Sarawak		Bukit Regu	near Kpg. Wah, Padawan, 1st Division	plant 4 ft tall; base of lower midrib and petiole purple; flowers white, except for yellow anthers; fruits green, ripening red	foot of Braang on limestone			1.272309	N	110.22225	E	DD		GAZ	1.272309	110.22225	360	0	ca.
MO	184066	140013	6471779			Chamchumroon, V.	VC-	5544		Callmander, M.; Christoph, S.R.; Davidson, C.; Regalado, J.; et al.			10	11	2012		Lycianthes	biflora	(Lour.) Bitter	Asia-Tropical	Indo-China	Thailand	North	Chiang Mai	Doi Pah Hom Pok National Park	the highest area	herb 40-60 cm; leaves dark green above, pale green below; fruit green to red	montane forest			0		0					0	0	2285	0
BM	154190	118259		BM000940502		Chantaranothai, P.		90/69		Parnell, J.; Simpson, D. & Sridit, K.			11	9	1990		Lycianthes	biflora	(Lour.) Bitter	Asia-Tropical	Indo-China	Thailand	Northeast (Isan)	Loei		NE17.Loei: Phu Kradung National Park, trail to summit.	Herb to 1 m. Corolla white; fruits cerise.	Evergreen forest. Sandstone soils.			16.871389	N	101.718611	E	DD	2-5km	GAZ	16.871389	101.718611	0	0
BM	44965	43057		BM001018883		Chatterjee, D.		118					8	7	1956		Lycianthes	biflora	(Lour.) Bitter	Asia-Tropical	Indian Subcontinent	Nepal				Lepcha Jagat					0		0					0	0	1829	0
CAL	174687	134246				Chatterjee's collector		118					8	7	1956		Lycianthes	biflora	(Lour.) Bitter	Asia-Tropical	Indian Subcontinent	India	Sikkim			Lepcha forest' [georef to Lepcha near Lingchem N of Dikchu]					27.495627	N	88.475615	E	DD	>20km	GAZ	27.495627	88.475615	1829	0
A	170466	131293				Chew, W.L.	RSNB-	126		Corner, E.J.H. & Stainton, A.			21	6	1961		Lycianthes	biflora	(Lour.) Bitter	Asia-Tropical	Malesia	Malaysia	Sabah		Mount Kinabalu	eastern shoulder	herb ca. 3 ft; petals white; sepals green; stamens yellow; stigmas creamy				6.05	N	116.38	E	DMS	2-5km	GAZ	6.083333	116.633333	914	0
US	213024	131293	3544297	2840718		Chew, W.L.	RSNB-	126		Corner, E.J.H. & Stainton, A.			21	6	1961		Lycianthes	biflora	(Lour.) Bitter	Asia-Tropical	Malesia	Malaysia	Sabah		Mount Kinabalu	eastern shoulder	herb ca. 3 ft; petals white; sepals green; stamens yellow; stigmas creamy				6.05	N	116.38	E	DMS	2-5km	GAZ	6.083333	116.633333	914	0
K	230044	131293		K000923031		Chew, W.L.	RSNB-	126		Corner, E.J.H. & Stainton, A.			21	6	1961		Lycianthes	biflora	(Lour.) Bitter	Asia-Tropical	Malesia	Malaysia	Sabah		Mount Kinabalu	eastern shoulder	herb ca. 3 ft; petals white; sepals green; stamens yellow; stigmas creamy				6.05	N	116.38	E	DMS	2-5km	GAZ	6.083333	116.633333	914	0
L	230237	131293		L.2859567		Chew, W.L.	RSNB-	126		Corner, E.J.H. & Stainton, A.			21	6	1961		Lycianthes	biflora	(Lour.) Bitter	Asia-Tropical	Malesia	Malaysia	Sabah		Mount Kinabalu	eastern shoulder	herb ca. 3 ft; petals white; sepals green; stamens yellow; stigmas creamy				6.05	N	116.38	E	DMS	2-5km	GAZ	6.083333	116.633333	914	0
K	230276	174800		K000923105		Chew, W.L.		637		Corner, E.J.H. & Stainton, A.			18	6	1961		Lycianthes	biflora	(Lour.) Bitter	Asia-Tropical	Malesia	Malaysia	Sabah		Mount Kinabalu	Eastern shoulder	lax shrubby; flowers white; berry red	by stream in forest			6.05	N	116.38	E	DMS	5-20k	SPEC	6.083333	116.633333	975	0
K	230272	174798		K000923103		Chew, W.L.	RSNB-	1247		Corner, E.J.H. & Stainton, A.			5	8	1961		Lycianthes	biflora	(Lour.) Bitter	Asia-Tropical	Malesia	Malaysia	Sabah		Mount Kinabalu	Ulu Langanani, Sungai Mamut	height 6 ft; flowers mauve; fruit red	mossy dipterocarp forest			6.04	N	116.42	E	DMS	5-20k	SPEC	6.066667	116.7	1219	0
L	230273	174798		L.2859563		Chew, W.L.	RSNB-	1247		Corner, E.J.H. & Stainton, A.			5	8	1961		Lycianthes	biflora	(Lour.) Bitter	Asia-Tropical	Malesia	Malaysia	Sabah		Mount Kinabalu	Ulu Langanani, Sungai Mamut	height 6 ft; flowers mauve; fruit red	mossy dipterocarp forest			6.04	N	116.42	E	DMS	5-20k	SPEC	6.066667	116.7	1219	0
K	230277	174801		K000923106		Chew, W.L.		1278		Corner, E.J.H. & Stainton, A.			13	8	1961		Lycianthes	biflora	(Lour.) Bitter	Asia-Tropical	Malesia	Malaysia	Sabah		Mount Kinabalu	Pinosuk Plateau, Sungei Bembangan	height 3 ft; flowers mauve	Tristania forest; riverside			6.02	N	116.39	E	DMS	5-20k	SPEC	6.033333	116.65	1524	0
US	213352	161719	2516998	2840742		Chew, W.L.	RSNB-	4025		Corner, E.J.H.			20	1	1964		Lycianthes	biflora	(Lour.) Bitter	Asia-Tropical	Malesia	Malaysia	Sabah		Mount Kinabalu	Mesilau River	shrub to 7 ft; petals violet	riverside plant			6.01	N	116.36	E	DMS	2-5km	SPEC	6.016667	116.6	1524	0
K	230043	161719		K000923030		Chew, W.L.	RSNB-	4025		Corner, E.J.H.			20	1	1964		Lycianthes	biflora	(Lour.) Bitter	Asia-Tropical	Malesia	Malaysia	Sabah		Mount Kinabalu	Mesilau River	shrub to 7 ft; petals violet	riverside plant			6.01	N	116.36	E	DMS	2-5km	SPEC	6.016667	116.6	1524	0
L	230238	161719		L.2859564		Chew, W.L.	RSNB-	4025		Corner, E.J.H.			20	1	1964		Lycianthes	biflora	(Lour.) Bitter	Asia-Tropical	Malesia	Malaysia	Sabah		Mount Kinabalu	Mesilau River	shrub to 7 ft; petals violet	riverside plant			6.01	N	116.36	E	DMS	2-5km	SPEC	6.016667	116.6	1524	0
K	230274	174799		K000923104		Chew, W.L.	RSNB-	4707		Corner, E.J.H.			14	3	1964		Lycianthes	biflora	(Lour.) Bitter	Asia-Tropical	Malesia	Malaysia	Sabah		Mesilau Cave	Mt. Kinabalu	herb, woody at base of stem; petals light purple				6.043508	N	116.596748	E	DD	2-5km	GAZ	6.043508	116.596748	1829	0
L	230275	174799		L.2859566		Chew, W.L.	RSNB-	4707		Corner, E.J.H.			14	3	1964		Lycianthes	biflora	(Lour.) Bitter	Asia-Tropical	Malesia	Malaysia	Sabah		Mesilau Cave	Mt. Kinabalu	herb, woody at base of stem; petals light purple				6.043508	N	116.596748	E	DD	2-5km	GAZ	6.043508	116.596748	1829	0
K	230278	174802		K000923107		Chew, W.L.		s.n.		Corner, E.J.H. & Stainton, A.			0	0	1961		Lycianthes	biflora	(Lour.) Bitter	Asia-Tropical	Malesia	Malaysia	Sabah		Mount Kinabalu	[no data on label]					6.02	N	116.39	E	DMS	5-20k	GAZ	6.033333	116.65	0	0
E	170753	131510		E00426443		Ching, R.C.		1948					23	6	1924		Lycianthes	biflora	(Lour.) Bitter	Asia-Temperate	China	China	Zheijiang			Nan Che Shan, about 70 miles SE of Ping Yung					0		0					0	0	125	185
US	213040	131510	1246810	2840696		Ching, R.C.		1948					23	6	1924		Lycianthes	biflora	(Lour.) Bitter	Asia-Temperate	China	China	Zheijiang			Nan Che Shan, about 70 miles SE of Ping Yung					0		0					0	0	125	185
W	169516	130467	1940-0010360			Ching, R.C.		5317					25	5	1928		Lycianthes	biflora	(Lour.) Bitter	Asia-Temperate	China	China	Guangxi			Tia Lian Shan, Luchen	herb, dense 3 ft; flower white; rare	in open moist place			23.0981	N	108.276	E	DD		GAZ	23.0981	108.276	579	0
NY	170679	130467		1404929		Ching, R.C.		5317					25	5	1928		Lycianthes	biflora	(Lour.) Bitter	Asia-Temperate	China	China	Guangxi			Tia Lian Shan, Luchen	herb, dense 3 ft; flower white; rare	in open moist place			23.0981	N	108.276	E	DD		GAZ	23.0981	108.276	579	0
W	169517	130468	1040-0010359			Ching, R.C.		6684					4	8	1928		Lycianthes	biflora	(Lour.) Bitter	Asia-Temperate	China	China	Guangxi			Bai Mar Chen, Lin Yan	herb, staggling 2 ft.; fruit red berry	by the margin of thickets			0		0					0	0	609	0
NY	170672	130468		1404916		Ching, R.C.		6684					4	8	1928		Lycianthes	biflora	(Lour.) Bitter	Asia-Temperate	China	China	Guangxi			Bai Mar Chen, Lin Yan	herb, staggling 2 ft.; fruit red berry	by the margin of thickets			0		0					0	0	609	0
A	170728	131490		619932		Chow, C.L.		6772					0	9	1942		Lycianthes	biflora	(Lour.) Bitter	Asia-Temperate	China	China	Sichuan	Leshan	Emei Shan	Omei-hsien, Mt. Omei					29.529729	N	103.333939	E	DD	>20km	GAZ	29.529729	103.333939	0	0
NY	170715	131480		1404931		Chow, K.S.		79100					0	0	1979		Lycianthes	biflora	(Lour.) Bitter	Asia-Temperate	China	China	Guangxi	Guilin	Yangshuo			base of hill			24.47	N	110.3	E	DMS	>20km	GAZ	24.783333	110.5	180	0
E	170716	131480				Chow, K.S.		79100					0	0	1979		Lycianthes	biflora	(Lour.) Bitter	Asia-Temperate	China	China	Guangxi	Guilin	Yangshuo			base of hill			24.47	N	110.3	E	DMS	>20km	GAZ	24.783333	110.5	180	0
NY	170717	131480		1404930		Chow, K.S.		79100					0	0	1979		Lycianthes	biflora	(Lour.) Bitter	Asia-Temperate	China	China	Guangxi	Guilin	Yangshuo			base of hill			24.47	N	110.3	E	DMS	>20km	GAZ	24.783333	110.5	180	0
UBC	181970	131480	174471			Chow, K.S.		79100					0	0	1979		Lycianthes	biflora	(Lour.) Bitter	Asia-Temperate	China	China	Guangxi	Guilin	Yangshuo			base of hill			24.47	N	110.3	E	DMS	>20km	GAZ	24.783333	110.5	180	0
MO	183537	131480	3629655			Chow, K.S.		79100					0	0	1979		Lycianthes	biflora	(Lour.) Bitter	Asia-Temperate	China	China	Guangxi	Guilin	Yangshuo			base of hill			24.47	N	110.3	E	DMS	>20km	GAZ	24.783333	110.5	180	0
US	213009	131480	298865	2840654		Chow, K.S.		79100					0	0	1979		Lycianthes	biflora	(Lour.) Bitter	Asia-Temperate	China	China	Guangxi	Guilin	Yangshuo			base of hill			24.47	N	110.3	E	DMS	>20km	GAZ	24.783333	110.5	180	0
K	167657	129223		K000922379		Chow, K.S.		80151		Wan, P.P.			0	0	1980		Lycianthes	biflora	(Lour.) Bitter	Asia-Temperate	China	China	Yunnan					on slopes			0		0					0	0	700	0
E	167658	129223		E00426471		Chow, K.S.		80151		Wan, P.P.			0	0	1980		Lycianthes	biflora	(Lour.) Bitter	Asia-Temperate	China	China	Yunnan					on slopes			0		0					0	0	700	0
NY	170667	129223		1404924		Chow, K.S.		80151		Wan, P.P.			0	0	1980		Lycianthes	biflora	(Lour.) Bitter	Asia-Temperate	China	China	Yunnan					on slopes			0		0					0	0	700	0
NY	170670	129223		1404917		Chow, K.S.		80151		Wan, P.P.			0	0	1980		Lycianthes	biflora	(Lour.) Bitter	Asia-Temperate	China	China	Yunnan					on slopes			0		0					0	0	700	0
MO	183539	129223	3698227			Chow, K.S.		80151		Wan, P.P.			0	0	1980		Lycianthes	biflora	(Lour.) Bitter	Asia-Temperate	China	China	Yunnan					on slopes			0		0					0	0	700	0
K	229460	174465		K000922919		Christensen, H.		71		Apu, H.			27	11	1992		Lycianthes	biflora	(Lour.) Bitter	Asia-Tropical	Malesia	Malaysia	Sarawak		Kelabit Highlands	Division 4	sei-herbacous bushy herb to 0.5 m tall; grows wild in swiddens but not in the quantities desired; few household have now started to cultivate it; flowers creamsih white with yellow anthers; mature fruits bright red; leaves are cooked and eaten as a vegetable, light bitter taste, popular	swidden planted with cultivated rice			3.4	N	115.5	E	DMS	2-5km	SPEC	3.666667	115.833333	1050	0		kerid pait	Kelabit
K	229461	174465		K000922920		Christensen, H.		71		Apu, H.			27	11	1992		Lycianthes	biflora	(Lour.) Bitter	Asia-Tropical	Malesia	Malaysia	Sarawak		Kelabit Highlands	Division 4	sei-herbacous bushy herb to 0.5 m tall; grows wild in swiddens but not in the quantities desired; few household have now started to cultivate it; flowers creamsih white with yellow anthers; mature fruits bright red; leaves are cooked and eaten as a vegetable, light bitter taste, popular	swidden planted with cultivated rice			3.4	N	115.5	E	DMS	2-5km	SPEC	3.666667	115.833333	1050	0		kerid pait	Kelabit
MO	184016	139963	3730518			Chun, N.K.		41918					6	10	1930		Lycianthes	biflora	(Lour.) Bitter	Asia-Temperate	China	China	Hong Kong		Fenghuang Shan		subshrub; flower white; fruit green	slope side			22.316956	N	113.533733	E	DD	5-20k	GAZ	22.316956	113.533733	0	0
MO	184028	139975	4020106			Chun, N.K.		42333					29	11	1930		Lycianthes	biflora	(Lour.) Bitter	Asia-Temperate	China	China	Guangdong			Lechang Xian	subshrub; fruit red	streamside			0		0					0	0	0	0
K	167654	129220		K000922375		Chun, W.Y.		6764					0	10	1928		Lycianthes	biflora	(Lour.) Bitter	Asia-Temperate	China	China	Hong Kong	New Territories		'New Territory'					22.442187	N	114.165292	E	DD	5-20k	GAZ	22.442187	114.165292	0	0
P	174916	129220		P00058784		Chun, W.Y.		6764					0	10	1928		Lycianthes	biflora	(Lour.) Bitter	Asia-Temperate	China	China	Hong Kong	New Territories		'New Territory'					22.442187	N	114.165292	E	DD	5-20k	GAZ	22.442187	114.165292	0	0
E	170750	131508		E00426441		Chun, W.Y.		6764	[b]				13	7	1928		Lycianthes	biflora	(Lour.) Bitter	Asia-Temperate	China	China	Guangdong	Guangzhou	Guangzhou	Canton					0		0					0	0	0	0
E	170751	131508		E00426442		Chun, W.Y.		6764	[b]				13	7	1928		Lycianthes	biflora	(Lour.) Bitter	Asia-Temperate	China	China	Guangdong	Guangzhou	Guangzhou	Canton					0		0					0	0	0	0
NY	170756	131513		1404944		Chung, H.H.		6743					0	0	0	s.d.	Lycianthes	biflora	(Lour.) Bitter	Asia-Temperate	China	China	Fujian			sin. loc. 'Fukien Province'	[also mounted on this sheet is Chung 8282 from same locality, both stems labelled with original numbers on rice paper]				0		0					0	0	0	0
NY	170757	131514		1404933		Chung, H.H.		8025					0	0	0	s.d.	Lycianthes	biflora	(Lour.) Bitter	Asia-Temperate	China	China	Fujian			sin. loc. 'Fukien Province'	[also mounted on this sheet is Chung 7801 from same locality, both stems labelled with original numbers on rice paper]				0		0					0	0	0	0
US	213354	161721	802277	2840748		Clarke, C.B.		8830	B				25	8	1869		Lycianthes	biflora	(Lour.) Bitter	Asia-Tropical	Indian Subcontinent	India	West Bengal	Darjeeling		Rungbee [Rungbi]					26.989206	N	88.350258	E	DD	2-5km	GAZ	26.989206	88.350258	1524	0
BM	12562	13080		BM000900113		Clarke, C.B.		10956					17	3	1870		Lycianthes	biflora	(Lour.) Bitter	Asia-Tropical	Indian Subcontinent	India	Tamil Nadu	Nilgiris		Nilgheris, Conoor	calyx from within green, teeth 7-8, placed like horns on the back and below the rim. Corolla pearly white: split hardly halfway down				11.352963	N	76.79587	E	DD	>20km	GAZ	11.352963	76.79587	1829	0
CAL	174681	134243	315724			Clarke, C.B.		12123					28	6	1870		Lycianthes	biflora	(Lour.) Bitter	Asia-Tropical	Indian Subcontinent	India	West Bengal	Darjeeling	Rungbee	'Rungbu, Darjeeling'					26.991474	N	88.351201	E	DD	2-5km	GAZ	26.991474	88.351201	0	0
CAL	174653	134219	315723			Clarke, C.B.		12198					21	7	1870		Lycianthes	biflora	(Lour.) Bitter	Asia-Tropical	Indian Subcontinent	India	West Bengal	Darjeeling	Darjeeling						27.03	N	88.16	E	DMS	2-5km	GAZ	27.05	88.266667	2134	0
BM	44968	43060		BM001018880		Clarke, C.B.		15780	A				1	11	1871		Lycianthes	biflora	(Lour.) Bitter	Asia-Tropical	Indian Subcontinent	India	Meghalaya	Khasi hills		Nunklow, Khasia.					25.683783	N	91.636161	E	DD	2-5km	GAZ	25.683783	91.636161	914	0
CAL	174693	134252	315714			Clarke, C.B.		18911					30	10	1872		Lycianthes	biflora	(Lour.) Bitter	Asia-Tropical	Indian Subcontinent	India	Meghalaya			Nunklao, Khasia' [Nunklow]					25.683783	N	91.636161	E	DD	2-5km	GAZ	25.683783	91.636161	1219	0
CAL	174694	134253	315713			Clarke, C.B.		18934					3	11	1872		Lycianthes	biflora	(Lour.) Bitter	Asia-Tropical	Indian Subcontinent	India	Meghalaya	East Khasi Hills	Sohra	Sohra Coalhill, Khasia					25.3	N	91.7	E	DD	2-5km	GAZ	25.3	91.7	1280	0
US	213019	134253	802703	2840747		Clarke, C.B.		18934					3	11	1872		Lycianthes	biflora	(Lour.) Bitter	Asia-Tropical	Indian Subcontinent	India	Meghalaya	East Khasi Hills	Sohra	Sohra Coalhill, Khasia					25.3	N	91.7	E	DD	2-5km	GAZ	25.3	91.7	1280	0
BM	44973	43065		BM001018875		Clarke, C.B.		26473	A				10	10	1884		Lycianthes	biflora	(Lour.) Bitter	Asia-Tropical	Indian Subcontinent	India	West Bengal	Kalimpong		Mongpo [=Mangpu]	Shrub, 2-4 feet high. Berries red, very succulent.				26.972915	N	88.370176	E	DD	2-5km	GAZ	26.972915	88.370176	1829	0
BM	44974	43066	13520	BM001018874		Clarke, C.B.		26728	D				19	6	1875		Lycianthes	biflora	(Lour.) Bitter	Asia-Tropical	Indian Subcontinent	India	West Bengal	Darjeeling	Darjeeling						27.03	N	88.16	E	DMS	2-5km	GAZ	27.05	88.266667	2134	0
US	213353	161720	803222	2840749		Clarke, C.B.		35334	A				17	6	1884		Lycianthes	biflora	(Lour.) Bitter	Asia-Tropical	Indian Subcontinent	India	West Bengal	Darjeeling		Leebong [=Lebong]	small rose flower				27.061178	N	88.27653	E	DD		GAZ	27.061178	88.27653	1829	0
CAL	174692	134251	315717			Clarke, C.B.		43843					13	5	1886		Lycianthes	biflora	(Lour.) Bitter	Asia-Tropical	Indian Subcontinent	India	Meghalaya	East Khasi Hills	Sohra	'Cherra Khud, Khasia' [=Cherrapunji]	small woody shrub 2 feet high				25.3	N	91.7	E	DD	2-5km	GAZ	25.3	91.7	1082	0
BM	44967	43059		BM001018881		Clarke, C.B.		44136	E				2	7	1886		Lycianthes	biflora	(Lour.) Bitter	Asia-Tropical	Indian Subcontinent	India	Meghalaya	East Khasi Hills		Shillong					25.595745	N	91.901384	E	DD	2-5km	GAZ	25.595745	91.901384	1280	0
CAL	174613	43059	315718			Clarke, C.B.		44136	E				2	7	1886		Lycianthes	biflora	(Lour.) Bitter	Asia-Tropical	Indian Subcontinent	India	Meghalaya	East Khasi Hills		Shillong					25.595745	N	91.901384	E	DD	2-5km	GAZ	25.595745	91.901384	1280	0
NY	170475	131301		1404949		Clemens, J.		20171		Clemens, M.S.			0	0	1929		Lycianthes	biflora	(Lour.) Bitter	Asia-Tropical	Malesia	Malaysia	Sarawak		Gunung Pueh	'Mount Poi'					1.48	N	109.41	E	DMS	2-5km	GAZ	1.8	109.683333	0	0
BM	45007	43097		BM001018916		Clemens, J.		20624		Clemens, M.S.			21	10	1929		Lycianthes	biflora	(Lour.) Bitter	Asia-Tropical	Malesia	Malaysia	Sarawak			Bidi Cave [Gunung Buan Bidi]	'Vine'; flower gream; fruit red	In forest; limestone bowl			1.399733	N	110.098019	E	DD	2-5km	GAZ	1.399733	110.098019	0	0
NY	170284	43097		2286459		Clemens, J.		20624		Clemens, M.S.			21	10	1929		Lycianthes	biflora	(Lour.) Bitter	Asia-Tropical	Malesia	Malaysia	Sarawak			Bidi Cave [Gunung Buan Bidi]	'Vine'; flower gream; fruit red	In forest; limestone bowl			1.399733	N	110.098019	E	DD	2-5km	GAZ	1.399733	110.098019	0	0
NY	170285	43097		1404965		Clemens, J.		20624		Clemens, M.S.			21	10	1929		Lycianthes	biflora	(Lour.) Bitter	Asia-Tropical	Malesia	Malaysia	Sarawak			Bidi Cave [Gunung Buan Bidi]	'Vine'; flower gream; fruit red	In forest; limestone bowl			1.399733	N	110.098019	E	DD	2-5km	GAZ	1.399733	110.098019	0	0
MO	183645	43097	985858			Clemens, J.		20624		Clemens, M.S.			21	10	1929		Lycianthes	biflora	(Lour.) Bitter	Asia-Tropical	Malesia	Malaysia	Sarawak			Bidi Cave [Gunung Buan Bidi]	'Vine'; flower gream; fruit red	In forest; limestone bowl			1.399733	N	110.098019	E	DD	2-5km	GAZ	1.399733	110.098019	0	0
L	183646	43097		L.2881405		Clemens, J.		20624		Clemens, M.S.			21	10	1929		Lycianthes	biflora	(Lour.) Bitter	Asia-Tropical	Malesia	Malaysia	Sarawak			Bidi Cave [Gunung Buan Bidi]	'Vine'; flower gream; fruit red	In forest; limestone bowl			1.399733	N	110.098019	E	DD	2-5km	GAZ	1.399733	110.098019	0	0
K	230031	43097		K000923020		Clemens, J.		20624		Clemens, M.S.			21	10	1929		Lycianthes	biflora	(Lour.) Bitter	Asia-Tropical	Malesia	Malaysia	Sarawak			Bidi Cave [Gunung Buan Bidi]	'Vine'; flower gream; fruit red	In forest; limestone bowl			1.399733	N	110.098019	E	DD	2-5km	GAZ	1.399733	110.098019	0	0
NY	170476	131302		1404878		Clemens, J.		22188		Clemens, M.S.			11	10	1929		Lycianthes	biflora	(Lour.) Bitter	Asia-Tropical	Malesia	Malaysia	Sarawak		Gunung Gading	'Lundu, Mt. Gadin'	flower white; fruit green	forest; rocky stream bank			1.732789	N	109.833562	E	DD		GAZ	1.732789	109.833562	0	0
K	230054	131302		K000923041		Clemens, J.		22188		Clemens, M.S.			11	10	1929		Lycianthes	biflora	(Lour.) Bitter	Asia-Tropical	Malesia	Malaysia	Sarawak		Gunung Gading	'Lundu, Mt. Gadin'	flower white; fruit green	forest; rocky stream bank			1.732789	N	109.833562	E	DD		GAZ	1.732789	109.833562	0	0
BM	45035	43121		BM001018949		Clemens, J.		26049		Clemens, M.S.			11	8	1931		Lycianthes	biflora	(Lour.) Bitter	Asia-Tropical	Malesia	Malaysia	Sabah			Mt. Kinabalu, B.N.B., Dallas [Kampung Dalas]	fr scarlet	Vicinity of cultivation.			6.044746	N	116.497682	E	DD	2-5km	GAZ	6.044746	116.497682	914	0
BM	45034	43120		BM001018950		Clemens, J.		26119		Clemens, M.S.			18	8	1931		Lycianthes	biflora	(Lour.) Bitter	Asia-Tropical	Malesia	Malaysia	Sabah			Mt. Kinabalu, B.N.B., Dallas[Kampung Dalas] via Dusan.	height of plant 18 in.; fruit yellow	Cult. area prob			6.044746	N	116.497682	E	DD	2-5km	GAZ	6.044746	116.497682	914	0
K	230063	43120		K000923050		Clemens, J.		26119		Clemens, M.S.			18	8	1931		Lycianthes	biflora	(Lour.) Bitter	Asia-Tropical	Malesia	Malaysia	Sabah			Mt. Kinabalu, B.N.B., Dallas[Kampung Dalas] via Dusan.	height of plant 18 in.; fruit yellow	Cult. area prob			6.044746	N	116.497682	E	DD	2-5km	GAZ	6.044746	116.497682	914	0
BM	45037	43123		BM001018947		Clemens, J.		26139		Clemens, M.S.			20	8	1931		Lycianthes	biflora	(Lour.) Bitter	Asia-Tropical	Malesia	Malaysia	Sabah			Mt. Kinabalu, B.N.B., Dallas [Kampung Dalas] via Dusan.	shrub; herb; height of plant 2-3ft.	Trails			6.044746	N	116.497682	E	DD	2-5km	GAZ	6.044746	116.497682	914	1219
NY	170279	43123		1404948		Clemens, J.		26139		Clemens, M.S.			20	8	1931		Lycianthes	biflora	(Lour.) Bitter	Asia-Tropical	Malesia	Malaysia	Sabah			Mt. Kinabalu, B.N.B., Dallas [Kampung Dalas] via Dusan.	shrub; herb; height of plant 2-3ft.	Trails			6.044746	N	116.497682	E	DD	2-5km	GAZ	6.044746	116.497682	914	1219
G	213880	43123		G00415795		Clemens, J.		26139		Clemens, M.S.			20	8	1931		Lycianthes	biflora	(Lour.) Bitter	Asia-Tropical	Malesia	Malaysia	Sabah			Mt. Kinabalu, B.N.B., Dallas [Kampung Dalas] via Dusan.	shrub; herb; height of plant 2-3ft.	Trails			6.044746	N	116.497682	E	DD	2-5km	GAZ	6.044746	116.497682	914	1219
K	230042	43123		K000923029		Clemens, J.		26139		Clemens, M.S.			20	8	1931		Lycianthes	biflora	(Lour.) Bitter	Asia-Tropical	Malesia	Malaysia	Sabah			Mt. Kinabalu, B.N.B., Dallas [Kampung Dalas] via Dusan.	shrub; herb; height of plant 2-3ft.	Trails			6.044746	N	116.497682	E	DD	2-5km	GAZ	6.044746	116.497682	914	1219
BM	45052	43138		BM001018954		Clemens, J.		28470		Clemens, M.S.			18	2	1932		Lycianthes	biflora	(Lour.) Bitter	Asia-Tropical	Malesia	Malaysia	Sabah			B.N.B. Kinabalu, Tenompok, above lodge.	flower purple; fruit green.	Damp jungle			6.002722	N	116.529276	E	DD		GAZ	6.002722	116.529276	1676	0
A	170277	43138				Clemens, J.		28470		Clemens, M.S.			18	2	1932		Lycianthes	biflora	(Lour.) Bitter	Asia-Tropical	Malesia	Malaysia	Sabah			B.N.B. Kinabalu, Tenompok, above lodge.	flower purple; fruit green.	Damp jungle			6.002722	N	116.529276	E	DD		GAZ	6.002722	116.529276	1676	0
NY	170278	43138		1404950		Clemens, J.		28470		Clemens, M.S.			18	2	1932		Lycianthes	biflora	(Lour.) Bitter	Asia-Tropical	Malesia	Malaysia	Sabah			B.N.B. Kinabalu, Tenompok, above lodge.	flower purple; fruit green.	Damp jungle			6.002722	N	116.529276	E	DD		GAZ	6.002722	116.529276	1676	0
K	230041	43138		K000923028		Clemens, J.		28470		Clemens, M.S.			18	2	1932		Lycianthes	biflora	(Lour.) Bitter	Asia-Tropical	Malesia	Malaysia	Sabah			B.N.B. Kinabalu, Tenompok, above lodge.	flower purple; fruit green.	Damp jungle			6.002722	N	116.529276	E	DD		GAZ	6.002722	116.529276	1676	0
G	213917	161892		G00415808		Clemens, J.		28479		Clemens, M.S.			18	2	1932		Lycianthes	biflora	(Lour.) Bitter	Asia-Tropical	Malesia	Malaysia	Sabah		Mount Kinabalu	Tenompok	fl. purple; frt. green				6.002891	N	116.529282	E	DD		GAZ	6.002891	116.529282	1524	0
BM	45055	43141		BM001018951		Clemens, J.		31879		Clemens, M.S.			3	3	1933		Lycianthes	biflora	(Lour.) Bitter	Asia-Tropical	Malesia	Malaysia	Sabah			Mt Kinabalu, Br N Borneo, Penibukan-Mt E.	flower purple; fruit scarlet	in jungle hillside			6.013849	N	116.534576	E	DD	2-5km	GAZ	6.013849	116.534576	1524	0
NY	170280	43141		1404893		Clemens, J.		31879		Clemens, M.S.			3	3	1933		Lycianthes	biflora	(Lour.) Bitter	Asia-Tropical	Malesia	Malaysia	Sabah			Mt Kinabalu, Br N Borneo, Penibukan-Mt E.	flower purple; fruit scarlet	in jungle hillside			6.013849	N	116.534576	E	DD	2-5km	GAZ	6.013849	116.534576	1524	0
BM	45054	43140		BM001018952		Clemens, J.		32965		Clemens, M.S.			25	4	1933		Lycianthes	biflora	(Lour.) Bitter	Asia-Tropical	Malesia	Malaysia	Sabah			Mt. Kinabalu, Br N Borneo, Kinitaki river boulders, Marai Parai spur.	shrub; herb; height 2ft.; flower purple; fruit green; not common				6.013849	N	116.534576	E	DD	2-5km	GAZ	6.013849	116.534576	1524	0
BM	45053	43139		BM001018953		Clemens, J.		40167		Clemens, M.S.			31	8	1933		Lycianthes	biflora	(Lour.) Bitter	Asia-Tropical	Malesia	Malaysia	Sabah			B.N.Borneo. Penataran basin, head of Lobang creek Nr. camp forest hill.	flower purple; fruit green in purple saucer				6.013849	N	116.534576	E	DD	2-5km	GAZ	6.013849	116.534576	1524	1829
GH	170281	43139				Clemens, J.		40167		Clemens, M.S.			31	8	1933		Lycianthes	biflora	(Lour.) Bitter	Asia-Tropical	Malesia	Malaysia	Sabah			B.N.Borneo. Penataran basin, head of Lobang creek Nr. camp forest hill.	flower purple; fruit green in purple saucer				6.013849	N	116.534576	E	DD	2-5km	GAZ	6.013849	116.534576	1524	1829
NY	170282	43139		1404892		Clemens, J.		40167		Clemens, M.S.			31	8	1933		Lycianthes	biflora	(Lour.) Bitter	Asia-Tropical	Malesia	Malaysia	Sabah			B.N.Borneo. Penataran basin, head of Lobang creek Nr. camp forest hill.	flower purple; fruit green in purple saucer				6.013849	N	116.534576	E	DD	2-5km	GAZ	6.013849	116.534576	1524	1829
G	213878	43139		G00415791		Clemens, J.		40167		Clemens, M.S.			31	8	1933		Lycianthes	biflora	(Lour.) Bitter	Asia-Tropical	Malesia	Malaysia	Sabah			B.N.Borneo. Penataran basin, head of Lobang creek Nr. camp forest hill.	flower purple; fruit green in purple saucer				6.013849	N	116.534576	E	DD	2-5km	GAZ	6.013849	116.534576	1524	1829
K	230039	43139		K000923026		Clemens, J.		40167		Clemens, M.S.			31	8	1933		Lycianthes	biflora	(Lour.) Bitter	Asia-Tropical	Malesia	Malaysia	Sabah			B.N.Borneo. Penataran basin, head of Lobang creek Nr. camp forest hill.	flower purple; fruit green in purple saucer				6.013849	N	116.534576	E	DD	2-5km	GAZ	6.013849	116.534576	1524	1829
NY	170462	131289		1404888		Clemens, J.		40315		Clemens, M.S.			11	9	1935		Lycianthes	biflora	(Lour.) Bitter	Asia-Tropical	Malesia	Malaysia	Sabah		Mount Kinabalu	'Penibukan, Dehobang falls'	flower purple; fruit cherry red	forest hill			6.105938	N	116.596282	E	DD	>20km	GAZ	6.105938	116.596282	1524	0
BM	45036	43122		BM001018948		Clemens, J.		50070		Clemens, M.S.			2	11	1933		Lycianthes	biflora	(Lour.) Bitter	Asia-Tropical	Malesia	Malaysia	Sabah			Mt Kinabalu, B.N.Borneo, Penibukan, Ridge E. of Dahobang river.	height of plant 2+ ft.; flower purple				6.105938	N	116.596282	E	DD	>20km	GAZ	6.105938	116.596282	1219	0
NY	169421	130384		1404987		Clemens, M.S.		16471					0	12	1925		Lycianthes	biflora	(Lour.) Bitter	Asia-Tropical	Malesia	Philippines	Luzon	Cordillera (CAR)		Benguet Province					0		0					0	0	0	0
E	170313	131160		E00426609		Cooper, R.E.		467					15	8	1913		Lycianthes	biflora	(Lour.) Bitter	Asia-Tropical	Indian Subcontinent	India	Sikkim	East Sikkim	Karponang		shrubb 2 ft; pink flowers	in mixed forest			27.359721	N	88.699332	E	DD	>20km	GAZ	27.359721	88.699332	2743	0
E	170408	131246		E00426573		Cooper, R.E.		4466					15	8	1915		Lycianthes	biflora	(Lour.) Bitter	Asia-Tropical	Indian Subcontinent	Bhutan	Trashiyangtse			'Tashiyangsi Chu valley' [=Trashiyangtse Valley)	bush 2 ft				27.4	N	91.25	E	DMS	<2km	GAZ	27.666667	91.416667	1829	0
BM	44952	43044	13544	BM001018858		Cooper, R.E.		4710					28	8	1915		Lycianthes	biflora	(Lour.) Bitter	Asia-Tropical	Indian Subcontinent	Bhutan				Kuru Chu Valley	6' Bush	In shade on dry hillside.			0		0					0	0	914	0
E	126161	43044		E00617558		Cooper, R.E.		4710					28	8	1915		Lycianthes	biflora	(Lour.) Bitter	Asia-Tropical	Indian Subcontinent	Bhutan				Kuru Chu Valley	6' Bush	In shade on dry hillside.			0		0					0	0	914	0
E	170407	131245		E00426552		Cooper, R.E.		5941	A				26	5	1924		Lycianthes	biflora	(Lour.) Bitter	Asia-Tropical	Indo-China	Myanmar (Burma)	Chin	Mindat District	Kanpetlet	'Mt Victoria, Kanpelet' [=Nat Ma Taung]	white flowers; eaten by Lepchas	herb near water			21.14	N	93.54	E	DMS	2-5km	GAZ	21.233333	93.9	0	0
E	170404	131242		E00426572		Cooper, R.E.		6130					6	6	1924		Lycianthes	biflora	(Lour.) Bitter	Asia-Tropical	Indo-China	Myanmar (Burma)	Chin	Mindat District	Kanpetlet	'Kanpelet'	edible	below Acers			21.12	N	94.01	E	DMS	2-5km	GAZ	21.2	94.016667	0	0
MO	184080	140025	6401584			Couderc, P.		s.n.					0	0	1883		Lycianthes	biflora	(Lour.) Bitter	Asia-Tropical	Indo-China	Vietnam	Ha Noi			citadelle de Hanoi					21.0142	N	105.5115	E	DMS		GAZ	21.028333	105.854167	0	0
K	230094	174705		K000922940		Covile, D.P.M.		6729					0	12	1973		Lycianthes	biflora	(Lour.) Bitter	Asia-Temperate	China	China	Hong Kong			Tai No ( Ho Chung valley)	much branched woody herb, semi-prostrate; berries green; weed of waste places	abandoned farm			22.357824	N	22.357824	E	DD	2-5km	GAZ	22.357824	22.357824	0	0
E	170300	131147		E00426570		Cowan, J.S.		s.n.					7	8	1923		Lycianthes	biflora	(Lour.) Bitter	Asia-Tropical	Indian Subcontinent	India	West Bengal	Darjeeling		Darjeeling	brought from forest; 4 ft high [Cutnomebe; Tnom pauding]	on the dry land			27.03	N	88.16	E	DMS	>20km	GAZ	27.05	88.266667	0	0
CAL	174673	134236				Craib, W.G.		66					13	11	1908		Lycianthes	biflora	(Lour.) Bitter	Asia-Tropical	Indian Subcontinent	India	West Bengal	Darjeeling	Rungbee	'Rungbu'					26.991474	N	88.351201	E	DD	2-5km	GAZ	26.991474	88.351201	1920	0
A	170317	131164				Creech, J.L.		599					21	11	1956		Lycianthes	biflora	(Lour.) Bitter	Asia-Temperate	Eastern Asia	Japan				Tomaiko, about 15 km N of Miyanoura, Yakushima [Island]	perennial; frt. round, bright red	along stream bed			30.448544	N	130.473017	E	DD		GAZ	30.448544	130.473017	0	0
GH	170435	131270				Cuong, N.M.		47		Hiep, N.T. & Hoang, L.H.			3	4	1999		Lycianthes	biflora	(Lour.) Bitter	Asia-Tropical	Indo-China	Vietnam	Ninh Binh		Cuc Phuong National park	Bong helipad, 250 m NW direction	herb 1-2 m; young stem black violet; flower with petals violet outside, white inside; speals green; anthers light yellow; styles white with green stigmas	valley forest, secondary			20.315928	N	105.608314	E	DD	>20km	GAZ	20.315928	105.608314	250	0
MO	184078	140023	5313301			Cuong, N.M.		662		Kien, D.T. & Sinh, M.V.			21	10	1999		Lycianthes	biflora	(Lour.) Bitter	Asia-Tropical	Indo-China	Vietnam	Ninh Binh		Cuc Phuong National park	Bong Landmark, helipad, SW corner, Site CP107	creeping herb 40 cm; stem dull green, pubescences; flowers pinkish white; fruits dull green turning red	overlap between primary and secondary forest			20.205	N	105.3562	E	DM		SPEC	20.341667	105.593667	0	0
NY	169420	130383		1404986		Curran, H.M.		16203		Merritt, M.L. & Zschokke, T.C.			0	1	1909		Lycianthes	biflora	(Lour.) Bitter	Asia-Tropical	Malesia	Philippines	Luzon	Cordillera (CAR)	Mount Pulog	(Prov. of Benguet) [Mount Pulag]					16.597249	N	120.899199	E	DD	>20km	GAZ	16.597249	120.899199	0	0
K	177035	130383		K000922552		Curran, H.M.		16203		Merritt, M.L. & Zschokke, T.C.			0	1	1909		Lycianthes	biflora	(Lour.) Bitter	Asia-Tropical	Malesia	Philippines	Luzon	Cordillera (CAR)	Mount Pulog	(Prov. of Benguet) [Mount Pulag]					16.597249	N	120.899199	E	DD	>20km	GAZ	16.597249	120.899199	0	0
E	145921	111233		E00426468		Dalziel, J.M.		s.n.					12	10	1898		Lycianthes	biflora	(Lour.) Bitter	Asia-Temperate	China	China	Guangdong			Chao-Chow-Fu [=Chaozhou], a city on the Han River, 24 miles N of Swatow [=Shantou]					23.67	N	116.63	E	DD	2-5km	GAZ	23.67	116.63	0	0
E	170691	111233		E00426455		Dalziel, J.M.		s.n.					12	10	1898		Lycianthes	biflora	(Lour.) Bitter	Asia-Temperate	China	China	Guangdong			Chao-Chow-Fu [=Chaozhou], a city on the Han River, 24 miles N of Swatow [=Shantou]					23.67	N	116.63	E	DD	2-5km	GAZ	23.67	116.63	0	0
E	170692	111233		E00426456		Dalziel, J.M.		s.n.					12	10	1898		Lycianthes	biflora	(Lour.) Bitter	Asia-Temperate	China	China	Guangdong			Chao-Chow-Fu [=Chaozhou], a city on the Han River, 24 miles N of Swatow [=Shantou]					23.67	N	116.63	E	DD	2-5km	GAZ	23.67	116.63	0	0
E	170693	111233		E00426457		Dalziel, J.M.		s.n.					12	10	1898		Lycianthes	biflora	(Lour.) Bitter	Asia-Temperate	China	China	Guangdong			Chao-Chow-Fu [=Chaozhou], a city on the Han River, 24 miles N of Swatow [=Shantou]					23.67	N	116.63	E	DD	2-5km	GAZ	23.67	116.63	0	0
E	170762	131519		E00426472		Dalziel, J.M.		s.n.					0	9	1899		Lycianthes	biflora	(Lour.) Bitter	Asia-Temperate	China	China	Guangdong	Shantou		Chao-Chow-Fu [=Chaozhou], a city on the Han River, 24 miles N of Swatow [=Shantou]					23.67	N	116.63	E	DD	2-5km	GAZ	23.67	116.63	0	0
E	170763	131520		E00426473		Dalziel, J.M.		s.n.					0	0	0	s.d.	Lycianthes	biflora	(Lour.) Bitter	Asia-Temperate	China	China	Guangdong	Shantou		Chao-Chow-Fu [=Chaozhou], a city on the Han River, 24 miles N of Swatow [=Shantou]					23.67	N	116.63	E	DD	2-5km	GAZ	23.67	116.63	0	0
MO	184041	139988	4911067	MO-3055218		D'Arcy, W.G.		19272		Kao, Y.-.C.; Hsu, J.W. & Wang, J.-.P.			8	5	1998		Lycianthes	biflora	(Lour.) Bitter	Asia-Temperate	Eastern Asia	Taiwan	Kaohsiung Hsien			Da-Kun-Shan temple grounds	fruit red; shrub 80 cm tall	limestone ridge			25.5101	N	121.1956	E	DMS		SPEC	25.850278	121.332222	180	0
E	170465	131292		E00426501		Davis, P.H.		69213					10	1	1983		Lycianthes	biflora	(Lour.) Bitter	Asia-Tropical	Malesia	Malaysia	Pahang		Gunong Ulu Kali	Genting Highlands, summit area	annual?, 1 m; fruits red	edge of rainforest			3.26	N	101.47	E	DD	2-5km	GAZ	3.26	101.47	1700	0	ca.
CAL	174688	134247				Deb, D.B.		746					23	7	1953		Lycianthes	biflora	(Lour.) Bitter	Asia-Tropical	Indian Subcontinent	India	Manipur	Imphal West	Lamphelpat	'Lamphel'	flower white				24.825067	N	93.908987	E	DD	2-5km	GAZ	24.825067	93.908987	0	0
CAL	174689	134248				Deb, D.B.		859					24	7	1953		Lycianthes	biflora	(Lour.) Bitter	Asia-Tropical	Indian Subcontinent	India	Manipur		Imphal	College	herb; pink, unlike those of others				27.8074	N	93.9384	E	DD	2-5km	GAZ	27.8074	93.9384	0	0
CAL	174677	134240				Deb, D.B.		26139					26	6	1961		Lycianthes	biflora	(Lour.) Bitter	Asia-Tropical	Indian Subcontinent	India	Arunachal Pradesh		Lansang Forest	(Kothang) Tirap F.D. (NEFA)	herb; lvs alternate, ovate, lanceolate, acuminate; fl axillary fasicle of 4-5 calyx not enlarged in fruit; ovary 2-celled; forms societies in undergrowth	undergrowth			26.890845	N	95.374401	E	DD	>20km	GAZ	26.890845	95.374401	0	0
CAL	174678	134240				Deb, D.B.		26139					26	6	1961		Lycianthes	biflora	(Lour.) Bitter	Asia-Tropical	Indian Subcontinent	India	Arunachal Pradesh		Lansang Forest	(Kothang) Tirap F.D. (NEFA)	herb; lvs alternate, ovate, lanceolate, acuminate; fl axillary fasicle of 4-5 calyx not enlarged in fruit; ovary 2-celled; forms societies in undergrowth	undergrowth			26.890845	N	95.374401	E	DD	>20km	GAZ	26.890845	95.374401	0	0
CAL	174679	134241				Deb, D.B.		26406					2	8	1961		Lycianthes	biflora	(Lour.) Bitter	Asia-Tropical	Indian Subcontinent	India	Arunachal Pradesh	Tirap	Wakka	Rahu to Wakka T.F.D., NEFA	a herb				26.791608	N	95.440528	E	DD	2-5km	GAZ	26.791608	95.440528	0	0
CAL	174657	134223				Deb, D.B.		27174					22	1	1962		Lycianthes	biflora	(Lour.) Bitter	Asia-Tropical	Indian Subcontinent	India	Bihar		Nonpur		shrub, leaves pinnate; inflorescence axillary panicles				25.498906	N	86.040555	E	DD		GAZ	25.498906	86.040555	0	0
K	230279	174803		K000223496		Dransfield, J.		6329					28	2	1986		Lycianthes	biflora	(Lour.) Bitter	Asia-Tropical	Malesia	Malaysia	Sabah			Danum Valley, Ulu Segama, Sg. Palum Tambun	shrub on boulder; stem to 50 cm with divaricate branching; berries green, turning yellow then scarlet	lowland dipterocarp forest; riverside			4.981448	N	117.908249	E	DD	5-20k	GAZ	4.981448	117.908249	180	0	ca.
K	230352	174851		K000923150		Dransfield, J.		6705		Dransfield, S. & Boyce, P.C.			24	6	1989		Lycianthes	biflora	(Lour.) Bitter	Asia-Tropical	Malesia	Brunei Darussalam	Temburong			Sungai Temburong at Kuala Belalong, banks of Sungai Belalong	epiphytic shrub to 50 cm; stems tinged purplish; fruit green, then red	mixed dipterocarp forest on river banks; Setap shales			4.25	N	115.09	E	DMS	2-5km	SPEC	4.416667	115.15	25	0
L	230353	174851		L.2881514		Dransfield, J.		6705		Dransfield, S. & Boyce, P.C.			24	6	1989		Lycianthes	biflora	(Lour.) Bitter	Asia-Tropical	Malesia	Brunei Darussalam	Temburong			Sungai Temburong at Kuala Belalong, banks of Sungai Belalong	epiphytic shrub to 50 cm; stems tinged purplish; fruit green, then red	mixed dipterocarp forest on river banks; Setap shales			4.25	N	115.09	E	DMS	2-5km	SPEC	4.416667	115.15	25	0
BM	180058	138127		BM013420343		Du, H.B.	HNK-	2950		Quang, B.H.; Chinh, V.T.; The, P.V.; Kok, R.P.J. de; Xanthos, M.D.; et al.			15	10	2008		Lycianthes	biflora	(Lour.) Bitter	Asia-Tropical	Indo-China	Vietnam	Nghe An			Cay Da valley, Trung Huong hamlet, Yen Khe comm., Con Cuong, Nghe An	herb 50-60 cm; flower white	near the trail; limestone mountain; evergreen forest on limestone, lowland			18.59104	N	104.48088	E	DMS		SPEC	18.986222	104.802444	0	0
K	229337	174361		K000922833		Du, N.V.	HNK-	2798		Quang, B.H.; Chinh, V.T.; The, P.V.; Kok, R.P.J. de; Xanthos, M.D.; et al.			13	10	2008		Lycianthes	biflora	(Lour.) Bitter	Asia-Tropical	Indo-China	Vietnam	Nghe An			Khe Kem waterfall, Pu Mat National Park	herb; 50-100 cm; fruit red	closed evergreen forst on soil hills, mixed feralit; dominated by Dipterocarpaceae, Fagaceae and Lauraceae, wet.			18.58104	N	104.48088	E	DMS		SPEC	18.969556	104.802444	0	0
CAS	43584	41725	CAS-1004458			Dulong Jiang Investigation Team		230					7	11	1990		Lycianthes	biflora	(Lour.) Bitter	Asia-Temperate	China	China	Yunnan			Gaoligong Shan Region. Gongshan Xian, Pengdang Xiang. In the vicinity of Bibili Bridge, N of Gongshan on the W side of the Nu Jiang.					27.94645	N	98.651868	E	DD		GAZ	27.94645	98.651868	1540	0
CAS	43631	41772	CAS-1010240			Dulong Jiang Investigation Team		387					15	11	1990		Lycianthes	biflora	(Lour.) Bitter	Asia-Temperate	China	China	Yunnan			Gaoligong Shan Region. Gongshan Xian, Dulongjiang Xiang. In the vicinity of Bapo, on the E side of the Dulong Jiang.					27.864814	N	98.335957	E	DD	>20km	GAZ	27.864814	98.335957	1350	0
CAL	174197	133897	316331			Dunn, S.T.		3344					0	0	1905		Lycianthes	biflora	(Lour.) Bitter	Asia-Temperate	China	China	Fujian			sin. loc.					0		0					0	0	0	0
NY	169392	130357		1404890		Duyag, A.		76666					15	5	1929		Lycianthes	biflora	(Lour.) Bitter	Asia-Tropical	Malesia	Philippines	Luzon	Calabarzon	Mount Banahao	'Laguna province'	fruit green				14.0403	N	121.2933	E	DMS		GAZ	14.0675	121.4925	609	0
GH	170297	131145				East India Company		5903					0	0	0	s.d.	Lycianthes	biflora	(Lour.) Bitter	Asia-Tropical	Indian Subcontinent	India				'East Bengal'					0		0					0	0	0	0
NY	169391	130356		1404889		Eda�o, G.E.		716					10	12	1928		Lycianthes	biflora	(Lour.) Bitter	Asia-Tropical	Malesia	Philippines	Luzon	Bicol		Her-It River, Camarines Sur	shrub 1 m; fruit green	on slopes in forest			13.4	N	123.2023	E	DMS	2-5km	GAZ	13.666667	123.339722	975	0
NY	169393	130358		1404891		Eda�o, G.E.		852					5	12	1928		Lycianthes	biflora	(Lour.) Bitter	Asia-Tropical	Malesia	Philippines	Luzon	Bicol		Panagan River, Camarines Sur	shrub 1 m, 2 cm diam.; fruit red	on slopes in forest			13.5794	N	123.4782	E	DD	2-5km	GAZ	13.5794	123.4782	0	0
A	170453	131282				Elbert, J.		2956					12	8	1909		Lycianthes	biflora	(Lour.) Bitter	Asia-Tropical	Malesia	Indonesia	Sulawesi	Sulawesi Tenggara	Muna Island	'Insel Muna, Lombas'					5	S	12.52	E	DD	2-5km	GAZ	-5	12.52	30	0
E	41485	40149		E00273869		Elmer, A.D.E.		13828			isotype	Solanum mindanaense Elmer	0	9	1912		Lycianthes	biflora	(Lour.) Bitter	Asia-Tropical	Malesia	Philippines	Mindanao	Caraga		Cabadbaran, Mt. Urdaneta [=Mount Hilong-Hilong], Agusan province					9.165739	N	125.627537	E	DD		ARC	9.165739	125.627537	0	0
NY	169394	130359		1404875		Elmer, A.D.E.		13881					0	9	1912		Lycianthes	biflora	(Lour.) Bitter	Asia-Tropical	Malesia	Philippines	Mindanao	Caraga	Cabadbaran	Mt. Urdaneta [=Mount Hilong-Hilong], prov. of Agusan	quite rigid shrubs for their size in damp stony soil of a densely shaded steep slope near Catagan Creek at 2000ft; stem round, the thickness of a lead pencil, erect and few branched, a yard high; branches divaricate, green, horizontally spreading; leaves membranous, horizontal mainly, nearly flat, velvety green above, much lighter or relatively yellowish green beneath, the larger veins lividus; f…	damp stony soil of a densely shaded steep slope			9.084867	N	125.698673	E	DD	>20km	GAZ	9.084867	125.698673	0	0		baganba�gan	Manobo
E	169395	130359		E00426511		Elmer, A.D.E.		13881					0	9	1912		Lycianthes	biflora	(Lour.) Bitter	Asia-Tropical	Malesia	Philippines	Mindanao	Caraga	Cabadbaran	Mt. Urdaneta [=Mount Hilong-Hilong], prov. of Agusan	quite rigid shrubs for their size in damp stony soil of a densely shaded steep slope near Catagan Creek at 2000ft; stem round, the thickness of a lead pencil, erect and few branched, a yard high; branches divaricate, green, horizontally spreading; leaves membranous, horizontal mainly, nearly flat, velvety green above, much lighter or relatively yellowish green beneath, the larger veins lividus; f…	damp stony soil of a densely shaded steep slope			9.084867	N	125.698673	E	DD	>20km	GAZ	9.084867	125.698673	0	0		baganba�gan	Manobo
LAE	204675	130359	229585			Elmer, A.D.E.		13881					0	9	1912		Lycianthes	biflora	(Lour.) Bitter	Asia-Tropical	Malesia	Philippines	Mindanao	Caraga	Cabadbaran	Mt. Urdaneta [=Mount Hilong-Hilong], prov. of Agusan	quite rigid shrubs for their size in damp stony soil of a densely shaded steep slope near Catagan Creek at 2000ft; stem round, the thickness of a lead pencil, erect and few branched, a yard high; branches divaricate, green, horizontally spreading; leaves membranous, horizontal mainly, nearly flat, velvety green above, much lighter or relatively yellowish green beneath, the larger veins lividus; f…	damp stony soil of a densely shaded steep slope			9.084867	N	125.698673	E	DD	>20km	GAZ	9.084867	125.698673	0	0		baganba�gan	Manobo
L	204676	130359		L.2881492		Elmer, A.D.E.		13881					0	9	1912		Lycianthes	biflora	(Lour.) Bitter	Asia-Tropical	Malesia	Philippines	Mindanao	Caraga	Cabadbaran	Mt. Urdaneta [=Mount Hilong-Hilong], prov. of Agusan	quite rigid shrubs for their size in damp stony soil of a densely shaded steep slope near Catagan Creek at 2000ft; stem round, the thickness of a lead pencil, erect and few branched, a yard high; branches divaricate, green, horizontally spreading; leaves membranous, horizontal mainly, nearly flat, velvety green above, much lighter or relatively yellowish green beneath, the larger veins lividus; f…	damp stony soil of a densely shaded steep slope			9.084867	N	125.698673	E	DD	>20km	GAZ	9.084867	125.698673	0	0		baganba�gan	Manobo
BM	45009	43099		BM001018914		Elmer, A.D.E.		17592					0	6	1917		Lycianthes	biflora	(Lour.) Bitter	Asia-Tropical	Malesia	Philippines	Luzon	Calabarzon		Los Ba�os (Mt. Maquiling), Laguna Province					14.1358	N	121.19	E	DD		GEO-L	14.1358	121.19	0	0
A	169688	43099				Elmer, A.D.E.		17592					0	6	1917		Lycianthes	biflora	(Lour.) Bitter	Asia-Tropical	Malesia	Philippines	Luzon	Calabarzon		Los Ba�os (Mt. Maquiling), Laguna Province					14.1358	N	121.19	E	DD		GEO-L	14.1358	121.19	0	0
CAL	174109	43099	316491			Elmer, A.D.E.		17592					0	6	1917		Lycianthes	biflora	(Lour.) Bitter	Asia-Tropical	Malesia	Philippines	Luzon	Calabarzon		Los Ba�os (Mt. Maquiling), Laguna Province					14.1358	N	121.19	E	DD		GEO-L	14.1358	121.19	0	0
K	177037	43099		K000922586		Elmer, A.D.E.		17592					0	6	1917		Lycianthes	biflora	(Lour.) Bitter	Asia-Tropical	Malesia	Philippines	Luzon	Calabarzon		Los Ba�os (Mt. Maquiling), Laguna Province					14.1358	N	121.19	E	DD		GEO-L	14.1358	121.19	0	0
MO	183495	43099	834839			Elmer, A.D.E.		17592					0	6	1917		Lycianthes	biflora	(Lour.) Bitter	Asia-Tropical	Malesia	Philippines	Luzon	Calabarzon		Los Ba�os (Mt. Maquiling), Laguna Province					14.1358	N	121.19	E	DD		GEO-L	14.1358	121.19	0	0
G	213882	43099		G00415802		Elmer, A.D.E.		17592					0	6	1917		Lycianthes	biflora	(Lour.) Bitter	Asia-Tropical	Malesia	Philippines	Luzon	Calabarzon		Los Ba�os (Mt. Maquiling), Laguna Province					14.1358	N	121.19	E	DD		GEO-L	14.1358	121.19	0	0
BM	45062	43148		BM001018961		Elmer, A.D.E.		20597					0	10	1922		Lycianthes	biflora	(Lour.) Bitter	Asia-Tropical	Malesia	Malaysia	Sabah			Tawao [Tawau], Elphinstone Province, British North Borneo.					4.246483	N	117.888022	E	DD	2-5km	GAZ	4.246483	117.888022	0	0
NY	170276	43148		1404887		Elmer, A.D.E.		20597					0	10	1922		Lycianthes	biflora	(Lour.) Bitter	Asia-Tropical	Malesia	Malaysia	Sabah			Tawao [Tawau], Elphinstone Province, British North Borneo.					4.246483	N	117.888022	E	DD	2-5km	GAZ	4.246483	117.888022	0	0
A	170283	43148				Elmer, A.D.E.		20597					0	10	1922		Lycianthes	biflora	(Lour.) Bitter	Asia-Tropical	Malesia	Malaysia	Sabah			Tawao [Tawau], Elphinstone Province, British North Borneo.					4.246483	N	117.888022	E	DD	2-5km	GAZ	4.246483	117.888022	0	0
P	174918	43148		P00368996		Elmer, A.D.E.		20597					0	10	1922		Lycianthes	biflora	(Lour.) Bitter	Asia-Tropical	Malesia	Malaysia	Sabah			Tawao [Tawau], Elphinstone Province, British North Borneo.					4.246483	N	117.888022	E	DD	2-5km	GAZ	4.246483	117.888022	0	0
MO	183504	43148	959301			Elmer, A.D.E.		20597					0	10	1922		Lycianthes	biflora	(Lour.) Bitter	Asia-Tropical	Malesia	Malaysia	Sabah			Tawao [Tawau], Elphinstone Province, British North Borneo.					4.246483	N	117.888022	E	DD	2-5km	GAZ	4.246483	117.888022	0	0
K	230072	43148		K000923057		Elmer, A.D.E.		20597					0	10	1922		Lycianthes	biflora	(Lour.) Bitter	Asia-Tropical	Malesia	Malaysia	Sabah			Tawao [Tawau], Elphinstone Province, British North Borneo.					4.246483	N	117.888022	E	DD	2-5km	GAZ	4.246483	117.888022	0	0
A	170477	131303				Erwin, ?	S.	27459		Paul, ?			4	3	1969		Lycianthes	biflora	(Lour.) Bitter	Asia-Tropical	Malesia	Malaysia	Sarawak			Bukit Medagang, Padawan, 38 miles from Kuching	shrublet 3 ft tall, 1 inch girth; sepals 10 green; fruits green, ripening red	limestone slope			1.188178	N	110.269266	E	DD	>20km	GAZ	1.188178	110.269266	91	0
K	230047	131303		K000923034		Erwin, ?	S.	27459		Paul, ?			4	3	1969		Lycianthes	biflora	(Lour.) Bitter	Asia-Tropical	Malesia	Malaysia	Sarawak			Bukit Medagang, Padawan, 38 miles from Kuching	shrublet 3 ft tall, 1 inch girth; sepals 10 green; fruits green, ripening red	limestone slope			1.188178	N	110.269266	E	DD	>20km	GAZ	1.188178	110.269266	91	0
E	170760	131517		E00426475		Esquirol, J.H.		176					0	8	1904		Lycianthes	biflora	(Lour.) Bitter	Asia-Temperate	China	China	Guizhou			'Ma' t'chong, Pe' guy t'rey'		fleurs blanches			0		0					0	0	0	0
E	170710	131475		E00426474		Esquirol, J.H.		523					0	6	1905		Lycianthes	biflora	(Lour.) Bitter	Asia-Temperate	China	China	Guizhou			Kouy Tcheou [=Guizhou, missions near border with Yunnan and Vietnam]	fleur violette				0		0					0	0	0	0
E	170694	131459		E00426470		Esquirol, J.H.		544					0	7	1905		Lycianthes	biflora	(Lour.) Bitter	Asia-Temperate	China	China	Yunnan			'Tchen gong' [=Tengchong?, or Jinghong?]	fleurs blanches				25.29888	N	98.59722	E	DD	>20km	GAZ	25.29888	98.59722	0	0
E	170712	131477		E00426462		Esquirol, J.H.		3662					0	5	1912		Lycianthes	biflora	(Lour.) Bitter	Asia-Temperate	China	China	Guizhou			Kouy-Tcheou [=Guizhou, missions near border with Yunnan and Vietnam]	fleurs blanches	four�es, lisieres des bois			0		0					0	0	800	0
K	229407	174428		K000922871		Evans, J.H.M.		s.n.					0	0	0	s.d.	Lycianthes	biflora	(Lour.) Bitter	Asia-Tropical	Malesia	Malaysia	Pahang		Gunong Senyum		flowers white with red venation				3.706814	N	102.433759	E	DD		GAZ	3.706814	102.433759	0	0
K	230306	174824		K000923124		Everett, B.	FRI-	13774					4	12	1969		Lycianthes	biflora	(Lour.) Bitter	Asia-Tropical	Malesia	Malaysia	Selangor		Bukit Enggang	N-Facing slope of Bukit Enggang	seedling; white petals, yellow anthers	disturbed forest			3.087151	N	101.799737	E	DD	<2km	SPEC	3.087151	101.799737	304	0
L	230307	174824		L.2859623		Everett, B.	FRI-	13774					4	12	1969		Lycianthes	biflora	(Lour.) Bitter	Asia-Tropical	Malesia	Malaysia	Selangor		Bukit Enggang	N-Facing slope of Bukit Enggang	seedling; white petals, yellow anthers	disturbed forest			3.087151	N	101.799737	E	DD	<2km	SPEC	3.087151	101.799737	304	0
A	170764	131521				Expeditio Biologica Sino-Rossica 1955		1236					20	5	1955		Lycianthes	biflora	(Lour.) Bitter	Asia-Temperate	China	China	Yunnan		Lunlin	about 3 km S of Lunlin [label in Russian]					0		0					0	0	1550	0
W	6565	6643	1893-175			Faber, E.		s.n.			possible type ?	Lycianthes biflora (Lour.) Bitter subsp. hupehensis Bitter	0	0	0		Lycianthes	biflora	(Lour.) Bitter	Asia-Temperate	China	China	Hubei			Hupei					0		0					0	0	0	0
G	213905	161880		G00415779		Faber, E.		s.n.					0	0	0	s.d.	Lycianthes	biflora	(Lour.) Bitter	Asia-Temperate	China	China	Guangdong			'Tung-Kun' [near Dongguan]					23.03	N	113.45	E	DMS	2-5km	GAZ	23.05	113.75	0	0
NY	170724	131487		1405000		Fang, W.P.		2569					5	8	1928		Lycianthes	biflora	(Lour.) Bitter	Asia-Temperate	China	China	Sichuan	Leshan	Emei Shan	Mt. Omei	herb 2 m; flower purple	in thickets			29.529729	N	103.333939	E	DD	>20km	GAZ	29.529729	103.333939	1219	1371
E	170725	131487		E00426458		Fang, W.P.		2569					5	8	1928		Lycianthes	biflora	(Lour.) Bitter	Asia-Temperate	China	China	Sichuan	Leshan	Emei Shan	Mt. Omei	herb 2 m; flower purple	in thickets			29.529729	N	103.333939	E	DD	>20km	GAZ	29.529729	103.333939	1219	1371
US	213017	131487	1525279	2840687		Fang, W.P.		2569					5	8	1928		Lycianthes	biflora	(Lour.) Bitter	Asia-Temperate	China	China	Sichuan	Leshan	Emei Shan	Mt. Omei	herb 2 m; flower purple	in thickets			29.529729	N	103.333939	E	DD	>20km	GAZ	29.529729	103.333939	1219	1371
A	170727	131489		619899		Fang, W.P.		15748					4	1	1941		Lycianthes	biflora	(Lour.) Bitter	Asia-Temperate	China	China	Sichuan	Leshan	Emei Shan	Omei-hsien, Mt. Omei	small shrub; fruit dark red, globose				29.529729	N	103.333939	E	DD	>20km	GAZ	29.529729	103.333939	0	0
A	170729	131491		619894		Fang, W.P.		17850					29	9	1941		Lycianthes	biflora	(Lour.) Bitter	Asia-Temperate	China	China	Sichuan	Leshan	Emei Shan	Omei-hsien, Mt. Omei					29.590194	N	103.379949	E	DD	>20km	GAZ	29.590194	103.379949	800	0
BM	44921	43014		BM001018827		Faurie, U.		318					0	5	1903		Lycianthes	biflora	(Lour.) Bitter	Asia-Temperate	Eastern Asia	Taiwan				inter rudera Maimyanca					0		0					0	0	0	0
W	156781	43014	1904-0008125			Faurie, U.		318					0	5	1903		Lycianthes	biflora	(Lour.) Bitter	Asia-Temperate	Eastern Asia	Taiwan				inter rudera Maimyanca					0		0					0	0	0	0
P	174919	43014		P00058809		Faurie, U.		318					0	5	1903		Lycianthes	biflora	(Lour.) Bitter	Asia-Temperate	Eastern Asia	Taiwan				inter rudera Maimyanca					0		0					0	0	0	0
P	174920	43014		P00058810		Faurie, U.		318					0	5	1903		Lycianthes	biflora	(Lour.) Bitter	Asia-Temperate	Eastern Asia	Taiwan				inter rudera Maimyanca					0		0					0	0	0	0
P	174923	43014		P00058811		Faurie, U.		318					0	5	1903		Lycianthes	biflora	(Lour.) Bitter	Asia-Temperate	Eastern Asia	Taiwan				inter rudera Maimyanca					0		0					0	0	0	0
BM	44924	43017		BM001018824		Faurie, U.		321					1	5	1903		Lycianthes	biflora	(Lour.) Bitter	Asia-Temperate	Eastern Asia	Taiwan	Taipei Hsien		Taipei	inter rudera Taipeh					0		0					0	0	0	0
P	174921	43017		P00058812		Faurie, U.		321					1	5	1903		Lycianthes	biflora	(Lour.) Bitter	Asia-Temperate	Eastern Asia	Taiwan	Taipei Hsien		Taipei	inter rudera Taipeh					0		0					0	0	0	0
P	174922	43017		P00058813		Faurie, U.		321					1	5	1903		Lycianthes	biflora	(Lour.) Bitter	Asia-Temperate	Eastern Asia	Taiwan	Taipei Hsien		Taipei	inter rudera Taipeh					0		0					0	0	0	0
BM	44922	43015		BM001018826		Faurie, U.		324					18	5	1903		Lycianthes	biflora	(Lour.) Bitter	Asia-Temperate	Eastern Asia	Taiwan	Taipei Hsien	Taipei	Danshui	inter rudera Tanesui					0		0					0	0	0	0
W	156782	43015	1904-0008131			Faurie, U.		324					18	5	1903		Lycianthes	biflora	(Lour.) Bitter	Asia-Temperate	Eastern Asia	Taiwan	Taipei Hsien	Taipei	Danshui	inter rudera Tanesui					0		0					0	0	0	0
P	174924	43015		P00058814		Faurie, U.		324					18	5	1903		Lycianthes	biflora	(Lour.) Bitter	Asia-Temperate	Eastern Asia	Taiwan	Taipei Hsien	Taipei	Danshui	inter rudera Tanesui					0		0					0	0	0	0
BM	44923	43016		BM001018825		Faurie, U.		641					0	12	1913		Lycianthes	biflora	(Lour.) Bitter	Asia-Temperate	Eastern Asia	Taiwan	Taipei Hsien	Taipei	Beitou District	Hokuto					0		0					0	0	0	0
P	174925	43016		P00058817		Faurie, U.		641					0	12	1913		Lycianthes	biflora	(Lour.) Bitter	Asia-Temperate	Eastern Asia	Taiwan	Taipei Hsien	Taipei	Beitou District	Hokuto					0		0					0	0	0	0
G	213876	43016		G00415785		Faurie, U.		641					0	12	1913		Lycianthes	biflora	(Lour.) Bitter	Asia-Temperate	Eastern Asia	Taiwan	Taipei Hsien	Taipei	Beitou District	Hokuto					0		0					0	0	0	0
G	213909	161884		G00415789		Faurie, U.		918	[a]				0	5	1909		Lycianthes	biflora	(Lour.) Bitter	Asia-Temperate	Eastern Asia	Taiwan				Maruyama		inter rudera			0		0					0	0	0	0
BM	44925	43018		BM001018823		Faurie, U.		1192					0	10	1914		Lycianthes	biflora	(Lour.) Bitter	Asia-Temperate	Eastern Asia	Taiwan				in monte Kwannin					0		0					0	0	0	0
P	174926	43018		P00058819		Faurie, U.		1192					0	10	1914		Lycianthes	biflora	(Lour.) Bitter	Asia-Temperate	Eastern Asia	Taiwan				in monte Kwannin					0		0					0	0	0	0
G	213873	43018		G00415782		Faurie, U.		1192					0	10	1914		Lycianthes	biflora	(Lour.) Bitter	Asia-Temperate	Eastern Asia	Taiwan				in monte Kwannin					0		0					0	0	0	0
BM	44926	43019		BM001018822		Faurie, U.		1481					0	12	1914		Lycianthes	biflora	(Lour.) Bitter	Asia-Temperate	Eastern Asia	Taiwan				An'san					0		0					0	0	762	0
P	174927	43019		P00058820		Faurie, U.		1481					0	12	1914		Lycianthes	biflora	(Lour.) Bitter	Asia-Temperate	Eastern Asia	Taiwan				An'san					0		0					0	0	762	0
G	213874	43019		G00415788		Faurie, U.		1481					0	12	1914		Lycianthes	biflora	(Lour.) Bitter	Asia-Temperate	Eastern Asia	Taiwan				An'san					0		0					0	0	762	0
BM	44920	43013		BM001018828		Faurie, U.		4104					0	7	1900		Lycianthes	biflora	(Lour.) Bitter	Asia-Temperate	Eastern Asia	Japan				Oshima (Suikui) inter rudera.					0		0					0	0	0	0
W	156783	43013	1904-0008133			Faurie, U.		4104					0	7	1900		Lycianthes	biflora	(Lour.) Bitter	Asia-Temperate	Eastern Asia	Japan				Oshima (Suikui) inter rudera.					0		0					0	0	0	0
P	174928	43013		P00058827		Faurie, U.		4104					0	7	1900		Lycianthes	biflora	(Lour.) Bitter	Asia-Temperate	Eastern Asia	Japan				Oshima (Suikui) inter rudera.					0		0					0	0	0	0
P	174929	43013		P00058828		Faurie, U.		4104					0	7	1900		Lycianthes	biflora	(Lour.) Bitter	Asia-Temperate	Eastern Asia	Japan				Oshima (Suikui) inter rudera.					0		0					0	0	0	0
P	174930	43013		P00058829		Faurie, U.		4104					0	7	1900		Lycianthes	biflora	(Lour.) Bitter	Asia-Temperate	Eastern Asia	Japan				Oshima (Suikui) inter rudera.					0		0					0	0	0	0
P	174931	43013		P00058830		Faurie, U.		4104					0	7	1900		Lycianthes	biflora	(Lour.) Bitter	Asia-Temperate	Eastern Asia	Japan				Oshima (Suikui) inter rudera.					0		0					0	0	0	0
G	213875	43013		G00415787		Faurie, U.		4104					0	7	1900		Lycianthes	biflora	(Lour.) Bitter	Asia-Temperate	Eastern Asia	Japan				Oshima (Suikui) inter rudera.					0		0					0	0	0	0
A	170708	131473		619919		Feng, K.M.		3061					24	10	1939		Lycianthes	biflora	(Lour.) Bitter	Asia-Temperate	China	China	Yunnan			S. Chungtien, Chiao-tou on Yangtze bank [=Chungtien, Chung-tien-hsien]	plant 3 ft.; fruit scarlet	open hillsides			27.833	N	99.6	E	DD	>20km	GAZ	27.833	99.6	1900	0
A	170707	131472		619916		Feng, K.M.		11392					21	8	1947		Lycianthes	biflora	(Lour.) Bitter	Asia-Temperate	China	China	Yunnan	Wenshan		Wen-shan Gsien, Shii-guu [=Wenshan City]	herb 2 ft.; fruit green; common	in mixed forests			23.22	N	104.15	E	DMS	2-5km	GAZ	23.366667	104.25	1450	0
A	170706	131471		619902		Feng, K.M.		12923					6	11	1947		Lycianthes	biflora	(Lour.) Bitter	Asia-Temperate	China	China	Yunnan	Pu'er		Mar-li-po, Hwang-jin-in [Malipo]	herb 3 ft; fruit deep crimson; common	in mixed forests			23.0732	N	104.4211	E	DMS	2-5km	GAZ	23.125556	104.703056	1400	1600
NY	169418	130381		1404874		F�nix, E.		3838					0	6	1907		Lycianthes	biflora	(Lour.) Bitter	Asia-Tropical	Malesia	Philippines	Luzon	Cagayan Valley	Batanes Islands	[georef to Batan Island]					20.410501	N	121.944861	E	DD		GAZ	20.410501	121.944861	0	0
US	213309	161679	1942627	2840673		Field, W.D.		21	y	Loew, O.G.			6	8	1945		Lycianthes	biflora	(Lour.) Bitter	Asia-Temperate	Eastern Asia	Japan	Ryuku Islands		Okinawa	Kaniku, Nakagami					0		0					0	0	0	0
US	213325	161694	1942574	2840670		Field, W.D.		42		Loew, O.G.			23	9	1945		Lycianthes	biflora	(Lour.) Bitter	Asia-Temperate	Eastern Asia	Japan	Ryuku Islands		Okinawa	Mizuto Mura, Nishibaru (Nahagami)		shaded village			0		0					0	0	0	0
CAL	174736	134292	315655			Fischer, C.E.C.		417					27	8	1905		Lycianthes	biflora	(Lour.) Bitter	Asia-Tropical	Indian Subcontinent	India	Tamil Nadu		Coimbatore						0		0					0	0	0	0
CAL	174734	134290	315654			Fischer, C.E.C.		2741					14	5	1911		Lycianthes	biflora	(Lour.) Bitter	Asia-Tropical	Indian Subcontinent	India	Kerala			Varadimala-Bolampatti Hills, Coimbatore District [Attabadi region of W Ghats, georef to near Attapadi]					11.07264	N	76.54353	E	DD	>20km	GAZ	11.07264	76.54353	1371	0
A	170418	131255				Floto, F.		7615					21	7	1959		Lycianthes	biflora	(Lour.) Bitter	Asia-Tropical	Indo-China	Thailand	West	Tak		between Tak and Mae Sot	plant with white flowers and red berries				16.771794	N	98.928413	E	DD		GAZ	16.771794	98.928413	400	0	ca.
BM	45026	43112		BM001018932		Floyd, A.G.		7459					9	6	1955		Lycianthes	biflora	(Lour.) Bitter	Asia-Tropical	Malesia	Papua New Guinea	Morobe			1955 Planting area, Bulolo. Morobe District, T.N.G.	small shrub about 4' high; leaves tomentose greyish green, flaccid; fls pale mauve with yellow connate anthers; fruit a succulent globular red berry; calyx accrescent with narrow lobes	On forest edge.			7.1	S	146.05	E	DMS		SPEC	-7.166667	146.083333	1067	0
K	177007	43112		K000922521		Floyd, A.G.		7459					9	6	1955		Lycianthes	biflora	(Lour.) Bitter	Asia-Tropical	Malesia	Papua New Guinea	Morobe			1955 Planting area, Bulolo. Morobe District, T.N.G.	small shrub about 4' high; leaves tomentose greyish green, flaccid; fls pale mauve with yellow connate anthers; fruit a succulent globular red berry; calyx accrescent with narrow lobes	On forest edge.			7.1	S	146.05	E	DMS		SPEC	-7.166667	146.083333	1067	0
US	203910	43112	2410084	2840723		Floyd, A.G.		7459					9	6	1955		Lycianthes	biflora	(Lour.) Bitter	Asia-Tropical	Malesia	Papua New Guinea	Morobe			1955 Planting area, Bulolo. Morobe District, T.N.G.	small shrub about 4' high; leaves tomentose greyish green, flaccid; fls pale mauve with yellow connate anthers; fruit a succulent globular red berry; calyx accrescent with narrow lobes	On forest edge.			7.1	S	146.05	E	DMS		SPEC	-7.166667	146.083333	1067	0
LAE	204526	43112	16326			Floyd, A.G.		7459					9	6	1955		Lycianthes	biflora	(Lour.) Bitter	Asia-Tropical	Malesia	Papua New Guinea	Morobe			1955 Planting area, Bulolo. Morobe District, T.N.G.	small shrub about 4' high; leaves tomentose greyish green, flaccid; fls pale mauve with yellow connate anthers; fruit a succulent globular red berry; calyx accrescent with narrow lobes	On forest edge.			7.1	S	146.05	E	DMS		SPEC	-7.166667	146.083333	1067	0
BM	45025	43111		BM001018933		Floyd, A.G.		7509					15	6	1955		Lycianthes	biflora	(Lour.) Bitter	Asia-Tropical	Malesia	Papua New Guinea	Morobe			1955 Planting area, Bulolo. Morobe District, T.N.G.	herbaceous annual about 3' high; leaves simple flaccid dull green sparsely tomentose; flowers in axillary pairs; corolla mauve; fruit globular red	A weed along snigging tracks and cleared patches in forest.			7.1	S	146.05	E	DMS		SPEC	-7.166667	146.083333	1067	0
K	176262	43111		K000922515		Floyd, A.G.		7509					15	6	1955		Lycianthes	biflora	(Lour.) Bitter	Asia-Tropical	Malesia	Papua New Guinea	Morobe			1955 Planting area, Bulolo. Morobe District, T.N.G.	herbaceous annual about 3' high; leaves simple flaccid dull green sparsely tomentose; flowers in axillary pairs; corolla mauve; fruit globular red	A weed along snigging tracks and cleared patches in forest.			7.1	S	146.05	E	DMS		SPEC	-7.166667	146.083333	1067	0
LAE	204520	43111	16324			Floyd, A.G.		7509					15	6	1955		Lycianthes	biflora	(Lour.) Bitter	Asia-Tropical	Malesia	Papua New Guinea	Morobe			1955 Planting area, Bulolo. Morobe District, T.N.G.	herbaceous annual about 3' high; leaves simple flaccid dull green sparsely tomentose; flowers in axillary pairs; corolla mauve; fruit globular red	A weed along snigging tracks and cleared patches in forest.			7.1	S	146.05	E	DMS		SPEC	-7.166667	146.083333	1067	0
BM	45044	43130		BM001018940		Forbes, H.O.		507					0	0	1879		Lycianthes	biflora	(Lour.) Bitter	Asia-Tropical	Malesia	Indonesia	Java			'West Java'					0		0					0	0	0	0
CAL	174158	43130	315598			Forbes, H.O.		507					0	0	1879		Lycianthes	biflora	(Lour.) Bitter	Asia-Tropical	Malesia	Indonesia	Java			'West Java'					0		0					0	0	0	0
BM	45029	43115		BM001018929		Forbes, H.O.		794					0	0	1880		Lycianthes	biflora	(Lour.) Bitter	Asia-Tropical	Malesia	Indonesia	Java			'South East Java'					0		0					0	0	0	0
CAL	174147	43115	315690			Forbes, H.O.		794					0	0	1880		Lycianthes	biflora	(Lour.) Bitter	Asia-Tropical	Malesia	Indonesia	Java			'South East Java'					0		0					0	0	0	0
CAL	174148	43115	315691			Forbes, H.O.		794					0	0	1880		Lycianthes	biflora	(Lour.) Bitter	Asia-Tropical	Malesia	Indonesia	Java			'South East Java'					0		0					0	0	0	0
BM	45024	43110		BM001018934		Forbes, H.O.		882					10	4	1886		Lycianthes	biflora	(Lour.) Bitter	Asia-Tropical	Malesia	Papua New Guinea	Central			[Merska Hills] Sogeri Region.	small herbaceous shrub; fruit scented				9.2845	S	147.3137	E	DMS		SPEC	-9.479167	147.526944	762	0
CAL	174144	43110	315671			Forbes, H.O.		882					10	4	1886		Lycianthes	biflora	(Lour.) Bitter	Asia-Tropical	Malesia	Papua New Guinea	Central			[Merska Hills] Sogeri Region.	small herbaceous shrub; fruit scented				9.2845	S	147.3137	E	DMS		SPEC	-9.479167	147.526944	762	0
P	174932	43110		P00368997		Forbes, H.O.		882					10	4	1886		Lycianthes	biflora	(Lour.) Bitter	Asia-Tropical	Malesia	Papua New Guinea	Central			[Merska Hills] Sogeri Region.	small herbaceous shrub; fruit scented				9.2845	S	147.3137	E	DMS		SPEC	-9.479167	147.526944	762	0
MEL	230174	43110		MEL0625389A		Forbes, H.O.		882					10	4	1886		Lycianthes	biflora	(Lour.) Bitter	Asia-Tropical	Malesia	Papua New Guinea	Central			[Merska Hills] Sogeri Region.	small herbaceous shrub; fruit scented				9.2845	S	147.3137	E	DMS		SPEC	-9.479167	147.526944	762	0
BM	45021	43144		BM001018921		Forbes, H.O.		949			syntype	Lycianthes biflora (Lour.) Bitter var. sparsiloba Bitter	10	3	1880		Lycianthes	biflora	(Lour.) Bitter	Asia-Tropical	Malesia	Indonesia	Java	West Java		Preanger [=Parahyangan or Priangan]	spreading shrub				7.214684	S	107.464399	E	DD	2-5km	GAZ	-7.214684	107.464399	1432	0
BM	45058	43144		BM001018965		Forbes, H.O.		949			syntype	Lycianthes biflora (Lour.) Bitter var. sparsiloba Bitter	10	3	1880		Lycianthes	biflora	(Lour.) Bitter	Asia-Tropical	Malesia	Indonesia	Java	West Java		Preanger [=Parahyangan or Priangan]	spreading shrub				7.214684	S	107.464399	E	DD	2-5km	GAZ	-7.214684	107.464399	1432	0
CAL	174145	43144	315692			Forbes, H.O.		949			syntype	Lycianthes biflora (Lour.) Bitter var. sparsiloba Bitter	10	3	1880		Lycianthes	biflora	(Lour.) Bitter	Asia-Tropical	Malesia	Indonesia	Java	West Java		Preanger [=Parahyangan or Priangan]	spreading shrub				7.214684	S	107.464399	E	DD	2-5km	GAZ	-7.214684	107.464399	1432	0
BM	45031	43117		BM001018927		Forbes, H.O.		974	a				0	0	1880		Lycianthes	biflora	(Lour.) Bitter	Asia-Tropical	Malesia	Indonesia	Java			'South East Java'					0		0					0	0	0	0
BM	45019	43105		BM001018923		Forbes, H.O.		995					16	3	1880		Lycianthes	biflora	(Lour.) Bitter	Asia-Tropical	Malesia	Indonesia	Java	West Java		'Preanger' (on BM sheet - South East Java) [=Parahyangan or Priangan]	shrub				7.214684	S	107.464399	E	DD	2-5km	GAZ	-7.214684	107.464399	0	0
CAL	174146	43105	315689			Forbes, H.O.		995					16	3	1880		Lycianthes	biflora	(Lour.) Bitter	Asia-Tropical	Malesia	Indonesia	Java	West Java		'Preanger' (on BM sheet - South East Java) [=Parahyangan or Priangan]	shrub				7.214684	S	107.464399	E	DD	2-5km	GAZ	-7.214684	107.464399	0	0
BM	45016	43102		BM001018926		Forbes, H.O.		1001	C				0	0	1880		Lycianthes	biflora	(Lour.) Bitter	Asia-Tropical	Malesia	Indonesia	Java			'South East Java'					0		0					0	0	0	0
BM	45080	43166		BM001018985		Forbes, H.O.		3464					2	3	1883		Lycianthes	biflora	(Lour.) Bitter	Asia-Tropical	Malesia	Timor Leste				Fatunaba	straggling shrub; fls white; fr scented	In damp shade.			0		0					0	0	518	0
CAL	174142	43166	315669			Forbes, H.O.		3464					2	3	1883		Lycianthes	biflora	(Lour.) Bitter	Asia-Tropical	Malesia	Timor Leste				Fatunaba	straggling shrub; fls white; fr scented	In damp shade.			0		0					0	0	518	0
CAL	174143	43166	315670			Forbes, H.O.		3464					2	3	1883		Lycianthes	biflora	(Lour.) Bitter	Asia-Tropical	Malesia	Timor Leste				Fatunaba	straggling shrub; fls white; fr scented	In damp shade.			0		0					0	0	518	0
K	167650	129216		K000922367		Ford, C.A.		124					0	8	1887		Lycianthes	biflora	(Lour.) Bitter	Asia-Temperate	China	China	Guangdong			sin. loc.					0		0					0	0	0	0
A	170334	131180				Foreman, D.B.	LAE-	60242		Vinas, A.			1	10	1973		Lycianthes	biflora	(Lour.) Bitter	Asia-Tropical	Malesia	Papua New Guinea	Central			subdistrict Port Moresby, on ridge below Boridi village	shrub; leaves mid green; flowers white; fruit green, turning red	secondary forest on ridge			9.05	S	147.38	E	DMS	2-5km	SPEC	-9.083333	147.633333	920	0
LAE	204528	131180	211084			Foreman, D.B.	LAE-	60242		Vinas, A.			1	10	1973		Lycianthes	biflora	(Lour.) Bitter	Asia-Tropical	Malesia	Papua New Guinea	Central			subdistrict Port Moresby, on ridge below Boridi village	shrub; leaves mid green; flowers white; fruit green, turning red	secondary forest on ridge			9.05	S	147.38	E	DMS	2-5km	SPEC	-9.083333	147.633333	920	0
BM	44908	43001		BM001018814		Forrest, G.		7898					0	5	1912		Lycianthes	biflora	(Lour.) Bitter	Asia-Temperate	China	China	Yunnan		Tengchong	around Tengyueh, Lat. 25 degrees N	plant 1.5-2.5 ft; corolla white or flushed rose, anthers golden yellow	stony situations			25.053905	N	98.395826	E	DD	>20km	GAZ	25.053905	98.395826	1829	0
E	127366	43001		E00426453		Forrest, G.		7898					0	5	1912		Lycianthes	biflora	(Lour.) Bitter	Asia-Temperate	China	China	Yunnan		Tengchong	around Tengyueh, Lat. 25 degrees N	plant 1.5-2.5 ft; corolla white or flushed rose, anthers golden yellow	stony situations			25.053905	N	98.395826	E	DD	>20km	GAZ	25.053905	98.395826	1829	0
K	167637	43001		K000922385		Forrest, G.		7898					0	5	1912		Lycianthes	biflora	(Lour.) Bitter	Asia-Temperate	China	China	Yunnan		Tengchong	around Tengyueh, Lat. 25 degrees N	plant 1.5-2.5 ft; corolla white or flushed rose, anthers golden yellow	stony situations			25.053905	N	98.395826	E	DD	>20km	GAZ	25.053905	98.395826	1829	0
K	167663	129227		K000922384		Forrest, G.		7972					0	5	1912		Lycianthes	biflora	(Lour.) Bitter	Asia-Temperate	China	China	Yunnan			hills to E of Tengyueh, lat. 25 degrees N	half shrubby plant of 2-3 ft; flowers rosy white	dry stony situations on the hills			25.053905	N	98.395826	E	DD	>20km	GAZ	25.053905	98.395826	1829	2134
E	170676	129227		E00426454		Forrest, G.		7972					0	5	1912		Lycianthes	biflora	(Lour.) Bitter	Asia-Temperate	China	China	Yunnan			hills to E of Tengyueh, lat. 25 degrees N	half shrubby plant of 2-3 ft; flowers rosy white	dry stony situations on the hills			25.053905	N	98.395826	E	DD	>20km	GAZ	25.053905	98.395826	1829	2134
BM	44941	43034		BM001018845		Forrest, G.		8125					0	6	1912		Lycianthes	biflora	(Lour.) Bitter	Asia-Temperate	China	China	Yunnan		Tengchong	hills to S of Tengyueh, lat. 25 degrees N	plant of 1-2 ft; flowers pale purple, anthers golden yellow	open situations on hills			25.053905	N	98.395826	E	DD	>20km	GAZ	25.053905	98.395826	1980	0	ca.
K	167636	43034		K000922383		Forrest, G.		8125					0	6	1912		Lycianthes	biflora	(Lour.) Bitter	Asia-Temperate	China	China	Yunnan		Tengchong	hills to S of Tengyueh, lat. 25 degrees N	plant of 1-2 ft; flowers pale purple, anthers golden yellow	open situations on hills			25.053905	N	98.395826	E	DD	>20km	GAZ	25.053905	98.395826	1980	0	ca.
E	170677	43034		E00792530		Forrest, G.		8125					0	6	1912		Lycianthes	biflora	(Lour.) Bitter	Asia-Temperate	China	China	Yunnan		Tengchong	hills to S of Tengyueh, lat. 25 degrees N	plant of 1-2 ft; flowers pale purple, anthers golden yellow	open situations on hills			25.053905	N	98.395826	E	DD	>20km	GAZ	25.053905	98.395826	1980	0	ca.
BM	44940	43033		BM001018846		Forrest, G.		8650					0	7	1912		Lycianthes	biflora	(Lour.) Bitter	Asia-Temperate	China	China	Yunnan			Shweli valley, Lat. 25 degrees N	plant 3-5 ft.; flowers white, flushed blue exterior, anthers golden yellow	open situations			25.053905	N	98.395826	E	DD	>20km	GAZ	25.053905	98.395826	1829	0
E	127369	43033		E00426452		Forrest, G.		8650					0	7	1912		Lycianthes	biflora	(Lour.) Bitter	Asia-Temperate	China	China	Yunnan			Shweli valley, Lat. 25 degrees N	plant 3-5 ft.; flowers white, flushed blue exterior, anthers golden yellow	open situations			25.053905	N	98.395826	E	DD	>20km	GAZ	25.053905	98.395826	1829	0
A	170651	43033		619901		Forrest, G.		8650					0	7	1912		Lycianthes	biflora	(Lour.) Bitter	Asia-Temperate	China	China	Yunnan			Shweli valley, Lat. 25 degrees N	plant 3-5 ft.; flowers white, flushed blue exterior, anthers golden yellow	open situations			25.053905	N	98.395826	E	DD	>20km	GAZ	25.053905	98.395826	1829	0
BM	44909	43002		BM001018813		Forrest, G.		10590					0	7	1913		Lycianthes	biflora	(Lour.) Bitter	Asia-Temperate	China	China	Yunnan			On the descent to the Yangtze from the eastern boundary of the Lichiang [Lijiang] valley, Lat. 27 degrees 15 min N	Shrubby plant of 4-5ft. Flowers dull yellowish-white. Fruits dull red.	Open stony pasture			27.5	N	115.3	E	DMS	>20km	GAZ	27.833333	115.5	2743	0
E	127371	43002		E00426466		Forrest, G.		10590					0	7	1913		Lycianthes	biflora	(Lour.) Bitter	Asia-Temperate	China	China	Yunnan			On the descent to the Yangtze from the eastern boundary of the Lichiang [Lijiang] valley, Lat. 27 degrees 15 min N	Shrubby plant of 4-5ft. Flowers dull yellowish-white. Fruits dull red.	Open stony pasture			27.5	N	115.3	E	DMS	>20km	GAZ	27.833333	115.5	2743	0
K	167634	43002		K000922377		Forrest, G.		10590					0	7	1913		Lycianthes	biflora	(Lour.) Bitter	Asia-Temperate	China	China	Yunnan			On the descent to the Yangtze from the eastern boundary of the Lichiang [Lijiang] valley, Lat. 27 degrees 15 min N	Shrubby plant of 4-5ft. Flowers dull yellowish-white. Fruits dull red.	Open stony pasture			27.5	N	115.3	E	DMS	>20km	GAZ	27.833333	115.5	2743	0
BM	44911	43004		BM001018811		Forrest, G.		11035					0	9	1913		Lycianthes	biflora	(Lour.) Bitter	Asia-Temperate	China	China	Yunnan			Yong-Pe mountains, 26 degrees 45 min N	Shrubby plant of 2-4 ft. Flowers pale purple, anthers orange.	Open dry situations on the margins of thickets.			27.5	N	115.3	E	DMS	>20km	GAZ	27.833333	115.5	3000	0	ca
E	127372	43004		E00426464		Forrest, G.		11035					0	9	1913		Lycianthes	biflora	(Lour.) Bitter	Asia-Temperate	China	China	Yunnan			Yong-Pe mountains, 26 degrees 45 min N	Shrubby plant of 2-4 ft. Flowers pale purple, anthers orange.	Open dry situations on the margins of thickets.			27.5	N	115.3	E	DMS	>20km	GAZ	27.833333	115.5	3000	0	ca
K	167638	43004		K000922390		Forrest, G.		11035					0	9	1913		Lycianthes	biflora	(Lour.) Bitter	Asia-Temperate	China	China	Yunnan			Yong-Pe mountains, 26 degrees 45 min N	Shrubby plant of 2-4 ft. Flowers pale purple, anthers orange.	Open dry situations on the margins of thickets.			27.5	N	115.3	E	DMS	>20km	GAZ	27.833333	115.5	3000	0	ca
E	145808	111125		E00426465		Forrest, G.		18237					0	7	1919		Lycianthes	biflora	(Lour.) Bitter	Asia-Temperate	China	China	Yunnan			N Maikla-Salwen divide, Lat, 26 degrees 20 min N	shrubby 3-5 ft; flowers creamy yellow, anthers yellow	in scrub by streams			0		0					0	0	2100	0	ca
K	167639	111125		K000922391		Forrest, G.		18237					0	7	1919		Lycianthes	biflora	(Lour.) Bitter	Asia-Temperate	China	China	Yunnan			N Maikla-Salwen divide, Lat, 26 degrees 20 min N	shrubby 3-5 ft; flowers creamy yellow, anthers yellow	in scrub by streams			0		0					0	0	2100	0	ca
BM	44939	43032		BM001018847		Forrest, G.		24674					0	7	1924		Lycianthes	biflora	(Lour.) Bitter	Asia-Temperate	China	China	Yunnan			On the Shweli-Salwin divide	Plant of 4-5ft. Flowers white.	Margins of thickets and by streams.			25.4	N	98.45	E	DMS		SPEC	25.666667	98.75	2500	0	ca.
E	170678	43032		E00792528		Forrest, G.		24674					0	7	1924		Lycianthes	biflora	(Lour.) Bitter	Asia-Temperate	China	China	Yunnan			On the Shweli-Salwin divide	Plant of 4-5ft. Flowers white.	Margins of thickets and by streams.			25.4	N	98.45	E	DMS		SPEC	25.666667	98.75	2500	0	ca.
US	213327	161696	2647387	2840668		Fosberg, F.R.		37656					21	6	1956		Lycianthes	biflora	(Lour.) Bitter	Asia-Temperate	Eastern Asia	Japan	Ryuku Islands		Ishigakijima	'Ishigaki Shima', Ntana Yama, ridge above Ozato	rare along trail; branched herb 0.8 m; fruit bright red, soft	degraded, tangled forest, dominantly Ficus			0		0					0	0	100	150
US	213326	161695	2647386	2840669		Fosberg, F.R.		37890					5	7	1956		Lycianthes	biflora	(Lour.) Bitter	Asia-Temperate	Eastern Asia	Japan	Ryuku Islands		Ishigakijima	'Ishigaki Shima', Kara Gawa, 2 km S of Hirakubo	rare; branched herb 0.5 m; fruit red, fleshy	low rather dry wooded ridge			0		0					0	0	60	0
BM	130782	99097		BM001035653		Fujikawa, K.		53378		Kano, K.; Matsumoto, M.; Yasuda, S. & Mang, H.			11	8	2008		Lycianthes	biflora	(Lour.) Bitter	Asia-Tropical	Indo-China	Myanmar (Burma)	Chin	Mindat District	Kanpetlet	Along the roadside between Kanpetlet and 16 miles base camp of Natma Taung (Mt. Victoria), Natma Taung National Park	Shrub, 60 cm. Flowers white	Evergreen forest. Wet shady place, roadside			21.216704	N	93.988238	E	DD		GAZ	21.216704	93.988238	2300	0
BM	130772	99087		BM001035643		Fujikawa, K.		89302		Watthana, S.; Kertsawang, K.; Man, L.S. & Shine, L.			26	5	2012		Lycianthes	biflora	(Lour.) Bitter	Asia-Tropical	Indo-China	Myanmar (Burma)	Chin	Mindat District	Mindat	Ca. 37 miles (Mindat-Matupi) from Mindat, Mindat Township, Natma Taung National Park	Flowers white	Evergreen forest, shade			21.3359	N	93.48003	E	DMS		SPEC	21.566389	93.800083	2460	0
BM	130767	99082		BM001035638		Fujikawa, K.		89469		Watthana, S.; Kertsawang, K.; Man, L.S. & Shine, L.			29	5	2012		Lycianthes	biflora	(Lour.) Bitter	Asia-Tropical	Indo-China	Myanmar (Burma)	Chin	Mindat District	Kanpetlet	Ca. 1-2 miles from tentrance of National Park, between Kanpetlet and 10 miles base camp of Natma Taung (Mt. Victoria), Natma Taung National Pak	Scandens. Flowers white	Secondary forest, sunny place			21.12196	N	94.01316	E	DMS		SPEC	21.205444	94.025444	2080	0
BM	130766	99081		BM001035637		Fujikawa, K.		89521		Watthana, S.; Kertsawang, K.; Man, L.S. & Shine, L.			29	5	2012		Lycianthes	biflora	(Lour.) Bitter	Asia-Tropical	Indo-China	Myanmar (Burma)	Chin	Mindat District	Kanpetlet	Ca. 4-8 miles from tentrance of National Park, between Kanpetlet and 10 miles base camp of Natma Taung (Mt. Victoria), Natma Taung National Pak	Flowers white	Evergreen forest, semi-shade			21.12196	N	94.01316	E	DMS		SPEC	21.205444	94.025444	2200	2600	ca.
BM	130781	99096		BM001035652		Fujikawa, K.		94109		Srisanga, P.; Maknoi, C.; Man, L.S. & Shine, L.			21	8	2013		Lycianthes	biflora	(Lour.) Bitter	Asia-Tropical	Indo-China	Myanmar (Burma)	Chin	Mindat District	Kanpetlet	6 miles from entrance of Natma Taung National Park, along unpaved road between Kanpetlet and 10 miles base camp of National Park, Natma Taung National Park	Shrub 40 cm in height. Flowers white, fruits green in immature	Evergreen forest. Forest edge, shade			20.13131	N	93.58412	E	DMS		SPEC	20.220306	93.978111	2400	0
BM	130797	99111		BM001035667		Fujikawa, K.		94293		Srisanga, P.; Maknoi, C.; Soe, T.M.; Man, L.; Tin, T. & Shine, L.			23	8	2013		Lycianthes	biflora	(Lour.) Bitter	Asia-Tropical	Indo-China	Myanmar (Burma)	Chin	Mindat District	Kanpetlet	Along foot path and unpaved new car road between Kanpetlet and Yelong Pan village, Kanpetlet Township, Natma Taung National Park	Herb 80 cm in height. Flowers white	Secondary evergreen forest. Shady place along foot path			21.13079	N	94.03464	E	DMS		SPEC	21.218861	94.062889	1260	1435
MBK	129449	98244	255595			Fujikawa, K.		95404		Srisanga, P.; Maknoi, C.; Man, L.S. & Shine, L.			11	9	2013		Lycianthes	biflora	(Lour.) Bitter	Asia-Tropical	Indo-China	Myanmar (Burma)	Chin	Mindat District	Kanpetlet	along new constructed road between hydropower station (below Kanpetlet) and Saw Loung village, Kanpetlet Township	Shrub ca. 80 cm in height. Flowers pink, fruits red	Evergreen forest, shade			21.193431	N	94.051476	E	DD	2-5km	GAZ	21.193431	94.051476	1000	1200	ca.
BM	130807	99121		BM001035677		Funakoshi, H.		85366		Man, H.; Man, L.S.; Shein, L. & Htay, W.M.			15	9	2011		Lycianthes	biflora	(Lour.) Bitter	Asia-Tropical	Indo-China	Myanmar (Burma)	Chin	Mindat District	Yelongpan village	Between Kanpetlet and Yelong Pan Village					21.12638	N	94.02556	E	DM		SPEC	21.210633	94.0426	1445	0
K	228780	173868		K001152356		Furuse, M.		39791					18	5	1962		Lycianthes	biflora	(Lour.) Bitter	Asia-Temperate	Eastern Asia	Japan	Kyushu	Kagoshima		prov. Ohsumi, Amboo Yaku-machi, Is. Yaku-shima		seaside			30.336936	N	130.518517	E	DD		GAZ	30.336936	130.518517	2	30
K	228778	173867		K001152358		Furuse, M.		44780					6	12	1966		Lycianthes	biflora	(Lour.) Bitter	Asia-Temperate	Eastern Asia	Japan	Kyushu	Kagoshima		about Sima-jiri, China-choo Is. Oki-yerabu, Iss. Amami [georef to Amami Island]					28.290635	N	129.393579	E	DD		GAZ	28.290635	129.393579	0	0
K	228779	173867		K001152357		Furuse, M.		44780					6	12	1966		Lycianthes	biflora	(Lour.) Bitter	Asia-Temperate	Eastern Asia	Japan	Kyushu	Kagoshima		about Sima-jiri, China-choo Is. Oki-yerabu, Iss. Amami [georef to Amami Island]					28.290635	N	129.393579	E	DD		GAZ	28.290635	129.393579	0	0
MO	184070	140016	6194120			Gaerlan, F.	PPI-	137		Sagcal, E.			24	1	1991		Lycianthes	biflora	(Lour.) Bitter	Asia-Tropical	Malesia	Philippines	Mimaropa	Palawan		Brooke's Point, E of Addison's Peak	herb 0.5 m x 8 cm; lvs velvety, green, pale beneath, whtie stipules; fruit round, red when ripe	partly disturbed forest; steep rocky slope, soil brown			0		0					0	0	0	0
CAL	174857	134394	315676			Gallatly, G.		189			syntype	Lycianthes denticulata (Blume) Bitter var. liophylla Bitter	27	1	1877		Lycianthes	biflora	(Lour.) Bitter	Asia-Tropical	Indo-China	Myanmar (Burma)	Tanintharyi			'Tenasserim, Molyet'					0		0					0	0	1524	0
CAL	174858	134394				Gallatly, G.		189			syntype	Lycianthes denticulata (Blume) Bitter var. liophylla Bitter	27	1	1877		Lycianthes	biflora	(Lour.) Bitter	Asia-Tropical	Indo-China	Myanmar (Burma)	Tanintharyi			'Tenasserim, Molyet'					0		0					0	0	1524	0
CAL	174691	134250	315716			Gallatly, G.		386					0	7	1878		Lycianthes	biflora	(Lour.) Bitter	Asia-Tropical	Indian Subcontinent	India	Meghalaya			'Kossyah [Khasia] and Jynteah [Jainta] Hills' ('Chararpoor gec' [illegible])	shrub				23.583333	N	91.6375	E	DD	>20km	GAZ	23.583333	91.6375	914	0
US	213018	134250	262947	2840751		Gallatly, G.		386					0	7	1878		Lycianthes	biflora	(Lour.) Bitter	Asia-Tropical	Indian Subcontinent	India	Meghalaya			'Kossyah [Khasia] and Jynteah [Jainta] Hills' ('Chararpoor gec' [illegible])	shrub				23.583333	N	91.6375	E	DD	>20km	GAZ	23.583333	91.6375	914	0
CAL	174695	134254	315719			Gamble, J.S.		741	C				26	6	1876		Lycianthes	biflora	(Lour.) Bitter	Asia-Tropical	Indian Subcontinent	India	West Bengal	Darjeeling		Victoria Rd, Day 3 [georef to Victoria Rd in Darjeeling]					27.036105	N	88.259705	E	DD		GAZ	27.036105	88.259705	2042	0
CAL	174696	134254	drawing			Gamble, J.S.		741	C				26	6	1876		Lycianthes	biflora	(Lour.) Bitter	Asia-Tropical	Indian Subcontinent	India	West Bengal	Darjeeling		Victoria Rd, Day 3 [georef to Victoria Rd in Darjeeling]					27.036105	N	88.259705	E	DD		GAZ	27.036105	88.259705	2042	0
CAL	174680	134242	315726			Gamble, J.S.		3396					0	6	1874		Lycianthes	biflora	(Lour.) Bitter	Asia-Tropical	Indian Subcontinent	India	West Bengal	Darjeeling	Kurseong	above Kurseong					26.524	N	88.1638	E	DMS	2-5km	GAZ	26.877778	88.277222	1676	0
BM	12563	13081		BM000900114		Gamble, J.S.		18034					0	8	1886		Lycianthes	biflora	(Lour.) Bitter	Asia-Tropical	Indian Subcontinent	India	Tamil Nadu			Madras, Nilgiris district					0		0					0	0	2134	0
CAS	43582	41723	CAS-1033655			Gaoligong Shan Biodiversity Survey		15688					2	10	2002		Lycianthes	biflora	(Lour.) Bitter	Asia-Temperate	China	China	Yunnan			Gaoligong Shan Region. Gongshan Xian, Binzhongluo Xiang. Vicinity of Shimenguan (Stone Gate), N of Bingzhongluo along the W side of the Nu Jiang. E side of the Gaoligong Shan. E facing 30-60 degree slope.	Perennial herb 60-80 cm tall. Fruit red. Common.	Disturbed remnant subtropical evergreen broadleaf forest and thickets. Growing along trail.			28.0203	N	98.3604	E	DMS		SPEC	28.034167	98.601111	1700	0
GH	170661	41723		352773		Gaoligong Shan Biodiversity Survey		15688					2	10	2002		Lycianthes	biflora	(Lour.) Bitter	Asia-Temperate	China	China	Yunnan			Gaoligong Shan Region. Gongshan Xian, Binzhongluo Xiang. Vicinity of Shimenguan (Stone Gate), N of Bingzhongluo along the W side of the Nu Jiang. E side of the Gaoligong Shan. E facing 30-60 degree slope.	Perennial herb 60-80 cm tall. Fruit red. Common.	Disturbed remnant subtropical evergreen broadleaf forest and thickets. Growing along trail.			28.0203	N	98.3604	E	DMS		SPEC	28.034167	98.601111	1700	0
CAS	43579	41720	CAS-1031530			Gaoligong Shan Biodiversity Survey		15708					3	10	2002		Lycianthes	biflora	(Lour.) Bitter	Asia-Temperate	China	China	Yunnan		Pengdangxiang	Gaoligong Shan Region. Gongshan Xian, Pengdang Xiang. Vicinity of Muponanqing, N of Gongshan on the E side of the Nu Jiang. SE facing 30-60(degree) slope.	Perennial herb ca. 60 cm tall. Fruit red. Common.	Subtropical evergreen broadleaf forest. Growing along trail.			26.013746	N	99.13758	E	DD	>20km	GAZ	26.013746	99.13758	1430	0
GH	170656	41720		619896		Gaoligong Shan Biodiversity Survey		15708					3	10	2002		Lycianthes	biflora	(Lour.) Bitter	Asia-Temperate	China	China	Yunnan		Pengdangxiang	Gaoligong Shan Region. Gongshan Xian, Pengdang Xiang. Vicinity of Muponanqing, N of Gongshan on the E side of the Nu Jiang. SE facing 30-60(degree) slope.	Perennial herb ca. 60 cm tall. Fruit red. Common.	Subtropical evergreen broadleaf forest. Growing along trail.			26.013746	N	99.13758	E	DD	>20km	GAZ	26.013746	99.13758	1430	0
CAS	43580	41721	CAS-1033696			Gaoligong Shan Biodiversity Survey		15819					8	10	2002		Lycianthes	biflora	(Lour.) Bitter	Asia-Temperate	China	China	Yunnan		Pengdangxiang	Gaoligong Shan Region. Gongshan Xian, Pengdang Xiang. Road from Yonglaga to Di, N of Gongshan on the E side of the Nu Jiang.	Perennial herb ca. 1 m tall. Fruit red. Common.	Disturbed thicket and cultivated fields. Growing along road.			27.888742	N	98.674891	E	DD	>20km	GAZ	27.888742	98.674891	1640	0
GH	170660	41721		352346		Gaoligong Shan Biodiversity Survey		15819					8	10	2002		Lycianthes	biflora	(Lour.) Bitter	Asia-Temperate	China	China	Yunnan		Pengdangxiang	Gaoligong Shan Region. Gongshan Xian, Pengdang Xiang. Road from Yonglaga to Di, N of Gongshan on the E side of the Nu Jiang.	Perennial herb ca. 1 m tall. Fruit red. Common.	Disturbed thicket and cultivated fields. Growing along road.			27.888742	N	98.674891	E	DD	>20km	GAZ	27.888742	98.674891	1640	0
CAS	43581	41722	CAS-1031538			Gaoligong Shan Biodiversity Survey		16605					26	9	2002		Lycianthes	biflora	(Lour.) Bitter	Asia-Temperate	China	China	Yunnan			Gaoligong Shan Region. Gongshan Xian, Binzhongluo Xiang. Near Dala He bridge, 38 km N of Gongshan on the road to Bingzhongluo along the W side of the Nu Jiang. E side of Gaoligong Shan. E facing 60+ degree slope.	Small shrub to 75 cm tall. Fruit bright orangish red, globose, to 1.5 cm in diam. Occasional	Cleared disturbed areas in subtropical evergreen broadleaf forest degraded to scrub around waterfall. Growing in rocky open areas among shrubs.			27.5943	N	98.3837	E	DMS		SPEC	27.995278	98.643611	1630	0
GH	170662	41722		352094		Gaoligong Shan Biodiversity Survey		16605					26	9	2002		Lycianthes	biflora	(Lour.) Bitter	Asia-Temperate	China	China	Yunnan			Gaoligong Shan Region. Gongshan Xian, Binzhongluo Xiang. Near Dala He bridge, 38 km N of Gongshan on the road to Bingzhongluo along the W side of the Nu Jiang. E side of Gaoligong Shan. E facing 60+ degree slope.	Small shrub to 75 cm tall. Fruit bright orangish red, globose, to 1.5 cm in diam. Occasional	Cleared disturbed areas in subtropical evergreen broadleaf forest degraded to scrub around waterfall. Growing in rocky open areas among shrubs.			27.5943	N	98.3837	E	DMS		SPEC	27.995278	98.643611	1630	0
BM	132063	99959		BM001035908		Gaoligong Shan Biodiversity Survey		18958					9	9	2003		Lycianthes	biflora	(Lour.) Bitter	Asia-Temperate	China	China	Yunnan			Longyang Qu, Mangjuan Xiang, Baihualing Cun, Zaotang area, E side of Gaoligong Shan	shrub ca. 1.5 m tall; flowers white; fruit bright red; occasional	subtropical evergreen broadleaf forest disturbed by felling, scondary forest with open distrubed areas along stream and along trail; E facing 30-60� slope; growign at forest margin on moist forested slope, in loam on decomposed granite			25.1818	N	98.4724	E	DMS		SPEC	25.305	98.79	1590	0
GH	170664	99959		307524		Gaoligong Shan Biodiversity Survey		18958					9	9	2003		Lycianthes	biflora	(Lour.) Bitter	Asia-Temperate	China	China	Yunnan			Longyang Qu, Mangjuan Xiang, Baihualing Cun, Zaotang area, E side of Gaoligong Shan	shrub ca. 1.5 m tall; flowers white; fruit bright red; occasional	subtropical evergreen broadleaf forest disturbed by felling, scondary forest with open distrubed areas along stream and along trail; E facing 30-60� slope; growign at forest margin on moist forested slope, in loam on decomposed granite			25.1818	N	98.4724	E	DMS		SPEC	25.305	98.79	1590	0
CAS	43629	41770	CAS-1059545			Gaoligong Shan Biodiversity Survey		20731					28	10	2004		Lycianthes	biflora	(Lour.) Bitter	Asia-Temperate	China	China	Yunnan			Gaoligong Shan Region. Gongshan Zizhixian, Dulongjiang Xiang. E side of the Dulong Jiang ca. 2 km S of Bapo near the confluence of the Dulong Jiang and the Teliwang He. E facing 10-30� slope.	Herb ca. 70 cm tall. Fruit red. Rare.	Subtropical evergreen broadleaf forest. Undisturbed. Growing along trail in forest. In loam on granite.			27.4311	N	98.2058	E	DMS		SPEC	27.719722	98.349444	1410	0
CAS	43630	41771	CAS-1059602			Gaoligong Shan Biodiversity Survey		20786					29	10	2004		Lycianthes	biflora	(Lour.) Bitter	Asia-Temperate	China	China	Yunnan			Gaoligong Shan region. Gongshan Zizhixian, Dulongjiang Xiang. Vicinity of Nengpula on the E side of the Dulong Jiang just E of Hongxin Qiao (Red Star bridge) ca. 0.5 km SW of Bapo. W facing 0-10� slope.	Herb ca. 50 cm tall. Fruit red. Rare.	Subtropical evergreen broadleaf forest. Disturbed by agriculture. Growing near a waterfall. In humus on granite.			27.4354	N	98.2047	E	DMS		SPEC	27.731667	98.346389	1330	0
CAS	43578	41719	CAS-1061873			Gaoligong Shan Biodiversity Survey		22271					9	11	2004		Lycianthes	biflora	(Lour.) Bitter	Asia-Temperate	China	China	Yunnan			Gaoligong Shan Region. Gongshan Zizhixian, Binzhongluo Xiang. E side of Gaoligong Shan NE of Bingzhongluo near Stone Gate. E facing 10-30(degree) slope.	Herb ca. 70 cm tall. Fruit red. Rare.	Subtropical evergreen broadleaf forest. Disturbed by clearing. Disturbed secondary forest and thickets. Growing along road. In loam on decomposed granite.			28.0207	N	98.36	E	DMS		SPEC	28.035278	98.6	1780	0
CAS	43576	41717	CAS-1061280			Gaoligong Shan Biodiversity Survey		22292					10	11	2004		Lycianthes	biflora	(Lour.) Bitter	Asia-Temperate	China	China	Yunnan			Gaoligong Shan Region. Gongshan Zizhixian, Cikai Zheng. W side of the Nujiang in the vicinity of Danzhu near the army border station. E facing 10-30(degrees) slope.	Herb ca. 60 cm tall. Fruit red. Occasional.	Subtropical evergreen broadleaf forest. Disturbed by clearing. Disturbed secondary forest and thickets. Growing along trail in a shaded wet area. In loam on decomposed granite.			27.4002	N	98.4312	E	DMS		SPEC	27.667222	98.72	1400	0
A	147369	41717		307002		Gaoligong Shan Biodiversity Survey		22292					10	11	2004		Lycianthes	biflora	(Lour.) Bitter	Asia-Temperate	China	China	Yunnan			Gaoligong Shan Region. Gongshan Zizhixian, Cikai Zheng. W side of the Nujiang in the vicinity of Danzhu near the army border station. E facing 10-30(degrees) slope.	Herb ca. 60 cm tall. Fruit red. Occasional.	Subtropical evergreen broadleaf forest. Disturbed by clearing. Disturbed secondary forest and thickets. Growing along trail in a shaded wet area. In loam on decomposed granite.			27.4002	N	98.4312	E	DMS		SPEC	27.667222	98.72	1400	0
GH	170704	131469		619897		Gaoligong Shan Biodiversity Survey		26301					3	8	2005		Lycianthes	biflora	(Lour.) Bitter	Asia-Temperate	China	China	Yunnan	Nujiang		Lushui Xian, Daxingdi Xiang, Sipailaduo Cun, along a dirt road on the S side of an E-W canyon, on the W side of the Nujiang	shrub to 1 m; petals white; young fruit green; rare	growing among cobbles on slope; in silt or mud on limestone; N facing 10-30 degree slope; thicket disturbed by clering			26.071	N	98.5128	E	DMS		SPEC	26.119444	98.857778	920	0
BM	132065	99961		BM001035910		Gaoligong Shan Biodiversity Survey		27554					14	8	2005		Lycianthes	biflora	(Lour.) Bitter	Asia-Temperate	China	China	Yunnan			Fugong Xian, Lisahdi Xiang, Ziguduo Cun, jsut N of Zuguduo village near the Nujiang, E side of Gaoligong Shan	herb ca. 80 cm tall; flowers white; rare	subtropical evergreen broadleaf forest, disturbed by agriculture; disturbed secondary vegetation; S facing 10-30� slope; in loam on granite			27.1145	N	98.5257	E	DMS		SPEC	27.195833	98.8825	1610	0
GH	170658	99961		619895		Gaoligong Shan Biodiversity Survey		27554					14	8	2005		Lycianthes	biflora	(Lour.) Bitter	Asia-Temperate	China	China	Yunnan			Fugong Xian, Lisahdi Xiang, Ziguduo Cun, jsut N of Zuguduo village near the Nujiang, E side of Gaoligong Shan	herb ca. 80 cm tall; flowers white; rare	subtropical evergreen broadleaf forest, disturbed by agriculture; disturbed secondary vegetation; S facing 10-30� slope; in loam on granite			27.1145	N	98.5257	E	DMS		SPEC	27.195833	98.8825	1610	0
CAS	43583	41724	CAS-1068897			Gaoligong Shan Biodiversity Survey		28983					24	8	2005		Lycianthes	biflora	(Lour.) Bitter	Asia-Temperate	China	China	Yunnan			Gaoligong Shan Region. Fugong Xian, Shangpa Zheng. Latudi Cun, along the Latudi He, on the W side of the Nujiang, E slope of Gaoligong Shan. E facing 30-60 (degree) slope.	Shrub. Calyx green turning purple. Petals purple. Stamen yellow. Rare.	Subtropical evergreen broadleaf forest. Disturbed by clearing. Disturbed secondary forest and thicket dominated by Toxicodendron, Ficus and Eurya. Growing on moist slope in thicket. In loam on marble.			26.5404	N	98.5128	E	DMS		SPEC	26.901111	98.857778	1290	0
CAS	43628	41769	CAS-1091428			Gaoligong Shan Biodiversity Survey		32396					18	8	2006		Lycianthes	biflora	(Lour.) Bitter	Asia-Temperate	China	China	Yunnan			Gaoligong Shan Region. Gongshan: Dulongjiang. Vicinity of Nangza, W side of the Dulong Jiang valley, ca. 1.3 direct km S of Maku and ca. 3.8 direct km NE of the Myanmar border. NW facing 30-60� slope.	Herb 30 cm tall. Corolla yellow. Occasional.	Subtropical evergreen broadleaf forest disturbed by felling. Growing in forest. In humus on granite.			27.4029	N	98.1806	E	DMS		SPEC	27.674722	98.301667	1970	0
CAS	43577	41718	CAS-1092153			Gaoligong Shan Biodiversity Survey		32454					18	8	2006		Lycianthes	biflora	(Lour.) Bitter	Asia-Temperate	China	China	Yunnan			Gaoligong Shan Region. Gongshan: Dulongjiang. Along trail toward Qinglan Dang, W side of the Dulong Jiang valley, ca. 0.3 direct km SW of Maku and ca. 4.2 km NE of the Myanmar border. W facing 30-60(degree) slope.	Perennial herb 1 m tall. Young fruit green. Occasional.	Subtropical evergreen broadleaf forest disturbed by agriculture. Growing in forest. In loam on granite.			27.41024	N	98.18046	E	DMS		SPEC	27.684	98.301278	1500	0
GH	170654	41718		298514		Gaoligong Shan Biodiversity Survey		32454					18	8	2006		Lycianthes	biflora	(Lour.) Bitter	Asia-Temperate	China	China	Yunnan			Gaoligong Shan Region. Gongshan: Dulongjiang. Along trail toward Qinglan Dang, W side of the Dulong Jiang valley, ca. 0.3 direct km SW of Maku and ca. 4.2 km NE of the Myanmar border. W facing 30-60(degree) slope.	Perennial herb 1 m tall. Young fruit green. Occasional.	Subtropical evergreen broadleaf forest disturbed by agriculture. Growing in forest. In loam on granite.			27.41024	N	98.18046	E	DMS		SPEC	27.684	98.301278	1500	0
BM	132054	99950		BM001035850		Gaoligong Shan Biodiversity Survey		33091					12	8	2006		Lycianthes	biflora	(Lour.) Bitter	Asia-Temperate	China	China	Yunnan			Gongshan, Cikai, vicinity of Yimalao, ca. 1.6 direct km SW of Danzhu Cun along the Danzhu He and ca. 11 direct km SW of Gongshan, E side of Gaoligongshan	herb 60 cm tall; fruit green; occasional	sclerophyllous evergreen broadleaf forest, disturbed by clearing; secondary subtropical broadleaf forest dominated by Alnus nepalensis; growing in thicket, in humus on granite; N facing 10-30� slope			27.39182	N	98.42441	E	DMS		SPEC	27.655056	98.71225	1540	0
A	147370	99950		293969		Gaoligong Shan Biodiversity Survey		33091					12	8	2006		Lycianthes	biflora	(Lour.) Bitter	Asia-Temperate	China	China	Yunnan			Gongshan, Cikai, vicinity of Yimalao, ca. 1.6 direct km SW of Danzhu Cun along the Danzhu He and ca. 11 direct km SW of Gongshan, E side of Gaoligongshan	herb 60 cm tall; fruit green; occasional	sclerophyllous evergreen broadleaf forest, disturbed by clearing; secondary subtropical broadleaf forest dominated by Alnus nepalensis; growing in thicket, in humus on granite; N facing 10-30� slope			27.39182	N	98.42441	E	DMS		SPEC	27.655056	98.71225	1540	0
BM	61943	56862		BM001070230		Gaoligong Shan Biodiversity Survey		33355					14	8	2006		Lycianthes	biflora	(Lour.) Bitter	Asia-Temperate	China	China	Yunnan			Gaoligong Shan Region, Yunnan, China. Gongshan: Cikai. Vicinity of Danzhu near the Danzhu Bridge, ca. 10.4 direct km SE of Gongshan along the W side of the Nujiang. S facing 10-30 degree slope	Herb 80 cm tall. Fruit green. Growing at forest margin.	In sand on granite			27.4005	N	98.43102	E	DMS		SPEC	27.668056	98.7195	1410	0
GH	170663	56862		298050		Gaoligong Shan Biodiversity Survey		33355					14	8	2006		Lycianthes	biflora	(Lour.) Bitter	Asia-Temperate	China	China	Yunnan			Gaoligong Shan Region, Yunnan, China. Gongshan: Cikai. Vicinity of Danzhu near the Danzhu Bridge, ca. 10.4 direct km SE of Gongshan along the W side of the Nujiang. S facing 10-30 degree slope	Herb 80 cm tall. Fruit green. Growing at forest margin.	In sand on granite			27.4005	N	98.43102	E	DMS		SPEC	27.668056	98.7195	1410	0
NY	170673	56862		1404968		Gaoligong Shan Biodiversity Survey		33355					14	8	2006		Lycianthes	biflora	(Lour.) Bitter	Asia-Temperate	China	China	Yunnan			Gaoligong Shan Region, Yunnan, China. Gongshan: Cikai. Vicinity of Danzhu near the Danzhu Bridge, ca. 10.4 direct km SE of Gongshan along the W side of the Nujiang. S facing 10-30 degree slope	Herb 80 cm tall. Fruit green. Growing at forest margin.	In sand on granite			27.4005	N	98.43102	E	DMS		SPEC	27.668056	98.7195	1410	0
MO	183522	56862	6045363			Gaoligong Shan Biodiversity Survey		33355					14	8	2006		Lycianthes	biflora	(Lour.) Bitter	Asia-Temperate	China	China	Yunnan			Gaoligong Shan Region, Yunnan, China. Gongshan: Cikai. Vicinity of Danzhu near the Danzhu Bridge, ca. 10.4 direct km SE of Gongshan along the W side of the Nujiang. S facing 10-30 degree slope	Herb 80 cm tall. Fruit green. Growing at forest margin.	In sand on granite			27.4005	N	98.43102	E	DMS		SPEC	27.668056	98.7195	1410	0
US	204044	56862	3533421	2840725		Gaoligong Shan Biodiversity Survey		33355					14	8	2006		Lycianthes	biflora	(Lour.) Bitter	Asia-Temperate	China	China	Yunnan			Gaoligong Shan Region, Yunnan, China. Gongshan: Cikai. Vicinity of Danzhu near the Danzhu Bridge, ca. 10.4 direct km SE of Gongshan along the W side of the Nujiang. S facing 10-30 degree slope	Herb 80 cm tall. Fruit green. Growing at forest margin.	In sand on granite			27.4005	N	98.43102	E	DMS		SPEC	27.668056	98.7195	1410	0
BM	61945	56864		BM001070232		Gaoligong Shan Biodiversity Survey		33476					17	8	2006		Lycianthes	biflora	(Lour.) Bitter	Asia-Temperate	China	China	Yunnan	Nujiang	Nujiang	Gongshan: Bingzhongluo. Wuli Cun, in the vicinity of Zhaohong Bridge over the Nujiang, ca. 6 direct km NW of Bingzhongluo on the W side of the Nujiang	Herb 50 cm tall. Fruit green. Occasional.	Sclerophyllous evergreen broadleaf forest. Disturbed by clearing. Subtropical. Dominated by Carpinus and Rhus. In loam on granite. Growing along rocky road			28.03537	N	98.35245	E	DMS		SPEC	28.064917	98.590139	1460	0
GH	170653	56864		288613		Gaoligong Shan Biodiversity Survey		33476					17	8	2006		Lycianthes	biflora	(Lour.) Bitter	Asia-Temperate	China	China	Yunnan	Nujiang	Nujiang	Gongshan: Bingzhongluo. Wuli Cun, in the vicinity of Zhaohong Bridge over the Nujiang, ca. 6 direct km NW of Bingzhongluo on the W side of the Nujiang	Herb 50 cm tall. Fruit green. Occasional.	Sclerophyllous evergreen broadleaf forest. Disturbed by clearing. Subtropical. Dominated by Carpinus and Rhus. In loam on granite. Growing along rocky road			28.03537	N	98.35245	E	DMS		SPEC	28.064917	98.590139	1460	0
MO	183523	56864	6061523			Gaoligong Shan Biodiversity Survey		33476					17	8	2006		Lycianthes	biflora	(Lour.) Bitter	Asia-Temperate	China	China	Yunnan	Nujiang	Nujiang	Gongshan: Bingzhongluo. Wuli Cun, in the vicinity of Zhaohong Bridge over the Nujiang, ca. 6 direct km NW of Bingzhongluo on the W side of the Nujiang	Herb 50 cm tall. Fruit green. Occasional.	Sclerophyllous evergreen broadleaf forest. Disturbed by clearing. Subtropical. Dominated by Carpinus and Rhus. In loam on granite. Growing along rocky road			28.03537	N	98.35245	E	DMS		SPEC	28.064917	98.590139	1460	0
BM	61946	56865		BM001070233		Gaoligong Shan Biodiversity Survey		33492					17	8	2006		Lycianthes	biflora	(Lour.) Bitter	Asia-Temperate	China	China	Yunnan	Nujiang	Nujiang	Gongshan: Bingzhongluo. Wuli Cun, in the vicinity of Zhaohong Bridge vehicular bridge over the Nujiang, ca. 6 direct km NW of Bingzhongluo on the W side of the Nujiang	Herb 60 cm tall. Fruit red. Common. Growing at forest margin.	Sclerophyllous evergreen broadleaf forest. Disturbed by clearing. Subtropical. Dominated by Carpinus and Rhus. In loam on granite. Growing along rocky road			28.03537	N	98.35245	E	DMS		SPEC	28.064917	98.590139	1460	0
GH	170652	56865		275825		Gaoligong Shan Biodiversity Survey		33492					17	8	2006		Lycianthes	biflora	(Lour.) Bitter	Asia-Temperate	China	China	Yunnan	Nujiang	Nujiang	Gongshan: Bingzhongluo. Wuli Cun, in the vicinity of Zhaohong Bridge vehicular bridge over the Nujiang, ca. 6 direct km NW of Bingzhongluo on the W side of the Nujiang	Herb 60 cm tall. Fruit red. Common. Growing at forest margin.	Sclerophyllous evergreen broadleaf forest. Disturbed by clearing. Subtropical. Dominated by Carpinus and Rhus. In loam on granite. Growing along rocky road			28.03537	N	98.35245	E	DMS		SPEC	28.064917	98.590139	1460	0
BM	132062	99958		BM001035859		Gaoligong Shan Biodiversity Survey		33526					17	8	2006		Lycianthes	biflora	(Lour.) Bitter	Asia-Temperate	China	China	Yunnan			Gongshan, Bingzhongluo, about 1 km W of Shimen Guan (Stone Gate) and ca. 3.1 direct km WNW of Bingzhongluo on the W side of the Nujiang	herb 70 cm tall; fruit green; common	subtropical evergreen broadleaf forest dominated by Saurauia, Sloanea and Euptelea; disturbed by clearing; E facing 10-30� slope; growing along the road, in loam on granite			28.02024	N	98.35526	E	DMS		SPEC	28.034	98.597944	1540	0
GH	170665	99958		289063		Gaoligong Shan Biodiversity Survey		33526					17	8	2006		Lycianthes	biflora	(Lour.) Bitter	Asia-Temperate	China	China	Yunnan			Gongshan, Bingzhongluo, about 1 km W of Shimen Guan (Stone Gate) and ca. 3.1 direct km WNW of Bingzhongluo on the W side of the Nujiang	herb 70 cm tall; fruit green; common	subtropical evergreen broadleaf forest dominated by Saurauia, Sloanea and Euptelea; disturbed by clearing; E facing 10-30� slope; growing along the road, in loam on granite			28.02024	N	98.35526	E	DMS		SPEC	28.034	98.597944	1540	0
E	145224	110575		E00100385		Gaoligong Shan Expedition		8709					9	9	1997		Lycianthes	biflora	(Lour.) Bitter	Asia-Temperate	China	China	Yunnan			Road from Gongshan to Binzhonglou - Chang Wang He Bridge, Gongshan Co., Nujiang Lisu Aut. Pref.	Shrub to 50cm; fruits green; growing at stream edge	Remnant primary forest in steep ravine			27.83444	N	91.68555	E	DD		GAZ	27.83444	91.68555	1600	0
E	145231	110582		E00100401		Gaoligong Shan Expedition		8727					9	9	1997		Lycianthes	biflora	(Lour.) Bitter	Asia-Temperate	China	China	Yunnan			Road from Gongshan to Binzhonglou, Gongshan Co., Nujiang Lisu Aut. Pref.	Shrub to 1.5m; fruits green, red when ripe	Secondary forest on steep banks above roadside; Araliaceae, Aleurites and Alangium			27.74916	N	98.67111	E	DD		GAZ	27.74916	98.67111	1550	0
E	145229	110580		E00100384		Gaoligong Shan Expedition		8829					11	9	1997		Lycianthes	biflora	(Lour.) Bitter	Asia-Temperate	China	China	Yunnan			Shi Meng Guan (Stone Gates), Gongshan Co., Nujiang Lisu Aut. Pref.	Twining climber; fruits green to red	Disturbed remnant primary forest on either side of track at base of limestone bluff with _Trachycarpus princeps_ on cliff ledges; Trachycarpus princeps			28.03527	N	98.60222	E	DD		GAZ	28.03527	98.60222	1650	0
E	145237	110588		E00100389		Gaoligong Shan Expedition		9728					30	9	1997		Lycianthes	biflora	(Lour.) Bitter	Asia-Temperate	China	China	Yunnan			Salween tributary along 'First School Valley' west of Fugong, Fugong Co., Nujiang Lisu Aut. Pref.	herb to 50cm; flowers mauve; fruits green to red	North and north east facing slopes; Remnant primary evergreen forest, secondary forest and margins of cultivated fields			26.9	N	98.85	E	DD	>20km	GAZ	26.9	98.85	0	0
E	145239	110590		E00351839		Gaoligong Shan Expedition		9758					30	9	1997		Lycianthes	biflora	(Lour.) Bitter	Asia-Temperate	China	China	Yunnan			Salween tributary along 'First School Valley' west of Fugong, Fugong Co., Nujiang Lisu Aut. Pref., Nujiang Lisu Aut. Pref.	Shrubby habit to 1m; flowers white tinged violet; fruits green when ripe	North and north east facing slopes; Remnant primary evergreen forest, secondary forest and margins of cultivated fields			26.9	N	98.85	E	DD	>20km	GAZ	26.9	98.85	1600	1700
BM	44994	43085		BM001018902		Garrett, H.B.G.		1136					2	6	1939		Lycianthes	biflora	(Lour.) Bitter	Asia-Tropical	Indo-China	Thailand	North	Chiang Mai		Doi Angka [= Doi Inthanon] Me K� Pak drainage.	Plant 3-4ft. Fl: Violet 506-516				18.530249	N	98.509452	E	DD	2-5km	GAZ	18.530249	98.509452	1400	1500	ca.
BM	44995	43085		BM001018903		Garrett, H.B.G.		1136					2	6	1939		Lycianthes	biflora	(Lour.) Bitter	Asia-Tropical	Indo-China	Thailand	North	Chiang Mai		Doi Angka [= Doi Inthanon] Me K� Pak drainage.	Plant 3-4ft. Fl: Violet 506-516				18.530249	N	98.509452	E	DD	2-5km	GAZ	18.530249	98.509452	1400	1500	ca.
US	213020	43085	2977147	2840741		Garrett, H.B.G.		1136					2	6	1939		Lycianthes	biflora	(Lour.) Bitter	Asia-Tropical	Indo-China	Thailand	North	Chiang Mai		Doi Angka [= Doi Inthanon] Me K� Pak drainage.	Plant 3-4ft. Fl: Violet 506-516				18.530249	N	98.509452	E	DD	2-5km	GAZ	18.530249	98.509452	1400	1500	ca.
US	213306	161676	2157780	2840683		Garrett, H.B.G.		1265					16	8	1949		Lycianthes	biflora	(Lour.) Bitter	Asia-Tropical	Indo-China	Thailand	North	Chiang Mai		Doi Chieng Dao [Doi Chiang Dao], at foot of N caves	flower white				19.414497	N	98.866476	E	DD	2-5km	GAZ	19.414497	98.866476	460	0	ca.
G	213374	161731		G00415758		Gaudichaud, C.		95					0	12	1838		Lycianthes	biflora	(Lour.) Bitter	Asia-Temperate	China	China				'Chine' [sin. loc.]					0		0					0	0	0	0
K	230258	174788		K000923092		Giking, M.		236					4	4	1993		Lycianthes	biflora	(Lour.) Bitter	Asia-Tropical	Malesia	Malaysia	Sabah	Ranau	Kampung Poring	Kipungit	small tree; flowers white; fruit green; life form: taun	vegetation type: talan/puru			6.04175	N	116.704983	E	DD	<2km	GAZ	6.04175	116.704983	0	0		tensisiah	Dusun
MO	184013	139960	941033			Ging, T.S.		5699					12	11	1926		Lycianthes	biflora	(Lour.) Bitter	Asia-Temperate	China	China	Fujian			Kang Muong, University and vicinity, Foochow		wooded and rocky hillside			0		0					0	0	0	0
BM	44906	42999		BM001018816		Ging, T.S.		7094					12	1	1927		Lycianthes	biflora	(Lour.) Bitter	Asia-Temperate	China	China	Fujian		Fuzhou	House side. Hung Sang Gio. Foochow.		Dry place			0		0					0	0	0	0
MO	183538	42999	943512			Ging, T.S.		7094					12	1	1927		Lycianthes	biflora	(Lour.) Bitter	Asia-Temperate	China	China	Fujian		Fuzhou	House side. Hung Sang Gio. Foochow.		Dry place			0		0					0	0	0	0
A	170759	131516				Ging, T.S.		16101					23	8	1927		Lycianthes	biflora	(Lour.) Bitter	Asia-Temperate	China	China	Fujian			Houng-moi village, Ling-soik temple, Hok Chung		dry woods			0		0					0	0	0	0
A	170438	131273				Girmansyah, D.	Deden-	937					17	5	2008		Lycianthes	biflora	(Lour.) Bitter	Asia-Tropical	Malesia	Indonesia	Sulawesi	Sulawesi Selatan		Mt. Watuwila, SE Sulawesi Prov., alogn Uwitalambeh River, near Mt. Pobindaa omanu, W of Wutamole	herb 50 cm tall; fruit red	primary forest with ground covered by mosses			3.79204	S	121.62989	E	DD		SPEC	-3.79204	121.62989	700	800
K	230068	131273		K000612216		Girmansyah, D.	Deden-	937					17	5	2008		Lycianthes	biflora	(Lour.) Bitter	Asia-Tropical	Malesia	Indonesia	Sulawesi	Sulawesi Selatan		Mt. Watuwila, SE Sulawesi Prov., alogn Uwitalambeh River, near Mt. Pobindaa omanu, W of Wutamole	herb 50 cm tall; fruit red	primary forest with ground covered by mosses			3.79204	S	121.62989	E	DD		SPEC	-3.79204	121.62989	700	800
P	213357	161724		P00057857		Godefroy, A.		139					1	6	1875		Lycianthes	biflora	(Lour.) Bitter	Asia-Tropical	Indo-China	Cambodia	Phnom Penh		Phnom Penh						11.545332	N	104.890868	E	DD	2-5km	GAZ	11.545332	104.890868	0	0
P	213358	161724		P00057858		Godefroy, A.		139					1	6	1875		Lycianthes	biflora	(Lour.) Bitter	Asia-Tropical	Indo-China	Cambodia	Phnom Penh		Phnom Penh						11.545332	N	104.890868	E	DD	2-5km	GAZ	11.545332	104.890868	0	0
NY	170323	131169		1404923		Gressitt, J.L.		51					13	5	1934		Lycianthes	biflora	(Lour.) Bitter	Asia-Temperate	Eastern Asia	Taiwan			Rokki		low shrub 1 m, 3/4 cm diam.; fruit red				0		0					0	0	0	0
NY	170324	131170		1404946		Gressitt, J.L.		269					7	6	1934		Lycianthes	biflora	(Lour.) Bitter	Asia-Temperate	Eastern Asia	Taiwan			Hori		bush 80 cm, 8 mm diam.; flower white; fruit green	canyon			0		0					0	0	775	0
BM	44919	43012		BM001018829		Gressitt, J.L.		272					7	6	1934		Lycianthes	biflora	(Lour.) Bitter	Asia-Temperate	Eastern Asia	Taiwan					Ht. 20cm. Fl white. Hori.	Canyon			0		0					0	0	650	0
NY	169687	43012		1404945		Gressitt, J.L.		272					7	6	1934		Lycianthes	biflora	(Lour.) Bitter	Asia-Temperate	Eastern Asia	Taiwan					Ht. 20cm. Fl white. Hori.	Canyon			0		0					0	0	650	0
A	545	606				Grierson, A.J.C.		2290		Long, D.C.			27	6	1979		Lycianthes	biflora	(Lour.) Bitter	Asia-Tropical	Indian Subcontinent	Bhutan		Tashigang	Khaling	4.5 km S of Khaling, SW of Tashigang.	Scrambling shrub 2 m, flowers white, young fruit green.	Amongst shrubs in steep valley in warm broad leaved forest.			27.09	N	91.26	E	DMS	2-5km	SPEC	27.15	91.433333	2225	0	ca.
E	128054	606		E00426567		Grierson, A.J.C.		2290		Long, D.C.			27	6	1979		Lycianthes	biflora	(Lour.) Bitter	Asia-Tropical	Indian Subcontinent	Bhutan		Tashigang	Khaling	4.5 km S of Khaling, SW of Tashigang.	Scrambling shrub 2 m, flowers white, young fruit green.	Amongst shrubs in steep valley in warm broad leaved forest.			27.09	N	91.26	E	DMS	2-5km	SPEC	27.15	91.433333	2225	0	ca.
NY	170270	606		2286507		Grierson, A.J.C.		2290		Long, D.C.			27	6	1979		Lycianthes	biflora	(Lour.) Bitter	Asia-Tropical	Indian Subcontinent	Bhutan		Tashigang	Khaling	4.5 km S of Khaling, SW of Tashigang.	Scrambling shrub 2 m, flowers white, young fruit green.	Amongst shrubs in steep valley in warm broad leaved forest.			27.09	N	91.26	E	DMS	2-5km	SPEC	27.15	91.433333	2225	0	ca.
BM	44970	43062	13559	BM001018878		Griffith, W.		2331					0	0	0		Lycianthes	biflora	(Lour.) Bitter	Asia-Tropical	Indian Subcontinent	Bhutan				'Boutan'					0		0					0	0	0	0
K	229398	174419		K000922859		Griffith, W.		5903	[a]				0	0	0	s.d.	Lycianthes	biflora	(Lour.) Bitter	Asia-Tropical	Malesia	Malaysia	Malacca			'Birma and Malay Peninsula' - Malacca					2.229287	N	102.273187	E	DD	>20km	GAZ	2.229287	102.273187	0	0
K	229399	174420		K000922860		Griffith, W.		5903	[b]				0	0	0	s.d.	Lycianthes	biflora	(Lour.) Bitter	Asia-Tropical	Indian Subcontinent	Bangladesh				East Bengal	Mishmee Coll.				0		0					0	0	0	0
BM	45056	43142		BM001018967		Griffith, W.		s.n.					0	0	0		Lycianthes	biflora	(Lour.) Bitter	Asia-Tropical	Malesia	Malaysia	Malacca			Malacca' [georef to state centroid]					2.283547	N	102.285944	E	DD	>20km	GAZ	2.283547	102.285944	0	0
US	213351	161718	1941246	2840744		Griswold, J.A.		68					25	6	1937		Lycianthes	biflora	(Lour.) Bitter	Asia-Tropical	Malesia	Malaysia	Sabah		Mount Kinabalu		tree; fr. green; stem pink				6.105938	N	116.596282	E	DD	>20km	GAZ	6.105938	116.596282	0	0
L	174913	134418		L2889529		Hallier, H.		24			syntype	Lycianthes biflora (Lour.) Bitter var. sparsiloba Bitter	0	0	0	s.d.	Lycianthes	biflora	(Lour.) Bitter	Asia-Tropical	Malesia	Indonesia	Java	West Java		Tjibodas					6.55	S	106.666667	E	DD	>20km	GAZ	-6.55	106.666667	0	0
L	174914	134418		L2889531		Hallier, H.		24			syntype	Lycianthes biflora (Lour.) Bitter var. sparsiloba Bitter	0	0	0	s.d.	Lycianthes	biflora	(Lour.) Bitter	Asia-Tropical	Malesia	Indonesia	Java	West Java		Tjibodas					6.55	S	106.666667	E	DD	>20km	GAZ	-6.55	106.666667	0	0
L	230687	175054		L.2881686		Hallier, H.		4476	[a]				20	1	1904		Lycianthes	biflora	(Lour.) Bitter	Asia-Tropical	Malesia	Philippines	Mindanao	ARMM (Muslim Mindanao)	Basilan Island						6.654816	N	122.137414	E	DD	2-5km	GAZ	6.654816	122.137414	0	0
G	213904	161879		G00415780		Hallier, H.		s.n.					7	11	1896		Lycianthes	biflora	(Lour.) Bitter	Asia-Tropical	Indian Subcontinent	India	West Bengal	Darjeeling	Birch Hill		Halbstrand mit scharlachroten Beeren				27.0549	N	88.257024	E	DD	2-5km	GAZ	27.0549	88.257024	2134	0
NY	170380	131222		2286456		Hamel, C.		496		Si Toroes, R.			7	6	1928		Lycianthes	biflora	(Lour.) Bitter	Asia-Tropical	Malesia	Indonesia	Sumatra	North Sumatra		Karo Highlands, near waterfall km 57 on Medan Road					3.248481	N	98.536202	E	DD		GAZ	3.248481	98.536202	0	0
A	170381	131222				Hamel, C.		496		Si Toroes, R.			7	6	1928		Lycianthes	biflora	(Lour.) Bitter	Asia-Tropical	Malesia	Indonesia	Sumatra	North Sumatra		Karo Highlands, near waterfall km 57 on Medan Road					3.248481	N	98.536202	E	DD		GAZ	3.248481	98.536202	0	0
A	170382	131222				Hamel, C.		496		Si Toroes, R.			7	6	1928		Lycianthes	biflora	(Lour.) Bitter	Asia-Tropical	Malesia	Indonesia	Sumatra	North Sumatra		Karo Highlands, near waterfall km 57 on Medan Road					3.248481	N	98.536202	E	DD		GAZ	3.248481	98.536202	0	0
A	170391	131231				Hamel, C.		539		Si Toroes, R.			8	6	1928		Lycianthes	biflora	(Lour.) Bitter	Asia-Tropical	Malesia	Indonesia	Sumatra	North Sumatra		Deleng Singkoet' [Deleng Sinkut] Karo Highlands					3.203262	N	98.525511	E	DD		GAZ	3.203262	98.525511	0	0
NY	170377	131221		2286457		Hamel, C.		668		Si Toroes, R.			16	6	1928		Lycianthes	biflora	(Lour.) Bitter	Asia-Tropical	Malesia	Indonesia	Sumatra	North Sumatra		'Tengkeh, Karoland'					0		0					0	0	0	0
A	170378	131221				Hamel, C.		668		Si Toroes, R.			16	6	1928		Lycianthes	biflora	(Lour.) Bitter	Asia-Tropical	Malesia	Indonesia	Sumatra	North Sumatra		'Tengkeh, Karoland'					0		0					0	0	0	0
A	170379	131221				Hamel, C.		668		Si Toroes, R.			16	6	1928		Lycianthes	biflora	(Lour.) Bitter	Asia-Tropical	Malesia	Indonesia	Sumatra	North Sumatra		'Tengkeh, Karoland'					0		0					0	0	0	0
NY	170384	131224		1404952		Hamel, C.		679		Si Toroes, R.			18	6	1928		Lycianthes	biflora	(Lour.) Bitter	Asia-Tropical	Malesia	Indonesia	Sumatra	North Sumatra		'Keban Djake, Karoland'					0		0					0	0	0	0
A	170368	131214				Hamel, C.		1242					4	9	1928		Lycianthes	biflora	(Lour.) Bitter	Asia-Tropical	Malesia	Indonesia	Sumatra	North Sumatra		Bangoen Dolok to Natoras, Asahan					0		0					0	0	0	0
NY	170385	131214		1404897		Hamel, C.		1242					4	9	1928		Lycianthes	biflora	(Lour.) Bitter	Asia-Tropical	Malesia	Indonesia	Sumatra	North Sumatra		Bangoen Dolok to Natoras, Asahan					0		0					0	0	0	0
P	175182	134568		P00058796		Hance, H.F.		2128			neotype	Solanum biflorum Lour. [2]	0	7	1869		Lycianthes	biflora	(Lour.) Bitter	Asia-Temperate	China	China	Guangdong	Guangzhou	Guangzhou	'Pakwan, supra Canton' [=Baiyun Mountain]		in nubus			23.186642	N	113.294749	E	DD		GAZ	23.186642	113.294749	0	0
P	175183	134568		P00058797		Hance, H.F.		2128			isoneotype	Solanum biflorum Lour. [2]	0	7	1869		Lycianthes	biflora	(Lour.) Bitter	Asia-Temperate	China	China	Guangdong	Guangzhou	Guangzhou	'Pakwan, supra Canton' [=Baiyun Mountain]		in nubus			23.186642	N	113.294749	E	DD		GAZ	23.186642	113.294749	0	0
BM	44913	43006		BM001018821		Hance, H.F.		s.n.					0	12	1859		Lycianthes	biflora	(Lour.) Bitter	Asia-Temperate	China	China	Guangdong		Guangzhou	Prope Canton					0		0					0	0	0	0
E	170432	131267		E00775047		Hanoi-UBC-Logan-Longwood-Kew Expedition to Vietnam	NHE-	210					3	11	2014		Lycianthes	biflora	(Lour.) Bitter	Asia-Tropical	Indo-China	Vietnam	Lao Cai			Khoang village	red berries on clusters 0.5 cm wide leaves ovate 10 cm x 5 cm stellate calyx				22.3812	N	103.79606	E	DD		SPEC	22.3812	103.79606	1749	0
BM	12575	13093		BM000900126		Hara, H.	63-	3555		Kanai, H.; Kurosawa, S.; Murata, G.; Togashi, M. & Tuyama, T.			30	11	1963		Lycianthes	biflora	(Lour.) Bitter	Asia-Tropical	Indian Subcontinent	Nepal				Yektin-Akasay-Batasay					0		0					0	0	0	0
NY	170433	131268		825612		Harder, D.K.		1783		Hiep, N.G.			8	9	1993		Lycianthes	biflora	(Lour.) Bitter	Asia-Tropical	Indo-China	Vietnam	Vinh Ph�c			ca. 100 km NNW of Hanoi, Tam Dao Forest Reserve, on trail from Tam Dao City to Tam Dao Mountain, Tam Dao District	occasional shrub to 0.5 m; leaves tighly tinged purple beneath, along veins; calyx lobes green; corolla light purple; anthers deeper purple	mountain trailside			21.2723	N	105.3839	E	DMS		SPEC	21.456389	105.644167	920	0
NY	170428	131265		1404966		Harder, D.K.		1788		Hiep, N.G.			8	9	1993		Lycianthes	biflora	(Lour.) Bitter	Asia-Tropical	Indo-China	Vietnam	Vinh Ph�c			ca. 100 km NNW of Hanoi, Tam Dao Forest Reserve, on trail from Tam Dao City to Tam Dao Mountain, Tam Dao District	occasional shrub to 0.5 m; leaves tighly tinged purple beneath, along veins; calyx lobes green; corolla light purple; anthers deeper purple	mountain trailside			21.2723	N	105.3839	E	DMS		SPEC	21.456389	105.644167	920	0
BM	45008	43098		BM001018915		Haviland, G.D.		17217		Hose, C.			0	6	1894		Lycianthes	biflora	(Lour.) Bitter	Asia-Tropical	Malesia	Malaysia	Sarawak			Niah, Borneo [Sarawak]		Limestone			3.854316	N	113.720436	E	DD	2-5km	GAZ	3.854316	113.720436	0	0
CAL	174193	133895	316459			Hayakawa's collector	N-	415					0	10	1925		Lycianthes	biflora	(Lour.) Bitter	Asia-Temperate	Eastern Asia	Japan	Kyushu		Fukujima	'Kyushu, Fukuejima'					0		0					0	0	0	0
BM	45033	43119		BM001018937		Henderson, M.R.		18286					21	5	1927		Lycianthes	biflora	(Lour.) Bitter	Asia-Tropical	Malesia	Malaysia	Pahang			Ayer Surin, Pulau Tioman, Pahang	epiphytic on Arenga; fruit like small cherry & of same deep red; fls white; certainly wild				2.799991	N	104.198243	E	DD	2-5km	GAZ	2.799991	104.198243	274	0
K	229321	43119		K000922858		Henderson, M.R.		18286					21	5	1927		Lycianthes	biflora	(Lour.) Bitter	Asia-Tropical	Malesia	Malaysia	Pahang			Ayer Surin, Pulau Tioman, Pahang	epiphytic on Arenga; fruit like small cherry & of same deep red; fls white; certainly wild				2.799991	N	104.198243	E	DD	2-5km	GAZ	2.799991	104.198243	274	0
BM	45042	43128		BM001018942		Henderson, M.R.	SF-	22323					31	7	1929		Lycianthes	biflora	(Lour.) Bitter	Asia-Tropical	Malesia	Malaysia	Pahang			Pahang: Gunong Senyum.					3.708474	N	102.43943	E	DD	2-5km	GAZ	3.708474	102.43943	0	0
K	229325	43128		K000922872		Henderson, M.R.	SF-	22323					31	7	1929		Lycianthes	biflora	(Lour.) Bitter	Asia-Tropical	Malesia	Malaysia	Pahang			Pahang: Gunong Senyum.					3.708474	N	102.43943	E	DD	2-5km	GAZ	3.708474	102.43943	0	0
BM	45081	43167		BM001018984		Henderson, M.R.		22378					30	7	1929		Lycianthes	biflora	(Lour.) Bitter	Asia-Tropical	Malesia	Malaysia	Pahang			Pahang: base Guning Senyum		On or near limestone.			3.708474	N	102.43943	E	DD	2-5km	GAZ	3.708474	102.43943	0	0
NY	170275	43167		1404910		Henderson, M.R.		22378					30	7	1929		Lycianthes	biflora	(Lour.) Bitter	Asia-Tropical	Malesia	Malaysia	Pahang			Pahang: base Guning Senyum		On or near limestone.			3.708474	N	102.43943	E	DD	2-5km	GAZ	3.708474	102.43943	0	0
NY	170460	131287		1404909		Henderson, M.R.		22709					13	8	1929		Lycianthes	biflora	(Lour.) Bitter	Asia-Tropical	Malesia	Malaysia	Kelantan		Gua Musang						4.884116	N	101.968146	E	DD		GAZ	4.884116	101.968146	0	0
SING	213003	131287		SING0031022		Henderson, M.R.		22709					13	8	1929		Lycianthes	biflora	(Lour.) Bitter	Asia-Tropical	Malesia	Malaysia	Kelantan		Gua Musang						4.884116	N	101.968146	E	DD		GAZ	4.884116	101.968146	0	0
BM	44990	43081		BM001018899		Henderson, M.R.	SF-	23365					3	4	1930		Lycianthes	biflora	(Lour.) Bitter	Asia-Tropical	Malesia	Malaysia	Pahang			Pahang, Cameron Highlands [Tanah Tinggi Cameron]					4.3	N	101.3	E	DMS	2-5km	GAZ	4.5	101.5	1463	0
NY	170274	43081		1404913		Henderson, M.R.	SF-	23365					3	4	1930		Lycianthes	biflora	(Lour.) Bitter	Asia-Tropical	Malesia	Malaysia	Pahang			Pahang, Cameron Highlands [Tanah Tinggi Cameron]					4.3	N	101.3	E	DMS	2-5km	GAZ	4.5	101.5	1463	0
MO	184033	139980	5316358			Heng, L.		8727					9	9	1997		Lycianthes	biflora	(Lour.) Bitter	Asia-Temperate	China	China	Yunnan			Nujiang Lisu Aut. Pref., Gongshan Co., road from Gongshan to Binzhonglou	shrub to 1.5 m; fruits green, red when ripe	secondary forest on steep banks above roadside			27.4457	N	98.4016	E	DMS		SPEC	27.749167	98.671111	1550	0
MO	184034	139981	5173792			Heng, L.		8829					11	9	1997		Lycianthes	biflora	(Lour.) Bitter	Asia-Temperate	China	China	Yunnan			Nujiang Lisu Aut. Pref., Gongshan Co., Shi Meng Guan (Stone Gates)	twining climber; fruits red	disturbed remnant primary forest on either side of track at base of limestone bluff with Trachycarpus princeps on cliff ledges			28.0207	N	98.3608	E	DMS		SPEC	28.035278	98.602222	1650	0
MO	184026	139973	5151382			Heng, L.		9728		et al.			30	9	1997		Lycianthes	biflora	(Lour.) Bitter	Asia-Temperate	China	China	Yunnan			Nujiang Lisu Aut. Pref., Fugong Co., Salween tributary along 'First School Valley W of Fugong	herb to 50 cm; flowers mauve; fruits red	north and northeast facing slopes			26.54	N	98.51	E	DMS	2-5km	SPEC	26.9	98.85	1340	1800
MO	184022	139969	5198407			Heng, L.		9758		et al.			30	9	1997		Lycianthes	biflora	(Lour.) Bitter	Asia-Temperate	China	China	Yunnan			Nujiang Lisu Aut. Pref., Fugong Co., Salween tributary along 'First School Valley W of Fugong	shrubby habit to 1 m; flowers white tinged violet; fruits green when ripe	north and northeast facing slopes			26.54	N	98.51	E	DMS	2-5km	SPEC	26.9	98.85	1600	1700
E	170695	131460		E00237949		Heng, L.		11476		Bartholomew, B. & Dao Zhilin			4	11	1998		Lycianthes	biflora	(Lour.) Bitter	Asia-Temperate	China	China	Yunnan	Baoshan	Chuanlong	Tengchung Xian, Sanyun Xiang, Chuanlong Cun, on the W side of Gaoligong Shan near km 96 on the old road from Baoshan to Tengchong	scandent herb; calyx green; fruit red	steep moist slope			25.0013	N	98.4329	E	DMS		SPEC	25.003611	98.724722	1740	0
A	170446	131278				Hennipman, E.		6039					28	6	1979		Lycianthes	biflora	(Lour.) Bitter	Asia-Tropical	Malesia	Indonesia	Sulawesi	Sulawesi Selatan	Gunung Wawonseru	SW of Soroako [Sorowako] (	shrubby herb ca. 1 m; flowers white; fruit bright red	on fallen log; primary forest on limestone			2.516667	S	121.366667	E	DD		GAZ	-2.516667	121.366667	1000	1100
L	170447	131278		L.2859487		Hennipman, E.		6039					28	6	1979		Lycianthes	biflora	(Lour.) Bitter	Asia-Tropical	Malesia	Indonesia	Sulawesi	Sulawesi Selatan	Gunung Wawonseru	SW of Soroako [Sorowako] (	shrubby herb ca. 1 m; flowers white; fruit bright red	on fallen log; primary forest on limestone			2.516667	S	121.366667	E	DD		GAZ	-2.516667	121.366667	1000	1100
K	230029	131278		K000923018		Hennipman, E.		6039					28	6	1979		Lycianthes	biflora	(Lour.) Bitter	Asia-Tropical	Malesia	Indonesia	Sulawesi	Sulawesi Selatan	Gunung Wawonseru	SW of Soroako [Sorowako] (	shrubby herb ca. 1 m; flowers white; fruit bright red	on fallen log; primary forest on limestone			2.516667	S	121.366667	E	DD		GAZ	-2.516667	121.366667	1000	1100
E	145485	110824		E00426447		Henry, A.		307	A				0	0	0	<1894	Lycianthes	biflora	(Lour.) Bitter	Asia-Temperate	Eastern Asia	Taiwan				Apes Hill, Tchuo [= Shoushan, Gushan District, Kaohsiung]	fls white or purplish				22.39	N	120.16	E	DMS	2-5km	GAZ	22.65	120.266667	0	0
NY	169686	110824		1404921		Henry, A.		307	A				0	0	0	<1894	Lycianthes	biflora	(Lour.) Bitter	Asia-Temperate	Eastern Asia	Taiwan				Apes Hill, Tchuo [= Shoushan, Gushan District, Kaohsiung]	fls white or purplish				22.39	N	120.16	E	DMS	2-5km	GAZ	22.65	120.266667	0	0
MO	180809	110824	2576208			Henry, A.		307	A				0	0	0	<1894	Lycianthes	biflora	(Lour.) Bitter	Asia-Temperate	Eastern Asia	Taiwan				Apes Hill, Tchuo [= Shoushan, Gushan District, Kaohsiung]	fls white or purplish				22.39	N	120.16	E	DMS	2-5km	GAZ	22.65	120.266667	0	0
NY	170321	131168		1404928		Henry, A.		307	B				0	0	0	s.d.	Lycianthes	biflora	(Lour.) Bitter	Asia-Temperate	Eastern Asia	Taiwan	Kaohsiung Hsien			Ape Hill [= Shoushan, Gushan Dist.]	shrub 2-3 ft; <u>white </u>fls; red fruit on some	in dark place			22.39	N	120.16	E	DMS		GAZ	22.65	120.266667	0	0
E	170322	131168		E00426450		Henry, A.		307	B				0	0	0	s.d.	Lycianthes	biflora	(Lour.) Bitter	Asia-Temperate	Eastern Asia	Taiwan	Kaohsiung Hsien			Ape Hill [= Shoushan, Gushan Dist.]	shrub 2-3 ft; <u>white </u>fls; red fruit on some	in dark place			22.39	N	120.16	E	DMS		GAZ	22.65	120.266667	0	0
CAL	174136	131168	316329			Henry, A.		307	B				0	0	0	s.d.	Lycianthes	biflora	(Lour.) Bitter	Asia-Temperate	Eastern Asia	Taiwan	Kaohsiung Hsien			Ape Hill [= Shoushan, Gushan Dist.]	shrub 2-3 ft; <u>white </u>fls; red fruit on some	in dark place			22.39	N	120.16	E	DMS		GAZ	22.65	120.266667	0	0
P	174936	131168		P00058821		Henry, A.		307	B				0	0	0	s.d.	Lycianthes	biflora	(Lour.) Bitter	Asia-Temperate	Eastern Asia	Taiwan	Kaohsiung Hsien			Ape Hill [= Shoushan, Gushan Dist.]	shrub 2-3 ft; <u>white </u>fls; red fruit on some	in dark place			22.39	N	120.16	E	DMS		GAZ	22.65	120.266667	0	0
MO	181173	138878	2492419			Henry, A.		307					0	0	0	s.d.	Lycianthes	biflora	(Lour.) Bitter	Asia-Temperate	Eastern Asia	Taiwan			South Cape						0		0					0	0	0	0
BM	44916	43009		BM001018832		Henry, A.		758					0	0	0		Lycianthes	biflora	(Lour.) Bitter	Asia-Temperate	Eastern Asia	Taiwan	Kaohsiung Hsien		Shoushan	Apes Hill	Shrub 2 or 3 feet; white flowers.				0		0					0	0	0	0
CAL	174132	43009	316330			Henry, A.		758					0	0	0		Lycianthes	biflora	(Lour.) Bitter	Asia-Temperate	Eastern Asia	Taiwan	Kaohsiung Hsien		Shoushan	Apes Hill	Shrub 2 or 3 feet; white flowers.				0		0					0	0	0	0
MO	180808	43009	2001476			Henry, A.		758					0	0	0		Lycianthes	biflora	(Lour.) Bitter	Asia-Temperate	Eastern Asia	Taiwan	Kaohsiung Hsien		Shoushan	Apes Hill	Shrub 2 or 3 feet; white flowers.				0		0					0	0	0	0
US	213015	43009	455432	2840678		Henry, A.		758					0	0	0		Lycianthes	biflora	(Lour.) Bitter	Asia-Temperate	Eastern Asia	Taiwan	Kaohsiung Hsien		Shoushan	Apes Hill	Shrub 2 or 3 feet; white flowers.				0		0					0	0	0	0
E	145626	110951		E00426446		Henry, A.		1750					0	0	0	<1894	Lycianthes	biflora	(Lour.) Bitter	Asia-Temperate	Eastern Asia	Taiwan				Tamsui (moesis native collector)					0		0					0	0	0	0
BM	44937	43030		BM001018849		Henry, A.		4304			isolectotype	Lycianthes biflora (Lour.) Bitter subsp. hupehensis Bitter	0	0	1885		Lycianthes	biflora	(Lour.) Bitter	Asia-Temperate	China	China	Hubei			Ichang and immediate neighbourhood	[coll. Faber in Henry herbarium - number is Henry herb. number]				0		0					0	0	0	0
E	127980	43030		E00426461		Henry, A.		4304			isolectotype	Lycianthes biflora (Lour.) Bitter subsp. hupehensis Bitter	0	0	1885		Lycianthes	biflora	(Lour.) Bitter	Asia-Temperate	China	China	Hubei			Ichang and immediate neighbourhood	[coll. Faber in Henry herbarium - number is Henry herb. number]				0		0					0	0	0	0
K	167645	43030		K000759407		Henry, A.		4304			isolectotype	Lycianthes biflora (Lour.) Bitter subsp. hupehensis Bitter	0	0	1885		Lycianthes	biflora	(Lour.) Bitter	Asia-Temperate	China	China	Hubei			Ichang and immediate neighbourhood	[coll. Faber in Henry herbarium - number is Henry herb. number]				0		0					0	0	0	0
GH	170286	43030				Henry, A.		4304			isolectotype	Lycianthes biflora (Lour.) Bitter subsp. hupehensis Bitter	0	0	1885		Lycianthes	biflora	(Lour.) Bitter	Asia-Temperate	China	China	Hubei			Ichang and immediate neighbourhood	[coll. Faber in Henry herbarium - number is Henry herb. number]				0		0					0	0	0	0
CAL	174133	43030	316326			Henry, A.		4304			isolectotype	Lycianthes biflora (Lour.) Bitter subsp. hupehensis Bitter	0	0	1885		Lycianthes	biflora	(Lour.) Bitter	Asia-Temperate	China	China	Hubei			Ichang and immediate neighbourhood	[coll. Faber in Henry herbarium - number is Henry herb. number]				0		0					0	0	0	0
P	174935	43030		P00058798		Henry, A.		4304			isolectotype	Lycianthes biflora (Lour.) Bitter subsp. hupehensis Bitter	0	0	1885		Lycianthes	biflora	(Lour.) Bitter	Asia-Temperate	China	China	Hubei			Ichang and immediate neighbourhood	[coll. Faber in Henry herbarium - number is Henry herb. number]				0		0					0	0	0	0
W	230799	43030	1886-0001758			Henry, A.		4304			lectotype	Lycianthes biflora (Lour.) Bitter subsp. hupehensis Bitter	0	0	1885		Lycianthes	biflora	(Lour.) Bitter	Asia-Temperate	China	China	Hubei			Ichang and immediate neighbourhood	[coll. Faber in Henry herbarium - number is Henry herb. number]				0		0					0	0	0	0
K	167660	129225		K000922381		Henry, A.		9160	A				20	12	0	s.y.	Lycianthes	biflora	(Lour.) Bitter	Asia-Temperate	China	China	Yunnan			Mengtse, S. mts. (rel. Kech'ing)	6 ft shrub; red fruit				23.032173	N	103.166852	E	DD	>20km	GAZ	23.032173	103.166852	0	0
NY	170671	129225		1404989		Henry, A.		9160	A				20	12	0	s.y.	Lycianthes	biflora	(Lour.) Bitter	Asia-Temperate	China	China	Yunnan			Mengtse, S. mts. (rel. Kech'ing)	6 ft shrub; red fruit				23.032173	N	103.166852	E	DD	>20km	GAZ	23.032173	103.166852	0	0
NY	170675	129225		1404988		Henry, A.		9160	A				20	12	0	s.y.	Lycianthes	biflora	(Lour.) Bitter	Asia-Temperate	China	China	Yunnan			Mengtse, S. mts. (rel. Kech'ing)	6 ft shrub; red fruit				23.032173	N	103.166852	E	DD	>20km	GAZ	23.032173	103.166852	0	0
K	167661	129226		K000922382		Henry, A.		9160					0	0	0	s.d.	Lycianthes	biflora	(Lour.) Bitter	Asia-Temperate	China	China	Yunnan			'Mengtse, S.E. mts.'	purple fls, 2 ft shrub				23.032173	N	103.166852	E	DD	>20km	GAZ	23.032173	103.166852	1219	0
E	167662	129226		E00426448		Henry, A.		9160					0	0	0	s.d.	Lycianthes	biflora	(Lour.) Bitter	Asia-Temperate	China	China	Yunnan			'Mengtse, S.E. mts.'	purple fls, 2 ft shrub				23.032173	N	103.166852	E	DD	>20km	GAZ	23.032173	103.166852	1219	0
A	170655	129226		619929		Henry, A.		9160					0	0	0	s.d.	Lycianthes	biflora	(Lour.) Bitter	Asia-Temperate	China	China	Yunnan			'Mengtse, S.E. mts.'	purple fls, 2 ft shrub				23.032173	N	103.166852	E	DD	>20km	GAZ	23.032173	103.166852	1219	0
US	213035	129226	456785	2840689		Henry, A.		9160					0	0	0	s.d.	Lycianthes	biflora	(Lour.) Bitter	Asia-Temperate	China	China	Yunnan			'Mengtse, S.E. mts.'	purple fls, 2 ft shrub				23.032173	N	103.166852	E	DD	>20km	GAZ	23.032173	103.166852	1219	0
K	167656	129222		K000922376		Henry, A.		9218	B				16	5	0	s.d.	Lycianthes	biflora	(Lour.) Bitter	Asia-Temperate	China	China	Yunnan			Mengha cliffs, way up the valley	shrub 5 ft, slender, weak; white fl.	cliffs etc.			21.084504	N	100.930071	E	DD	>20km	GAZ	21.084504	100.930071	1524	0
A	170657	129222		619931		Henry, A.		9218	B				16	5	0	s.d.	Lycianthes	biflora	(Lour.) Bitter	Asia-Temperate	China	China	Yunnan			Mengha cliffs, way up the valley	shrub 5 ft, slender, weak; white fl.	cliffs etc.			21.084504	N	100.930071	E	DD	>20km	GAZ	21.084504	100.930071	1524	0
NY	170668	129222		1404938		Henry, A.		9218	B				16	5	0	s.d.	Lycianthes	biflora	(Lour.) Bitter	Asia-Temperate	China	China	Yunnan			Mengha cliffs, way up the valley	shrub 5 ft, slender, weak; white fl.	cliffs etc.			21.084504	N	100.930071	E	DD	>20km	GAZ	21.084504	100.930071	1524	0
NY	170690	129222		1404922		Henry, A.		9218	B				16	5	0	s.d.	Lycianthes	biflora	(Lour.) Bitter	Asia-Temperate	China	China	Yunnan			Mengha cliffs, way up the valley	shrub 5 ft, slender, weak; white fl.	cliffs etc.			21.084504	N	100.930071	E	DD	>20km	GAZ	21.084504	100.930071	1524	0
MO	180822	129222	89759			Henry, A.		9218	B				16	5	0	s.d.	Lycianthes	biflora	(Lour.) Bitter	Asia-Temperate	China	China	Yunnan			Mengha cliffs, way up the valley	shrub 5 ft, slender, weak; white fl.	cliffs etc.			21.084504	N	100.930071	E	DD	>20km	GAZ	21.084504	100.930071	1524	0
K	167665	129229		K000922386		Henry, A.		9218	C				0	0	0	s.d.	Lycianthes	biflora	(Lour.) Bitter	Asia-Temperate	China	China	Yunnan			Mengla, S.E. [could also be Mengtze, georef to Mengze]	shrub; red fruit	forests			23.032173	N	103.166852	E	DD	>20km	GAZ	23.032173	103.166852	1524	0
K	167666	129230		K000922387		Henry, A.		9218					0	0	0	s.d.	Lycianthes	biflora	(Lour.) Bitter	Asia-Temperate	China	China	Yunnan			Mentze	shrub 3 ft; white fls, red fruit				23.032173	N	103.166852	E	DD	>20km	GAZ	23.032173	103.166852	1402	0
NY	170666	129230		1404927		Henry, A.		9218					0	0	0	s.d.	Lycianthes	biflora	(Lour.) Bitter	Asia-Temperate	China	China	Yunnan			Mentze	shrub 3 ft; white fls, red fruit				23.032173	N	103.166852	E	DD	>20km	GAZ	23.032173	103.166852	1402	0
NY	170674	129230		1404939		Henry, A.		9218					0	0	0	s.d.	Lycianthes	biflora	(Lour.) Bitter	Asia-Temperate	China	China	Yunnan			Mentze	shrub 3 ft; white fls, red fruit				23.032173	N	103.166852	E	DD	>20km	GAZ	23.032173	103.166852	1402	0
MO	180821	129230	89758			Henry, A.		9218					0	0	0	s.d.	Lycianthes	biflora	(Lour.) Bitter	Asia-Temperate	China	China	Yunnan			Mentze	shrub 3 ft; white fls, red fruit				23.032173	N	103.166852	E	DD	>20km	GAZ	23.032173	103.166852	1402	0
US	213036	129230	456838	2840690		Henry, A.		9218					0	0	0	s.d.	Lycianthes	biflora	(Lour.) Bitter	Asia-Temperate	China	China	Yunnan			Mentze	shrub 3 ft; white fls, red fruit				23.032173	N	103.166852	E	DD	>20km	GAZ	23.032173	103.166852	1402	0
K	167667	129231		K000922388		Henry, A.		12009	B				0	0	0	s.d.	Lycianthes	biflora	(Lour.) Bitter	Asia-Temperate	China	China	Yunnan			Szemei [Simao District]	shrub 4 ft; white fls.	forests			22.771905	N	100.979316	E	DD	>20km	GAZ	22.771905	100.979316	1219	0
US	213041	129231	458780	2840695		Henry, A.		12009	B				0	0	0	s.d.	Lycianthes	biflora	(Lour.) Bitter	Asia-Temperate	China	China	Yunnan			Szemei [Simao District]	shrub 4 ft; white fls.	forests			22.771905	N	100.979316	E	DD	>20km	GAZ	22.771905	100.979316	1219	0
K	167668	129232		K000922389		Henry, A.		12009	A				0	0	0	s.d.	Lycianthes	biflora	(Lour.) Bitter	Asia-Temperate	China	China	Yunnan			Szemau, S. mts. [Simao District]	shrub 5 ft; red frt; purple fls.				22.771905	N	100.979316	E	DD	>20km	GAZ	22.771905	100.979316	1219	0
A	170659	129232		619930		Henry, A.		12009	A				0	0	0	s.d.	Lycianthes	biflora	(Lour.) Bitter	Asia-Temperate	China	China	Yunnan			Szemau, S. mts. [Simao District]	shrub 5 ft; red frt; purple fls.				22.771905	N	100.979316	E	DD	>20km	GAZ	22.771905	100.979316	1219	0
MO	180823	129232	91191			Henry, A.		12009	A				0	0	0	s.d.	Lycianthes	biflora	(Lour.) Bitter	Asia-Temperate	China	China	Yunnan			Szemau, S. mts. [Simao District]	shrub 5 ft; red frt; purple fls.				22.771905	N	100.979316	E	DD	>20km	GAZ	22.771905	100.979316	1219	0
NY	170709	131474		1404914		Henry, A.		12009					30	5	0	s.y.	Lycianthes	biflora	(Lour.) Bitter	Asia-Temperate	China	China	Yunnan	Pu'er		Ta Meng Po, Szemao [=Simao District]	405 ft shrub; fls purple				22.4651	N	100.583	E	DMS	2-5km	GAZ	22.780833	100.975	0	0
MO	180812	131474	91190			Henry, A.		12009					30	5	0	s.y.	Lycianthes	biflora	(Lour.) Bitter	Asia-Temperate	China	China	Yunnan	Pu'er		Ta Meng Po, Szemao [=Simao District]	405 ft shrub; fls purple				22.4651	N	100.583	E	DMS	2-5km	GAZ	22.780833	100.975	0	0
K	167664	129228		K000759410		Henry, A.		12273					0	0	0	s.d.	Lycianthes	biflora	(Lour.) Bitter	Asia-Temperate	China	China	Yunnan			Szeneng [slightly illegible, prob. Szemao = Simao], E mt forests	shrub 5 ft, white fls				22.771905	N	100.979316	E	DD	>20km	GAZ	22.771905	100.979316	1463	0
NY	170649	129228		2286506		Henry, A.		12273					0	0	0	s.d.	Lycianthes	biflora	(Lour.) Bitter	Asia-Temperate	China	China	Yunnan			Szeneng [slightly illegible, prob. Szemao = Simao], E mt forests	shrub 5 ft, white fls				22.771905	N	100.979316	E	DD	>20km	GAZ	22.771905	100.979316	1463	0
A	170650	129228		619900		Henry, A.		12273					0	0	0	s.d.	Lycianthes	biflora	(Lour.) Bitter	Asia-Temperate	China	China	Yunnan			Szeneng [slightly illegible, prob. Szemao = Simao], E mt forests	shrub 5 ft, white fls				22.771905	N	100.979316	E	DD	>20km	GAZ	22.771905	100.979316	1463	0
NY	170669	129228		2286508		Henry, A.		12273					0	0	0	s.d.	Lycianthes	biflora	(Lour.) Bitter	Asia-Temperate	China	China	Yunnan			Szeneng [slightly illegible, prob. Szemao = Simao], E mt forests	shrub 5 ft, white fls				22.771905	N	100.979316	E	DD	>20km	GAZ	22.771905	100.979316	1463	0
K	167693	129257		K000922420		Henry, A.		12911					0	0	0	s.d.	Lycianthes	biflora	(Lour.) Bitter	Asia-Temperate	China	China	Yunnan			Szemao, S. forests [Simao District]	shrub 3 ft; fr red small				22.771905	N	100.979316	E	DD	>20km	GAZ	22.771905	100.979316	1219	0
US	213050	129257	459363	2840665		Henry, A.		12911					0	0	0	s.d.	Lycianthes	biflora	(Lour.) Bitter	Asia-Temperate	China	China	Yunnan			Szemao, S. forests [Simao District]	shrub 3 ft; fr red small				22.771905	N	100.979316	E	DD	>20km	GAZ	22.771905	100.979316	1219	0
K	167669	129233		K000759409		Henry, A.		13652			isotype	Lycianthes biflora (Lour.) Bitter var. subtusochracea Bitter	0	0	0	s.d.	Lycianthes	biflora	(Lour.) Bitter	Asia-Temperate	China	China	Yunnan			S. of Red River	shrub 5 ft; white flowers				0		0					0	0	0	0
K	177081	136124		K000922524		Henty, E.E.	NGF-	29203		Coode, M.J.E.			9	1	1988		Lycianthes	biflora	(Lour.) Bitter	Asia-Tropical	Malesia	Papua New Guinea	Eastern Highlands		Kassam Pass	Kainantu subdistrict	erect herb, 2 ft; flowers white, faintly mauve; fruits green	among thick grass above road cutting			6.12	S	146.02	E	DMS	2-5km	SPEC	-6.2	146.033333	1280	0
LAE	204535	136124	97247			Henty, E.E.	NGF-	29203		Coode, M.J.E.			9	1	1988		Lycianthes	biflora	(Lour.) Bitter	Asia-Tropical	Malesia	Papua New Guinea	Eastern Highlands		Kassam Pass	Kainantu subdistrict	erect herb, 2 ft; flowers white, faintly mauve; fruits green	among thick grass above road cutting			6.12	S	146.02	E	DMS	2-5km	SPEC	-6.2	146.033333	1280	0
E	170315	131162		E00112756		Herb Univ Hull Flora of India		281					25	7	1886		Lycianthes	biflora	(Lour.) Bitter	Asia-Tropical	Indian Subcontinent	India	Tamil Nadu			Gayton Prak, Ooty [=Udagamandalam]					11.41	N	76.7005	E	DD	>20km	GAZ	11.41	76.7005	0	0
E	170314	131161		E00112755		Herb Univ Hull Flora of India		282					0	7	1886		Lycianthes	biflora	(Lour.) Bitter	Asia-Tropical	Indian Subcontinent	India	Tamil Nadu			Balfore House					0		0					0	0	0	0
E	170303	131150		E00718950		Herb Univ Hull Flora of India		283					21	3	1886		Lycianthes	biflora	(Lour.) Bitter	Asia-Tropical	Indian Subcontinent	India	Tamil Nadu			Stone House Hill, Ooty [=Udagamandalam]					11.41	N	76.7005	E	DD	>20km	GAZ	11.41	76.7005	0	0
E	170302	131149		E00718961		Herb Univ Hull Flora of India		284					30	10	1886		Lycianthes	biflora	(Lour.) Bitter	Asia-Tropical	Indian Subcontinent	India	Tamil Nadu			'Dodabet S.W.' [Doda Betta]					11.2408	N	76.44122	E	DMS		GAZ	11.402222	76.736722	0	0
NY	170395	131235		2286538		Herb. Griffith		5903					0	0	0	s.d.	Lycianthes	biflora	(Lour.) Bitter	Asia-Tropical	Indian Subcontinent	India	West Bengal			sin. loc.					0		0					0	0	0	0
BM	44912	43005		BM001018810		Herb. Harland		2128					0	0	0		Lycianthes	biflora	(Lour.) Bitter	Asia-Temperate	China	China	Hong Kong								22.268286	N	114.188708	E	DD	>20km	GAZ	22.268286	114.188708	0	0
BM	44907	43000		BM001018815		Herb. Sampson		441	A				0	10	1884		Lycianthes	biflora	(Lour.) Bitter	Asia-Temperate	China	China	Guangdong			Guangzhou (Canton)					0		0					0	0	0	0
BM	45045	43131		BM001018939		Herb. Torner		s.n.					0	0	0		Lycianthes	biflora	(Lour.) Bitter	Asia-Tropical	Malesia	Indonesia	Java	West Java		Princes Island prope Java [=Pulau Paniatnan]					6.583105	S	105.217592	E	DD	2-5km	SPEC	-6.583105	105.217592	0	0
W	155496	119349	2010-0010833			Herbal Community	PT-	783					1	8	2006		Lycianthes	biflora	(Lour.) Bitter	Asia-Temperate	China	China	Fujian		Putian	Putian City, Putian					0		0					0	0	0	0
G	213902	161877		G00415784		Hillebrand, W.		s.n.					0	0	1889		Lycianthes	biflora	(Lour.) Bitter	Asia-Temperate	China	China	Hong Kong			sin. loc. [Hong Kong Island]					22.262103	N	114.194122	E	DD	<2km	GAZ	22.262103	114.194122	0	0
G	213906	161881		G00415778		Hillebrand, W.		s.n.					0	10	1869		Lycianthes	biflora	(Lour.) Bitter	Asia-Temperate	China	China	Guangdong		Guangzhou	Canton [=Guangzhou]					23.12911	N	113.264381	E	DD	2-5km	GAZ	23.12911	113.264381	0	0
G	213910	161885		G00415792		Hochreutiner, B.P.G.		825					19	4	1904		Lycianthes	biflora	(Lour.) Bitter	Asia-Tropical	Malesia	Indonesia	Java	West Java	Gunung Gede	route de Kandang badak	herba 1 m; fl. blanche, interius violacea				6.776806	S	106.974783	E	DD	2-5km	GAZ	-6.776806	106.974783	1750	0
G	213911	161886		G00415790		Hochreutiner, B.P.G.		2041					9	10	1904		Lycianthes	biflora	(Lour.) Bitter	Asia-Tropical	Malesia	Indonesia	Java	West Java	Gunung Salak	dar Tegabankap en montant au s�met	fleurs blanches, etamines jaunes	for�t dense			6.713077	S	106.733762	E	DD	2-5km	GAZ	-6.713077	106.733762	1700	1850
A	170360	131206				Holstvoogd, C.		496					12	11	1940		Lycianthes	biflora	(Lour.) Bitter	Asia-Tropical	Malesia	Indonesia	Java	West Java	Kamojang	'Kamodjan, wood around so-called Engelsche Vatke'					7.073	S	107.48	E	DMS		GAZ	-7.125	107.8	0	0
BM	12570	13088		BM000900121		Hooker, J.D.		s.n.		Thomson, T.			0	0	0		Lycianthes	biflora	(Lour.) Bitter	Asia-Tropical	Indian Subcontinent	India	Meghalaya			Khasia Hills & Sikkim					23.35	N	91.3815	E	DMS	2-5km	GAZ	23.583333	91.6375	1829	2134
BM	12572	13090		BM000900123		Hooker, J.D.		s.n.		Thomson, T.			0	0	0		Lycianthes	biflora	(Lour.) Bitter	Asia-Tropical	Indian Subcontinent	India	Meghalaya		Khasia Hills	'Mont Khasia'					23.583333	N	91.6375	E	DD	2-5km	GAZ	23.583333	91.6375	1219	1524
NY	170269	13090		1404908		Hooker, J.D.		s.n.		Thomson, T.			0	0	0		Lycianthes	biflora	(Lour.) Bitter	Asia-Tropical	Indian Subcontinent	India	Meghalaya		Khasia Hills	'Mont Khasia'					23.583333	N	91.6375	E	DD	2-5km	GAZ	23.583333	91.6375	1219	1524
BM	154180	118249		BM000940490		Hooker, J.D.		s.n.					0	0	0		Lycianthes	biflora	(Lour.) Bitter			Not Recorded									0		0					0	0	1219	2134
W	155506	119355	1889-0292189			Hooker, J.D.		s.n.		Thomson, T.			0	0	0	s.d.	Lycianthes	biflora	(Lour.) Bitter	Asia-Tropical	Indian Subcontinent	India	Meghalaya			Mont Khasia [Khasi Hills]	[these sheets may not all be duplicates, but impossible to tell!]				25.583333	N	91.633333	E	DD	2-5km	GAZ	25.583333	91.633333	1219	1524
W	155507	119355				Hooker, J.D.		s.n.		Thomson, T.			0	0	0	s.d.	Lycianthes	biflora	(Lour.) Bitter	Asia-Tropical	Indian Subcontinent	India	Meghalaya			Mont Khasia [Khasi Hills]	[these sheets may not all be duplicates, but impossible to tell!]				25.583333	N	91.633333	E	DD	2-5km	GAZ	25.583333	91.633333	1219	1524
W	155508	119355	1889-0161362			Hooker, J.D.		s.n.		Thomson, T.			0	0	0	s.d.	Lycianthes	biflora	(Lour.) Bitter	Asia-Tropical	Indian Subcontinent	India	Meghalaya			Mont Khasia [Khasi Hills]	[these sheets may not all be duplicates, but impossible to tell!]				25.583333	N	91.633333	E	DD	2-5km	GAZ	25.583333	91.633333	1219	1524
W	155509	119355	1889-0161363			Hooker, J.D.		s.n.		Thomson, T.			0	0	0	s.d.	Lycianthes	biflora	(Lour.) Bitter	Asia-Tropical	Indian Subcontinent	India	Meghalaya			Mont Khasia [Khasi Hills]	[these sheets may not all be duplicates, but impossible to tell!]				25.583333	N	91.633333	E	DD	2-5km	GAZ	25.583333	91.633333	1219	1524
E	170312	131159		E00526070		Hooker, J.D.		s.n.		Thomson, T.			0	0	0	s.d.	Lycianthes	biflora	(Lour.) Bitter	Asia-Tropical	Indian Subcontinent	India	Meghalaya			'Mont Khasia'					23.416667	N	91.634722	E	DD	2-5km	GAZ	23.416667	91.634722	0	0
A	170363	131209				Hoover, W.S.	Deden	300		Hunter, J.M.; Wiriadinata, H. & Girmansyah, D.			27	3	2004		Lycianthes	biflora	(Lour.) Bitter	Asia-Tropical	Malesia	Indonesia	West Nusa Tenggara		Sumbawa	Mt. Ujung Samu, Tepal, Batulante					8.36	S	117.18	E	DMS	2-5km	SPEC	-8.6	117.3	1201	0
A	170364	131210				Hoover, W.S.		809		Hunter, J.M.; Wiriadinata, H. & Girmansyah, D.			20	5	2002		Lycianthes	biflora	(Lour.) Bitter	Asia-Tropical	Malesia	Indonesia	Java	West Java		Ciemas River, Halimun NationalPark					6.42	S	106.28	E	DMS	2-5km	SPEC	-6.7	106.466667	1700	1800
A	170355	131201		619970		Hoover, W.S.		30388		Wiridinata, H.			0	2	2000		Lycianthes	biflora	(Lour.) Bitter	Asia-Tropical	Malesia	Indonesia	Java	West Java	Gunung Patuha	forest along running trail	herb to 1 m; flowers white	forest along running trail			7.1	S	107.23	E	DMS	2-5km	SPEC	-7.166667	107.383333	1859	0
A	170353	131199		619967		Hoover, W.S.		30390		Wiridinata, H.			0	2	2000		Lycianthes	biflora	(Lour.) Bitter	Asia-Tropical	Malesia	Indonesia	Java	West Java	Gunung Patuha	forest along running trail	herb to 1 m; flowers white	forest along running trail			7.1	S	107.23	E	DMS	2-5km	SPEC	-7.166667	107.383333	1859	0
A	170354	131200		619972		Hoover, W.S.		30403		Wiridinata, H.			0	2	2000		Lycianthes	biflora	(Lour.) Bitter	Asia-Tropical	Malesia	Indonesia	Java	West Java	Gunung Patuha	forest along running trail	herb to 1 m; flowers white	forest along running trail			7.1	S	107.23	E	DMS	2-5km	SPEC	-7.166667	107.383333	1859	0
A	148070	112992				Hoover, W.S.		31106		Wiriadinata, H.			15	2	2000		Lycianthes	biflora	(Lour.) Bitter	Asia-Tropical	Malesia	Indonesia	Java	West Java		Jawa Barat, Leuweung tengah, Ranca upas, Gunung Cikolotok	shrub to 1.5 m; flowers violet; fruit green				7.22	S	107.54	E	DMS	>20km	SPEC	-7.366667	107.9	1800	0
A	170358	131204		619968		Hoover, W.S.		31784		Girmansyah, D.			15	2	2000		Lycianthes	biflora	(Lour.) Bitter	Asia-Tropical	Malesia	Indonesia	Java	West Java	Puncak Kolotok	Ranca Upas	herb cas. 50 cm; flowers pnk; fruits green	under slope			7.22	S	107.54	E	DMS	>20km	SPEC	-7.366667	107.9	0	0
A	170356	131202		619961		Hoover, W.S.		32477		Hendra, M.			14	2	2000		Lycianthes	biflora	(Lour.) Bitter	Asia-Tropical	Malesia	Indonesia	Java	West Java	Gunung Patuha	slopes	stem to 1.3 m tall; inflorescences axillary and terminal	mountain slope			7.09	S	107.24	E	DMS	2-5km	SPEC	-7.15	107.4	2100	0
A	170357	131203		619962		Hoover, W.S.		32632		Hendra, M. & Hunter, J.M.			4	3	2000		Lycianthes	biflora	(Lour.) Bitter	Asia-Tropical	Malesia	Indonesia	Java	West Java		Mount Halimun National Park, south of Gunung Botol	shrub; flowers violet white	submontane forest			6.731834	S	106.487	E	DD	2-5km	GAZ	-6.731834	106.487	0	0
PBL	171986	132370	16538	PBL0000027320		Hore, D.K.	ANC-	7553					9	5	1980		Lycianthes	biflora	(Lour.) Bitter	Asia-Tropical	Indian Subcontinent	India	Andaman and Nicobar Islands	South Nicobars	Great Nicobar Island	ground of Shompen Hut, Laful	raer; herb ca. 0.8 m; branches spreading stiff, thalamus persistent; flowers white; fruits green but becoming red when when ripe	dense forest			7.166772	N	93.870757	E	DD		GAZ	7.166772	93.870757	0	0
PBL	171987	132370	16539	PBL0000014504		Hore, D.K.	ANC-	7553					9	5	1980		Lycianthes	biflora	(Lour.) Bitter	Asia-Tropical	Indian Subcontinent	India	Andaman and Nicobar Islands	South Nicobars	Great Nicobar Island	ground of Shompen Hut, Laful	raer; herb ca. 0.8 m; branches spreading stiff, thalamus persistent; flowers white; fruits green but becoming red when when ripe	dense forest			7.166772	N	93.870757	E	DD		GAZ	7.166772	93.870757	0	0
K	230265	174792		K000923096		Horsfield, T.	Sol.	10					0	0	0	s.d.	Lycianthes	biflora	(Lour.) Bitter	Asia-Tropical	Malesia	Indonesia	Java			sin. loc. [maybe locality on label but illegible]	Solanum with 10-fid calyx found with nigrum and the .... [illegible]				0		0					0	0	0	0
K	230266	174792		K000923102		Horsfield, T.	Sol.	10					0	0	0	s.d.	Lycianthes	biflora	(Lour.) Bitter	Asia-Tropical	Malesia	Indonesia	Java			sin. loc. [maybe locality on label but illegible]	Solanum with 10-fid calyx found with nigrum and the .... [illegible]				0		0					0	0	0	0
K	230301	174820		K000923121		Horsfield, T.	Sol.	13					0	0	0	s.d.	Lycianthes	biflora	(Lour.) Bitter	Asia-Tropical	Malesia	Indonesia	Java			sin. loc. [Mundanae?]					0		0					0	0	0	0
K	230302	174820		K000923122		Horsfield, T.	Sol.	13					0	0	0	s.d.	Lycianthes	biflora	(Lour.) Bitter	Asia-Tropical	Malesia	Indonesia	Java			sin. loc. [Mundanae?]					0		0					0	0	0	0
BM	45030	43116		BM001018928		Horsfield, T.		s.n.					0	0	0		Lycianthes	biflora	(Lour.) Bitter	Asia-Tropical	Malesia	Indonesia	Java	East Java		Pajittan, Kalak [=Pacitan, Kalak]					8.209663	S	110.938613	E	DD	2-5km	GAZ	-8.209663	110.938613	0	0
BM	45032	43118		BM001018938		Horsfield, T.		s.n.					0	0	0		Lycianthes	biflora	(Lour.) Bitter	Asia-Tropical	Malesia	Indonesia	Java	East Java		Pajittan, Kalak [=Pacitan, Kalak]					8.209663	S	110.938613	E	DD	2-5km	GAZ	-8.209663	110.938613	0	0
K	167649	129215		K000922366		How, F.C.		70743					0	3	1933		Lycianthes	biflora	(Lour.) Bitter	Asia-Temperate	China	China	Hainan			Yaichow	shrub 2 m; branches green, pubescent deep green above, green beneath with hair; fl white, calyx pale green; stamens yellowish brown, pistil white	in woods			18.449939	N	109.616801	E	DD	>20km	GAZ	18.449939	109.616801	396	0
NY	170680	129215		1404903		How, F.C.		70743					0	3	1933		Lycianthes	biflora	(Lour.) Bitter	Asia-Temperate	China	China	Hainan			Yaichow	shrub 2 m; branches green, pubescent deep green above, green beneath with hair; fl white, calyx pale green; stamens yellowish brown, pistil white	in woods			18.449939	N	109.616801	E	DD	>20km	GAZ	18.449939	109.616801	396	0
US	204056	129215	1675695	2840653		How, F.C.		70743					0	3	1933		Lycianthes	biflora	(Lour.) Bitter	Asia-Temperate	China	China	Hainan			Yaichow	shrub 2 m; branches green, pubescent deep green above, green beneath with hair; fl white, calyx pale green; stamens yellowish brown, pistil white	in woods			18.449939	N	109.616801	E	DD	>20km	GAZ	18.449939	109.616801	396	0
CAL	174192	133894				How, F.C.		72611					0	5	1935		Lycianthes	biflora	(Lour.) Bitter	Asia-Temperate	China	China	Hainan			Po-Ting	herb; flower white; fruit red	by road			18.641	N	109.775	E	DD	>20km	GAZ	18.641	109.775	300	0	ca.
A	170733	131494				How, F.C.		73399					0	7	1935		Lycianthes	biflora	(Lour.) Bitter	Asia-Temperate	China	China	Hainan			Po Ting [=Baoting Autonomous County]					18.641	N	109.775	E	DD	>20km	GAZ	18.641	109.775	0	0
A	170738	131499				How, F.C.		73538					29	8	1935		Lycianthes	biflora	(Lour.) Bitter	Asia-Temperate	China	China	Hainan			Po-ting [=Baoting Autonomous County]	herb 2 m; leaf deep green aobve, paler beneath, pubescents; flower white; fruit greenish	in forest			18.641	N	109.775	E	DD	>20km	GAZ	18.641	109.775	731	0
CAL	174838	134380				How, F.C.		73538					0	8	1935		Lycianthes	biflora	(Lour.) Bitter	Asia-Temperate	China	China	Hainan			Po-Ting	herb; fl. white	in forest			18.641	N	109.775	E	DD	>20km	GAZ	18.641	109.775	731	0
A	170327	131173				Hsiao, S.-.C.		1240		Leu, W.-.P. & Liu, S.M.			17	5	1995		Lycianthes	biflora	(Lour.) Bitter	Asia-Temperate	Eastern Asia	Taiwan	Taitung Hsien			Yenping Hsiang, Taiwan Cycas Nature Reserve, on the trail from the workers' hut to the Cycas Reserve	immature fruits green	broadleaf virgin forest; semi-shaded trailside			22.5347	N	121.03	E	DMS		SPEC	22.896389	121.05	500	800
A	170740	131501		619927		Hu, S.Y.		5523					15	6	1968		Lycianthes	biflora	(Lour.) Bitter	Asia-Temperate	China	China	Hong Kong	New Territories	Tai Mo Shan	Ta Mao Shan, New Territories	perennial herb, 0.5 m; fls. white. solitary or paired	growing by a rock along a stream			22.408846	N	114.13795	E	DD		GAZ	22.408846	114.13795	0	0
US	213014	131501	3114096	2840659		Hu, S.Y.		5523					15	6	1968		Lycianthes	biflora	(Lour.) Bitter	Asia-Temperate	China	China	Hong Kong	New Territories	Tai Mo Shan	Ta Mao Shan, New Territories	perennial herb, 0.5 m; fls. white. solitary or paired	growing by a rock along a stream			22.408846	N	114.13795	E	DD		GAZ	22.408846	114.13795	0	0
A	170739	131500		619926		Hu, S.Y.		9277					31	12	1969		Lycianthes	biflora	(Lour.) Bitter	Asia-Temperate	China	China	Hong Kong			Mountain Parker	annual herb; fruit red				22.266666	N	114.216647	E	DD	<2km	GAZ	22.266666	114.216647	0	0
A	170741	131502		619933		Hu, S.Y.		23888		But, P.P.H.			22	6	2002		Lycianthes	biflora	(Lour.) Bitter	Asia-Temperate	China	China	Hong Kong		Victoria Peak		perennial herbs, 80 cm high; stem lignified; flowers white; fruit bright red				22.260222	N	114.17651	E	DD		GAZ	22.260222	114.17651	0	0
MO	180817	131502	5738688			Hu, S.Y.		23888		But, P.P.H.			22	6	2002		Lycianthes	biflora	(Lour.) Bitter	Asia-Temperate	China	China	Hong Kong		Victoria Peak		perennial herbs, 80 cm high; stem lignified; flowers white; fruit bright red				22.260222	N	114.17651	E	DD		GAZ	22.260222	114.17651	0	0
E	145782	111100		E00426444		Hu, W.K.		8921					24	11	1946		Lycianthes	biflora	(Lour.) Bitter	Asia-Temperate	China	China	Sichuan	Leshan	Omei Shan	Omei-Hsien, Mt. Omei					0		0					0	0	0	0
US	213010	111100	1991029	2840664		Hu, W.K.		8921					24	11	1946		Lycianthes	biflora	(Lour.) Bitter	Asia-Temperate	China	China	Sichuan	Leshan	Omei Shan	Omei-Hsien, Mt. Omei					0		0					0	0	0	0
E	170330	131176		E00647086		Huang, C.L.		s.n.		Chiang, H.L.			5	10	2000		Lycianthes	biflora	(Lour.) Bitter	Asia-Temperate	Eastern Asia	Taiwan	Taipei Hsien		Manyuehyuan		fruiting				24.49	N	121.261	E	DMS		SPEC	24.816667	121.436111	0	0
A	170329	131175				Huang, S.C.		4486					1	4	1991		Lycianthes	biflora	(Lour.) Bitter	Asia-Temperate	Eastern Asia	Taiwan	Nantou Hsien			Mingjien--Ershui		open forest margin			23.82517	N	120.67949	E	DD		GAZ	23.82517	120.67949	250	0
UBC	181355	131175	205190			Huang, S.C.		4486					1	4	1991		Lycianthes	biflora	(Lour.) Bitter	Asia-Temperate	Eastern Asia	Taiwan	Nantou Hsien			Mingjien--Ershui		open forest margin			23.82517	N	120.67949	E	DD		GAZ	23.82517	120.67949	250	0
MO	184047	139994	3690835			Huang, T.C.		10675		Huang, S.F.; Yang, K.C. & Jeng, S.S.			19	2	1986		Lycianthes	biflora	(Lour.) Bitter	Asia-Temperate	Eastern Asia	Taiwan	Taitung Hsien		Lanyu	Swasy-rock		in thicket			0		0					0	0	400	0	ca.
UBC	181806	139327	205151			Huang, T.C.		15179		Huang, S.F.			30	5	1991		Lycianthes	biflora	(Lour.) Bitter	Asia-Temperate	Eastern Asia	Taiwan	Hsinchu Hsien		Yuoluo			open river bank			0		0					0	0	0	100
L	230423	174873		L.2859380		Isles, S.	NGF-	33899		Vinas, A.			16	9	1973		Lycianthes	biflora	(Lour.) Bitter	Asia-Tropical	Malesia	Papua New Guinea	Central			NE of Manumu Village, subdistrict Port Moresby					9.05	S	147.34	E	DM	2-5km	SPEC	-9.083333	147.566667	450	0
K	230365	174858		K000923157		Jacobs, M.		4805					17	5	1957		Lycianthes	biflora	(Lour.) Bitter	Asia-Tropical	Malesia	Indonesia	Java	East Java		Besuki, Mt. Raung, S. slope above village Gunungauri	creeping herb, not aromatic; fr. felshy, glossy, bright red	high forest intermingled with much bamboo			8.15	S	114	E	DMS	2-5km	SPEC	-8.25	114	500	600
L	230366	174858		L.2881779		Jacobs, M.		4805					17	5	1957		Lycianthes	biflora	(Lour.) Bitter	Asia-Tropical	Malesia	Indonesia	Java	East Java		Besuki, Mt. Raung, S. slope above village Gunungauri	creeping herb, not aromatic; fr. felshy, glossy, bright red	high forest intermingled with much bamboo			8.15	S	114	E	DMS	2-5km	SPEC	-8.25	114	500	600
MO	184074	140020	6088296			Jawa, R.	S.	70069					18	12	1994		Lycianthes	biflora	(Lour.) Bitter	Asia-Tropical	Malesia	Malaysia	Sarawak		Jambusan	Bau Kuching Division	creeping woody herb; tepal white, stamen yellow; fruits red	on stone; limestone forest			1.393076	N	110.17062	E	DD		GAZ	1.393076	110.17062	85	0
L	184075	140020		L.4150667		Jawa, R.	S.	70069					18	12	1994		Lycianthes	biflora	(Lour.) Bitter	Asia-Tropical	Malesia	Malaysia	Sarawak		Jambusan	Bau Kuching Division	creeping woody herb; tepal white, stamen yellow; fruits red	on stone; limestone forest			1.393076	N	110.17062	E	DD		GAZ	1.393076	110.17062	85	0
K	230222	140020		K000612214		Jawa, R.	S.	70069					18	12	1994		Lycianthes	biflora	(Lour.) Bitter	Asia-Tropical	Malesia	Malaysia	Sarawak		Jambusan	Bau Kuching Division	creeping woody herb; tepal white, stamen yellow; fruits red	on stone; limestone forest			1.393076	N	110.17062	E	DD		GAZ	1.393076	110.17062	85	0
K	230316	174830		K000923129		Johansson, J.T.		143		Nybom, H. & Riebe, S.			3	3	1981		Lycianthes	biflora	(Lour.) Bitter	Asia-Tropical	Malesia	Indonesia	Sulawesi	Sulawesi Tengah		SE of Tongoa	herb 1 m; nodes swollen; flowers 5-merous; petals white, 7 x 3 mm, anthers yellow	on soil, along path in felled primary forest			1.234094	S	120.187607	E	DD	5-20k	GAZ	-1.234094	120.187607	650	0		tampai
L	230317	174830		L.2881413		Johansson, J.T.		143		Nybom, H. & Riebe, S.			3	3	1981		Lycianthes	biflora	(Lour.) Bitter	Asia-Tropical	Malesia	Indonesia	Sulawesi	Sulawesi Tengah		SE of Tongoa	herb 1 m; nodes swollen; flowers 5-merous; petals white, 7 x 3 mm, anthers yellow	on soil, along path in felled primary forest			1.234094	S	120.187607	E	DD	5-20k	GAZ	-1.234094	120.187607	650	0		tampai
CAL	174665	134228				Joseph, J.	EC-	40453					2	10	1964		Lycianthes	biflora	(Lour.) Bitter	Asia-Tropical	Indian Subcontinent	India	Arunachal Pradesh	West Kameng	Bomdila	Dukumpani 8 km towards Bomdila	common; tall herb of 2 m; leaves long linera, solitary fruit at the apex, green	walls of the forest			27.235261	N	92.411908	E	DD		GAZ	27.235261	92.411908	0	0
CAL	174676	134239				Joseph, J.		48294					22	11	1969		Lycianthes	biflora	(Lour.) Bitter	Asia-Tropical	Indian Subcontinent	India	Arunachal Pradesh	Lohit	Chowkham	'Lohit F.D. (NEFA)'	herb about 1 m tall; frts bright red; leaves dark green				27.14	N	93.61	E	DD	2-5km	GAZ	27.14	93.61	0	0
K	177082	136125		K000922525		Kairo, A.		10652		Symon, D.E.			1	6	1977		Lycianthes	biflora	(Lour.) Bitter	Asia-Tropical	Malesia	Papua New Guinea	Morobe		Mount Missan	C.N.G.T. Logging areas, Stoney Creek, on foot slopes of Mount Missan (near Bulolo), Wau subdist.	herb to 1 m; flowers bluish white; fruit bright red, shed with pedicel (+seed, +cytol)	in roadside regrowth and banks of cuttings; Lithocarpus/Araucaria forest			7.289926	S	146.663202	E	DD	2-5km	GAZ	-7.289926	146.663202	914	1219
LAE	204524	136125	231161			Kairo, A.		10652		Symon, D.E.			1	6	1977		Lycianthes	biflora	(Lour.) Bitter	Asia-Tropical	Malesia	Papua New Guinea	Morobe		Mount Missan	C.N.G.T. Logging areas, Stoney Creek, on foot slopes of Mount Missan (near Bulolo), Wau subdist.	herb to 1 m; flowers bluish white; fruit bright red, shed with pedicel (+seed, +cytol)	in roadside regrowth and banks of cuttings; Lithocarpus/Araucaria forest			7.289926	S	146.663202	E	DD	2-5km	GAZ	-7.289926	146.663202	914	1219
K	177080	136123		K000922523		Kairo, A.	NGF-	27869		Streimann, H.			10	8	1966		Lycianthes	biflora	(Lour.) Bitter	Asia-Tropical	Malesia	Papua New Guinea	Morobe		Bulolo	Middle Logging Area, subdistrict Wau	small spreading herb, 4 ft; leaves dull green above, slightly lighter below; flowers blue and yellow; fruit green, red when ripe	lower montane forest on edge of snig			7.1	S	146.4	E	DMS	2-5km	SPEC	-7.166667	146.666667	853	0
LAE	204525	136123	97699			Kairo, A.	NGF-	27869		Streimann, H.			10	8	1966		Lycianthes	biflora	(Lour.) Bitter	Asia-Tropical	Malesia	Papua New Guinea	Morobe		Bulolo	Middle Logging Area, subdistrict Wau	small spreading herb, 4 ft; leaves dull green above, slightly lighter below; flowers blue and yellow; fruit green, red when ripe	lower montane forest on edge of snig			7.1	S	146.4	E	DMS	2-5km	SPEC	-7.166667	146.666667	853	0
A	170464	131291				Kamarudin, S.	FRI-	33752		Angan, A.			24	9	1998		Lycianthes	biflora	(Lour.) Bitter	Asia-Tropical	Malesia	Malaysia	Pahang		Gunong Ulu Kali	Bentong, Genting Highlands	small weeds 60 cm tall; flowers greenish	tropical upper montane forest; roadside			3.26	N	101.47	E	DD	2-5km	SPEC	3.26	101.47	1700	0		kaum letop-letop
K	230148	174757		K000923066		Kanrtawinana, K.		905					20	11	1971		Lycianthes	biflora	(Lour.) Bitter	Asia-Tropical	Malesia	Indonesia	Borneo	Kalimantan		2 km N of Jaro, NE of Muara Uya, Kalimantan Selatan	herb 1 m; flower white; fruit bright red	base of limestone hill			1.815962	S	115.65373	E	DD	5-20k	GAZ	-1.815962	115.65373	90	0	ca.
US	213293	161666	2635336	2840680		Kao, M.T.		6711					23	4	1966		Lycianthes	biflora	(Lour.) Bitter	Asia-Temperate	Eastern Asia	Taiwan	Nantou Hsien			Mt. Mei-yeng		edge of forests			0		0					0	0	0	0
MO	184056	140003	2379184			Kao, M.T.		7926					5	12	1971		Lycianthes	biflora	(Lour.) Bitter	Asia-Temperate	Eastern Asia	Taiwan	Taipei Hsien			near Kan-kou	fruit red	under forests			0		0					0	0	0	0
MO	184039	139986	5317619			Kao, Y.-.C.		387					24	3	1998		Lycianthes	biflora	(Lour.) Bitter	Asia-Temperate	Eastern Asia	Taiwan	Ilan Hsien			Nanao Hsiang, Kantzutoushan (a mountain)	herb; fruits mature, red	Ficus-Machilus forest on slopes			0		0					0	0	100	0	ca.
MO	184043	139990	5329590			Kao, Y.-.C.		560					2	7	1998		Lycianthes	biflora	(Lour.) Bitter	Asia-Temperate	Eastern Asia	Taiwan	Taipei Hsien			Sanhsia Town, Manyuehyuan Recreation Area, Manyuehyuanshan (a mountain)	occasional herb; fruits mature, orange	on forest floor, shaded; Machilus-Castanopsis forest on mountain slopes			0		0					0	0	850	0	ca.
A	170463	131290				Kato, H.	C-	7273		Ueda, K.; Okamato, M.; Akiyama, H.; Sunarno, B. & Mahjar, U.W.			20	2	1985		Lycianthes	biflora	(Lour.) Bitter	Asia-Tropical	Malesia	Indonesia	Maluku	Seram	Manusela National Park	alogn a trail between Hatumete (sea level) and Hoale Pass (1770 m) southern slope of Murkele Ridge, Kecamatan District, Tehoru; C. Seram	woody herbs 1.5 m tall; corolla white; calyx green; anther yellow; young frs green, mature red	limestone area			3.15	S	129.36	E	DMS	2-5km	SPEC	-3.25	129.6	550	1200
NY	170440	131275		1404868		Kaudern, W.A.		450					0	12	1919		Lycianthes	biflora	(Lour.) Bitter	Asia-Tropical	Malesia	Indonesia	Sulawesi	Sulawesi Barat	Poh	'Ost Celebes'	Buske				0.77595	S	122.852933	E	DD	2-5km	GAZ	-0.77595	122.852933	0	0
A	170441	131275				Kaudern, W.A.		450					0	12	1919		Lycianthes	biflora	(Lour.) Bitter	Asia-Tropical	Malesia	Indonesia	Sulawesi	Sulawesi Barat	Poh	'Ost Celebes'	Buske				0.77595	S	122.852933	E	DD	2-5km	GAZ	-0.77595	122.852933	0	0
NY	170442	131275		1404883		Kaudern, W.A.		450					0	12	1919		Lycianthes	biflora	(Lour.) Bitter	Asia-Tropical	Malesia	Indonesia	Sulawesi	Sulawesi Barat	Poh	'Ost Celebes'	Buske				0.77595	S	122.852933	E	DD	2-5km	GAZ	-0.77595	122.852933	0	0
E	170405	131243		E00718947		Keenan, J.		809		Tun Aung, U. & Rule, R.H.			0	8	1961		Lycianthes	biflora	(Lour.) Bitter	Asia-Tropical	Indo-China	Myanmar (Burma)	Mandalay			hills W of Paungdaw Power Station, Tenasserim Division, Tavoy District (area within a radius of 12 miles from Paungdaw)	flowes pale lilac; fruit green, immature	by stream side			14	N	98.3	E	DMS	2-5km	SPEC	14	98.5	670	0
A	170401	131240				Keenan, J.		1124		Tun Aung, U. & Rule, R.H.			22	8	1961		Lycianthes	biflora	(Lour.) Bitter	Asia-Tropical	Indo-China	Myanmar (Burma)	Mandalay			2.5 miles E of Paungdaw Power Station, Tenasserim Division, Tavoy District (area within a radius of 12 miles from Paungdaw)	abundant shrub	on wet areas where shade is light and open association; palms and elephant grass			14	N	98.3	E	DMS	2-5km	SPEC	14	98.5	365	0
E	170402	131240		E00426553		Keenan, J.		1124		Tun Aung, U. & Rule, R.H.			22	8	1961		Lycianthes	biflora	(Lour.) Bitter	Asia-Tropical	Indo-China	Myanmar (Burma)	Mandalay			2.5 miles E of Paungdaw Power Station, Tenasserim Division, Tavoy District (area within a radius of 12 miles from Paungdaw)	abundant shrub	on wet areas where shade is light and open association; palms and elephant grass			14	N	98.3	E	DMS	2-5km	SPEC	14	98.5	365	0
A	170399	131239				Keenan, J.		1521		Tun Aung, U. & Rule, R.H.			0	9	1961		Lycianthes	biflora	(Lour.) Bitter	Asia-Tropical	Indo-China	Myanmar (Burma)	Mandalay			0.5 miles S of Paungdaw Power Station, Tenasserim Division, Tavoy District (area within a radius of 12 miles from Paungdaw)	a small fruiting shrub	on loose wet soil under the shade of bamboos			14	N	98.3	E	DMS	2-5km	SPEC	14	98.5	365	0
E	170400	131239		E00718953		Keenan, J.		1521		Tun Aung, U. & Rule, R.H.			0	9	1961		Lycianthes	biflora	(Lour.) Bitter	Asia-Tropical	Indo-China	Myanmar (Burma)	Mandalay			0.5 miles S of Paungdaw Power Station, Tenasserim Division, Tavoy District (area within a radius of 12 miles from Paungdaw)	a small fruiting shrub	on loose wet soil under the shade of bamboos			14	N	98.3	E	DMS	2-5km	SPEC	14	98.5	365	0
BM	44993	43084		BM001018904		Kerr, A.F.G.		3510					3	1	1915		Lycianthes	biflora	(Lour.) Bitter	Asia-Tropical	Indo-China	Thailand	North	Chiang Mai		Doi Sutep	About 1m high.	Open evergreen forest.			18.775001	N	98.951535	E	DD	2-5km	GAZ	18.775001	98.951535	1250	0
BM	44987	43079		BM001018889		Kerr, A.F.G.		5030					7	3	1921		Lycianthes	biflora	(Lour.) Bitter	Asia-Tropical	Indo-China	Thailand	North	Nan		Hue Kua (Han)	Woody climber; flowers white.	Evergreen forest.			19.191119	N	100.864729	E	DD	2-5km	GAZ	19.191119	100.864729	300	0	ca.
BM	44981	43073		BM001018895		Kerr, A.F.G.		5550					3	6	1921		Lycianthes	biflora	(Lour.) Bitter	Asia-Tropical	Indo-China	Thailand	North	Chiang Mai		Doi Chiang Dao	Shrub about [12] high; flowers purple.	On limestone rocks.			19.391332	N	98.876886	E	DD		GAZ	19.391332	98.876886	1300	0
BM	44984	43076		BM001018892		Kerr, A.F.G.		6742					4	2	1923		Lycianthes	biflora	(Lour.) Bitter	Asia-Tropical	Indo-China	Thailand	Central	Bangkok	Bangkok		Growing to height about 0.75m; fruit red.	On old brick-work under shade of trees.			13.752222	N	100.493889	E	DD	>20km	GAZ	13.752222	100.493889	5	0	<
BM	44983	43075		BM001018893		Kerr, A.F.G.		7069					17	6	1923		Lycianthes	biflora	(Lour.) Bitter	Asia-Tropical	Indo-China	Thailand	Central	Bangkok	Bangkok		Small shrub about 1m high; flowers white.	On old brick-work.			13.752222	N	100.493889	E	DD	>20km	GAZ	13.752222	100.493889	0	0
BM	44982	43074		BM001018894		Kerr, A.F.G.		13293					11	8	1927		Lycianthes	biflora	(Lour.) Bitter	Asia-Tropical	Indo-China	Thailand	South	Surat Thani		Kao Nawng [Khao Wang], Surat	Shrub; 3 m high; flowers white.	Evergreen forest.			8.888778	N	99.470329	E	DD	>20km	GAZ	8.888778	99.470329	300	0
K	230308	174825		K000923125		Kessler, P.J.A.		934					27	3	1995		Lycianthes	biflora	(Lour.) Bitter	Asia-Tropical	Malesia	Indonesia	Borneo	East Kalimantan		P.T. ITCI, road to Kenangan to G[unung] Meratus, km 69	shrub ca. 1 m; flowers white; fruit red	waterfall (Air terjung ITCI) steep valley with big stream, along stream			0.75	S	116.63333	E	DD	2-5km	GAZ	-0.75	116.63333	400	0
L	230309	174825		L.2882064		Kessler, P.J.A.		934					27	3	1995		Lycianthes	biflora	(Lour.) Bitter	Asia-Tropical	Malesia	Indonesia	Borneo	East Kalimantan		P.T. ITCI, road to Kenangan to G[unung] Meratus, km 69	shrub ca. 1 m; flowers white; fruit red	waterfall (Air terjung ITCI) steep valley with big stream, along stream			0.75	S	116.63333	E	DD	2-5km	GAZ	-0.75	116.63333	400	0
K	230310	174825		K000923131		Kessler, P.J.A.		934					27	3	1995		Lycianthes	biflora	(Lour.) Bitter	Asia-Tropical	Malesia	Indonesia	Borneo	East Kalimantan		P.T. ITCI, road to Kenangan to G[unung] Meratus, km 69	shrub ca. 1 m; flowers white; fruit red	waterfall (Air terjung ITCI) steep valley with big stream, along stream			0.75	S	116.63333	E	DD	2-5km	GAZ	-0.75	116.63333	400	0
L	230311	174825		L.2882064		Kessler, P.J.A.		934					27	3	1995		Lycianthes	biflora	(Lour.) Bitter	Asia-Tropical	Malesia	Indonesia	Borneo	East Kalimantan		P.T. ITCI, road to Kenangan to G[unung] Meratus, km 69	shrub ca. 1 m; flowers white; fruit red	waterfall (Air terjung ITCI) steep valley with big stream, along stream			0.75	S	116.63333	E	DD	2-5km	GAZ	-0.75	116.63333	400	0
E	170443	131276		E00310896		Kessler, P.J.A.		3014		Arbainsyah			13	3	2001		Lycianthes	biflora	(Lour.) Bitter	Asia-Tropical	Malesia	Indonesia	Sulawesi	Sulawesi Tengah	Kamarora	Palolo, forest garden behind Lore Lindu National Park field station	shrub ca. 1 m tall; flowers white; fruits red	forest garden; primary forest trees ringed; understorey with some old coffee trees and newly planted Theobroma seedlings			1.15	S	120.13	E	DD	2-5km	SPEC	-1.15	120.13	650	0
A	170444	131276				Kessler, P.J.A.		3014		Arbainsyah			13	3	2001		Lycianthes	biflora	(Lour.) Bitter	Asia-Tropical	Malesia	Indonesia	Sulawesi	Sulawesi Tengah	Kamarora	Palolo, forest garden behind Lore Lindu National Park field station	shrub ca. 1 m tall; flowers white; fruits red	forest garden; primary forest trees ringed; understorey with some old coffee trees and newly planted Theobroma seedlings			1.15	S	120.13	E	DD	2-5km	SPEC	-1.15	120.13	650	0
K	230037	131276		K000224095		Kessler, P.J.A.		3014		Arbainsyah			13	3	2001		Lycianthes	biflora	(Lour.) Bitter	Asia-Tropical	Malesia	Indonesia	Sulawesi	Sulawesi Tengah	Kamarora	Palolo, forest garden behind Lore Lindu National Park field station	shrub ca. 1 m tall; flowers white; fruits red	forest garden; primary forest trees ringed; understorey with some old coffee trees and newly planted Theobroma seedlings			1.15	S	120.13	E	DD	2-5km	SPEC	-1.15	120.13	650	0
L	230241	131276		L.2882019		Kessler, P.J.A.		3014		Arbainsyah			13	3	2001		Lycianthes	biflora	(Lour.) Bitter	Asia-Tropical	Malesia	Indonesia	Sulawesi	Sulawesi Tengah	Kamarora	Palolo, forest garden behind Lore Lindu National Park field station	shrub ca. 1 m tall; flowers white; fruits red	forest garden; primary forest trees ringed; understorey with some old coffee trees and newly planted Theobroma seedlings			1.15	S	120.13	E	DD	2-5km	SPEC	-1.15	120.13	650	0
K	230305	174823		K000224078		Kessler, P.J.A.		3038		Arbainsyah & UNTAD students			20	3	2001		Lycianthes	biflora	(Lour.) Bitter	Asia-Tropical	Malesia	Indonesia	Sulawesi	Sulawesi Tengah		Palolo, Kamarora, forest garden behind Lore Lindu National Park field station	shrub; young fruits green; ripe fruits red	forset garden; primary forest trees ringed; understorey with some coffee trees and newly planted Theobroma seedlings			1.15	S	120.13	E	DD	2-5km	SPEC	-1.15	120.13	650	0
CAL	174861	134396	315682			Khalil, A.		s.n.					0	0	1894		Lycianthes	biflora	(Lour.) Bitter	Asia-Tropical	Indo-China	Myanmar (Burma)	Shan		Fort Stedman		fl. yellow				20.583333	N	96.95	E	DD		GAZ	20.583333	96.95	0	0
CAL	174862	134396	315683			Khalil, A.		s.n.					0	0	1894		Lycianthes	biflora	(Lour.) Bitter	Asia-Tropical	Indo-China	Myanmar (Burma)	Shan		Fort Stedman		fl. yellow				20.583333	N	96.95	E	DD		GAZ	20.583333	96.95	0	0
NY	170350	131196		1404911		King, G.		995					10	3	1880		Lycianthes	biflora	(Lour.) Bitter	Asia-Tropical	Malesia	Indonesia	Java	West Java		'Prssanger'	shrub				6.55	S	106.666667	E	DD	>20km	GAZ	-6.55	106.666667	1402	0
CAL	174669	134232				King, G.		s.n.					0	0	1878		Lycianthes	biflora	(Lour.) Bitter	Asia-Tropical	Indian Subcontinent	India	Sikkim			sin. loc. ('Sikkim')					0		0					0	0	0	0
BM	44971	43063	13580	BM001018877		Kingdon-Ward, F.		13884					0	0	1938		Lycianthes	biflora	(Lour.) Bitter	Asia-Tropical	Indian Subcontinent	India	Arunachal Pradesh			'Assam' [from number almost certainly Arunachal Pradesh]	A small undershrub with purple fl.	On steep slopes covered with second growth.			0		0					0	0	0	0
BM	44978	43070		BM001018885		Kingdon-Ward, F.		22249					20	5	1956		Lycianthes	biflora	(Lour.) Bitter	Asia-Tropical	Indo-China	Myanmar (Burma)	Chin			Mindat Ridge	A weed of cultivation. Flowers mauve.	Along the path.			21.244536	N	93.941416	E	DD	2-5km	GAZ	21.244536	93.941416	2286	0
BM	45060	43146		BM001018963		King's collector		10930					0	9	1886		Lycianthes	biflora	(Lour.) Bitter	Asia-Tropical	Malesia	Malaysia				sin. loc.	shrub to 4 to 6ft high; flower waxy while tinged with blue; fruit deep green largest 1/4 inch diameter	Rocky locality open jungle rich soil.			0		0					0	0	762	914
CAL	174149	43146				King's collector		10930					0	9	1886		Lycianthes	biflora	(Lour.) Bitter	Asia-Tropical	Malesia	Malaysia				sin. loc.	shrub to 4 to 6ft high; flower waxy while tinged with blue; fruit deep green largest 1/4 inch diameter	Rocky locality open jungle rich soil.			0		0					0	0	762	914
CAL	174150	43146	315586			King's collector		10930					0	9	1886		Lycianthes	biflora	(Lour.) Bitter	Asia-Tropical	Malesia	Malaysia				sin. loc.	shrub to 4 to 6ft high; flower waxy while tinged with blue; fruit deep green largest 1/4 inch diameter	Rocky locality open jungle rich soil.			0		0					0	0	762	914
CAL	174153	43146	315587			King's collector		10930					0	9	1886		Lycianthes	biflora	(Lour.) Bitter	Asia-Tropical	Malesia	Malaysia				sin. loc.	shrub to 4 to 6ft high; flower waxy while tinged with blue; fruit deep green largest 1/4 inch diameter	Rocky locality open jungle rich soil.			0		0					0	0	762	914
P	174937	43146		P00058773		King's collector		10930					0	9	1886		Lycianthes	biflora	(Lour.) Bitter	Asia-Tropical	Malesia	Malaysia				sin. loc.	shrub to 4 to 6ft high; flower waxy while tinged with blue; fruit deep green largest 1/4 inch diameter	Rocky locality open jungle rich soil.			0		0					0	0	762	914
US	213052	43146	262944	2840731		King's collector		10930					0	9	1886		Lycianthes	biflora	(Lour.) Bitter	Asia-Tropical	Malesia	Malaysia				sin. loc.	shrub to 4 to 6ft high; flower waxy while tinged with blue; fruit deep green largest 1/4 inch diameter	Rocky locality open jungle rich soil.			0		0					0	0	762	914
NY	170461	131288		1404895		Kloss, C.B.	SF-	18984					26	7	1927		Lycianthes	biflora	(Lour.) Bitter	Asia-Tropical	Malesia	Malaysia	Sabah			Bettotan near Sandakan					5.878841	N	117.955621	E	DD	2-5km	GAZ	5.878841	117.955621	0	0
K	230021	131288		K000923010		Kloss, C.B.	SF-	18984					26	7	1927		Lycianthes	biflora	(Lour.) Bitter	Asia-Tropical	Malesia	Malaysia	Sabah			Bettotan near Sandakan					5.878841	N	117.955621	E	DD	2-5km	GAZ	5.878841	117.955621	0	0
BM	35763	35208		BM001019382		Knapp, S.		10106		Gao, T.; Wang, J.X.; Pan, J.; Xu, Y.; Bishop, G.; Clarkson, J. & Bryan, G.			19	9	2007		Lycianthes	biflora	(Lour.) Bitter	Asia-Temperate	China	China	Yunnan	Xishuangbanna	Xishuangbanna Tropical Botanic Garden	limestone forest reserve near botanic garden [Xishuangbanna]	small shrub to 60 cm; flowers white; fruit green, ripening red	deciduous forest on limestone, in secondary growth along trail in sun			21.54608	N	101.16869	E	DM		SPEC	21.910133	101.28115	625	0	ca.
MO	180820	35208	6294131			Knapp, S.		10106		Gao, T.; Wang, J.X.; Pan, J.; Xu, Y.; Bishop, G.; Clarkson, J. & Bryan, G.			19	9	2007		Lycianthes	biflora	(Lour.) Bitter	Asia-Temperate	China	China	Yunnan	Xishuangbanna	Xishuangbanna Tropical Botanic Garden	limestone forest reserve near botanic garden [Xishuangbanna]	small shrub to 60 cm; flowers white; fruit green, ripening red	deciduous forest on limestone, in secondary growth along trail in sun			21.54608	N	101.16869	E	DM		SPEC	21.910133	101.28115	625	0	ca.
A	170723	131486		619918		Ko, S.P.		55822					24	9	1935		Lycianthes	biflora	(Lour.) Bitter	Asia-Temperate	China	China	Guangxi			On Tak	herb; leaf green above, pale green below; flower purplish blue; calyx 10 fid; corolla 5 lobes, stamens 5 round the style; anthers 2-cell by pors; ovary (sup) cells 5 (axile)	in woods by hill			0		0					0	0	0	0
A	170316	131163				Kobayashi, S.		2811					22	11	1994		Lycianthes	biflora	(Lour.) Bitter	Asia-Temperate	Eastern Asia	Japan			Tokunoshima Island	Kagoshima Pref., Ooshima-gun, Tokunoshima-cho, TV tower, Mt. Inokawa-dake	fruits green to red				27.46	N	128.5905	E	DMS	2-5km	SPEC	27.766667	128.984722	460	0
K	229410	174431		K000922878		Kochummen, K.M.	FRI-	16186					27	9	1970		Lycianthes	biflora	(Lour.) Bitter	Asia-Tropical	Malesia	Malaysia	Pahang		Gunung Ulu Kali	trail up roadside	tree, 3 ft; fruits green				3.435001	N	101.784419	E	DD		GAZ	3.435001	101.784419	1829	0
E	170305	131152		E00426551		Koelz, W.		11211					12	3	1937		Lycianthes	biflora	(Lour.) Bitter	Asia-Tropical	Indian Subcontinent	India	Tamil Nadu			Kodai Kanai, Palani Hills	shrub 6 ft; berries red; flrs. white	forest			10.23	N	77.4805	E	DD		GAZ	10.23	77.4805	2286	0
A	170424	131261				Konta, F.	T-	29815		Wongpraesert, T. & Sangkhachand, B.			8	10	1982		Lycianthes	biflora	(Lour.) Bitter	Asia-Tropical	Indo-China	Thailand	North	Chiang Mai	Doi Inthanon	Chomthing District	herb 30 cm	floor of evergreen forest			18.3515	N	98.2912	E	DMS	>20km	GAZ	18.5875	98.486667	1600	1700
L	174216	133905	202560	L.2859397		Koorders, S.H.		18038			syntype	Lycianthes biflora (Lour.) Bitter subsp. elongatidens Bitter	6	1	1912		Lycianthes	biflora	(Lour.) Bitter	Asia-Tropical	Malesia	Indonesia	Sulawesi	Sulawesi Utara	Minahasa Regency	Tomahon [Minahasa Regency]					1.310757	N	124.835747	E	DD	2-5km	GAZ	1.310757	124.835747	800	0		tahokkok
K	230297	174817		K000923118		Koorders, S.H.		27963	B				13	6	1897		Lycianthes	biflora	(Lour.) Bitter	Asia-Tropical	Malesia	Indonesia	Java	Central Java		G. Telonojo, Res. Sumarang					7.360522	S	110.397555	E	DD	5-20k	GAZ	-7.360522	110.397555	0	0
L	230298	174817		L.2859408		Koorders, S.H.		27963	B				13	6	1897		Lycianthes	biflora	(Lour.) Bitter	Asia-Tropical	Malesia	Indonesia	Java	Central Java		G. Telonojo, Res. Sumarang					7.360522	S	110.397555	E	DD	5-20k	GAZ	-7.360522	110.397555	0	0
K	230300	174819		K000923120		Koorders, S.H.		37847	B				18	10	1899		Lycianthes	biflora	(Lour.) Bitter	Asia-Tropical	Malesia	Indonesia	Java	East Java		prope Ngadisari					7.917062	S	112.959343	E	DD	2-5km	GAZ	-7.917062	112.959343	2000	0
G	213903	161878		G00415781		Kostermans, A.J.G.H.		1024					8	11	1938		Lycianthes	biflora	(Lour.) Bitter	Asia-Tropical	Malesia	Indonesia	Java	East Java		'E. Raoeng/Tdjen pl[ateau]'	'tjenara a vochgung bosch [illegible]'				8.061177	S	114.149322	E	DD	>20km	GAZ	-8.061177	114.149322	2000	0
K	230318	174831		K000923130		Kostermans, A.J.G.H.		13995					21	9	1957		Lycianthes	biflora	(Lour.) Bitter	Asia-Tropical	Malesia	Indonesia	Borneo	East Kalimantan		Berouw, at base of Mt. Ilas Mapulu	herb 50 cm; flowers white	sandstone, flatland			1.892004	N	117.017574	E	DD	5-20k	GAZ	1.892004	117.017574	200	0
L	230319	174831		L.2881411		Kostermans, A.J.G.H.		13995					21	9	1957		Lycianthes	biflora	(Lour.) Bitter	Asia-Tropical	Malesia	Indonesia	Borneo	East Kalimantan		Berouw, at base of Mt. Ilas Mapulu	herb 50 cm; flowers white	sandstone, flatland			1.892004	N	117.017574	E	DD	5-20k	GAZ	1.892004	117.017574	200	0
G	213908	161883		G00415786		Kostermans, A.J.G.H.		s.n.					0	11	1938		Lycianthes	biflora	(Lour.) Bitter	Asia-Tropical	Malesia	Indonesia	Java	East Java		Tdjen -Ijen] plateau					8.061177	S	114.149322	E	DD	>20km	GAZ	-8.061177	114.149322	0	0
A	170425	131262				Koyama, H.	T-	30451		Terao, H.; Niyodam, C. & Wongpraesert, T.			29	11	1982		Lycianthes	biflora	(Lour.) Bitter	Asia-Tropical	Indo-China	Thailand	West	Kanchanaburi		prov. Kanchanaburi, Kao Leam Dam [Vajiralongkorn Dam], Thongphaphum District		evergreen forest on limestone			14.802579	N	98.606243	E	DD		GAZ	14.802579	98.606243	300	0
A	170426	131263				Koyama, H.	T-	31410		Terao, H.; Niyodam, C. & Wongpraesert, T.			20	12	1982		Lycianthes	biflora	(Lour.) Bitter	Asia-Tropical	Indo-China	Thailand	Northeast (Isan)	Loei		N, Prov. Loei, Phu Kradueng, Phu Kradueng District	fr green to red	hill evergreen forest			16.896706	N	101.767811	E	DD	2-5km	GAZ	16.896706	101.767811	900	1300
A	170422	131259				Koyama, H.	T-	61226					25	7	1988		Lycianthes	biflora	(Lour.) Bitter	Asia-Tropical	Indo-China	Thailand	North	Chiang Mai	Doi Inthanon	south side of main route (RS-17)	shrub, up to 2 m; fl white	in evergreen forest			18.3515	N	98.2912	E	DMS	>20km	GAZ	18.5875	98.486667	1600	1650
K	230259	174789		K000923093		Krispinus, F.	SAN-	120254					25	3	1987		Lycianthes	biflora	(Lour.) Bitter	Asia-Tropical	Malesia	Malaysia	Sabah		Sungai Kaang	Tenon [=Tenom]	small tree; flowers whitish; fruits greenish	lowland (riverside)			5.118462	N	115.956088	E	DD	5-20k	GAZ	5.118462	115.956088	0	0
L	230260	174789		L.2859558		Krispinus, F.	SAN-	120254					25	3	1987		Lycianthes	biflora	(Lour.) Bitter	Asia-Tropical	Malesia	Malaysia	Sabah		Sungai Kaang	Tenon [=Tenom]	small tree; flowers whitish; fruits greenish	lowland (riverside)			5.118462	N	115.956088	E	DD	5-20k	GAZ	5.118462	115.956088	0	0
NY	170347	131193		1404879		Kuntze, C.E.O.		6007					0	9	1875		Lycianthes	biflora	(Lour.) Bitter	Asia-Tropical	Malesia	Indonesia	Java	West Java	Gunung Bromo	'Bromo'					7.56	S	112.57	E	DMS	2-5km	GAZ	-7.933333	112.95	1219	0
NY	170396	131236		1404905		Kuntze, C.E.O.		s.n.					20	2	1875		Lycianthes	biflora	(Lour.) Bitter	Asia-Tropical	Indian Subcontinent	India	West Bengal	Darjeeling	Darjeeling						27.03	N	88.16	E	DMS	2-5km	GAZ	27.05	88.266667	2134	0
NY	170397	131237		1404906		Kuntze, C.E.O.		s.n.					1	12	1875		Lycianthes	biflora	(Lour.) Bitter	Asia-Tropical	Indian Subcontinent	India	Sikkim			'Sikkim'					0		0					0	0	1219	1829
MO	184036	139983	2631565			Kuo, C.M.		8880					18	9	1977		Lycianthes	biflora	(Lour.) Bitter	Asia-Temperate	Eastern Asia	Taiwan	Taipei Hsien			Wanli to Neisuanchih					0		0					0	0	0	0
BM	130779	99094		BM001035650		Kuroiwa, N.		51266		Maeda, A.; Srisanga, P. & Man, L.S.			25	5	2007		Lycianthes	biflora	(Lour.) Bitter	Asia-Tropical	Indo-China	Myanmar (Burma)	Chin	Mindat District	Kanpetlet	Road between Kampetlet and Mindat, 6-8 miles from Kampetlet, Natma Taung National Park	Herb, ca. 80 cm. Flowers white	Evergreen forest. Forest floor, shade			21.12	N	93.59	E	DMS		SPEC	21.2	93.983333	2400	0
BM	130783	99098		BM001035654		Kuroiwa, N.		51333		Maeda, A.; Srisanga, P. & Man, L.S.			27	5	2007		Lycianthes	biflora	(Lour.) Bitter	Asia-Tropical	Indo-China	Myanmar (Burma)	Chin	Mindat District	Kanpetlet	Ca. 1 mile walk dawn from Kampetlet, Natma Taung National Park	Ca. 1 m. Flowers white, anther yellow	Semi-evergreen forest. Wet place, along stream			21.11229	N	94.03311	E	DMS		SPEC	21.189694	94.058639	1268	0
CAL	174807	134351	315694			Kurz, S.		1502					0	0	0	s.d.	Lycianthes	biflora	(Lour.) Bitter	Asia-Tropical	Malesia	Indonesia	Java	West Java		Tijbodas [=Cibodas]		ad arbor tronco			6.55	S	106.666667	E	DD	>20km	GAZ	-6.55	106.666667	1310	0
CAL	174806	134350	315695			Kurz, S.		1775					0	0	0	s.d.	Lycianthes	biflora	(Lour.) Bitter	Asia-Tropical	Malesia	Indonesia	Java	West Java		pr. Tijbodas	arbor; fr	in sylv.			6.55	S	106.666667	E	DD	>20km	GAZ	-6.55	106.666667	0	0
CAL	174836	134378	315699			Kurz, S.		1777					0	0	0	s.d.	Lycianthes	biflora	(Lour.) Bitter	Asia-Tropical	Malesia	Indonesia	Java	West Java		'zwischen Tjibodas, Tjiburrum'					6.55	S	106.666667	E	DD	>20km	GAZ	-6.55	106.666667	2134	0
CAL	174810	134354	315693			Kurz, S.		1803					0	0	0		Lycianthes	biflora	(Lour.) Bitter	Asia-Tropical	Malesia	Indonesia	Java	West Java		'Pangroango'					6.55	S	106.666667	E	DD	>20km	GAZ	-6.55	106.666667	0	0
CAL	174672	134235				Kurz, S.		s.n.					0	0	0	s.d.	Lycianthes	biflora	(Lour.) Bitter	Asia-Tropical	Indian Subcontinent	India	Sikkim			sin. loc. ('Sikkim')					0		0					0	0	0	0
CAL	174835	134377	315696			Kurz, S.		s.n.					0	0	0	s.d.	Lycianthes	biflora	(Lour.) Bitter	Asia-Tropical	Malesia	Indonesia	Java			sin. loc.					0		0					0	0	0	0
K	230315	174829		K000224058		Lai, S.T.	S.	72457		Rantai; et al.			24	6	1995		Lycianthes	biflora	(Lour.) Bitter	Asia-Tropical	Malesia	Malaysia	Sarawak			north of Dataran, Batu Laga, Ulu Belaga	woody herb 1 m; peduncle pale green; mature fruits orange, ripening red	logged over forest			3.078622	N	113.852287	E	DD	5-20k	GAZ	3.078622	113.852287	680	0
US	213294	161667	3220702	2840677		Lammers, T.G.		8506					24	9	1991		Lycianthes	biflora	(Lour.) Bitter	Asia-Temperate	Eastern Asia	Taiwan	Taoyuan Hsien			1 km N of Kaop'o on Hwy 7, at km 27	herb 0.8 m; corolla white, anthers yellow	secondary evergreen broadleaf forest on slopes along road			24.46	N	121.21	E	DMS	2-5km	SPEC	24.766667	121.35	0	0
BM	44914	43007		BM001018809		Lamont, J.		493					0	5	1875		Lycianthes	biflora	(Lour.) Bitter	Asia-Temperate	China	China	Guangdong		Samshui	Near Sam-Shui, Canton Province.					0		0					0	0	0	0
E	170415	131253		E00426505		Larsen, K.		9007					28	12	1961		Lycianthes	biflora	(Lour.) Bitter	Asia-Tropical	Indo-China	Thailand	West	Kanchanaburi		Thung Kang Yang		at trail in evergreen forest scrub			14.443245	N	98.918584	E	DD		GAZ	14.443245	98.918584	350	0
A	170416	131253				Larsen, K.		9007					28	12	1961		Lycianthes	biflora	(Lour.) Bitter	Asia-Tropical	Indo-China	Thailand	West	Kanchanaburi		Thung Kang Yang		at trail in evergreen forest scrub			14.443245	N	98.918584	E	DD		GAZ	14.443245	98.918584	350	0
US	213320	161689	2880629	2840745		Larsen, K.		30658		Larsen, S.S.; Nielsen, I. & Santisuk, T.			6	7	1972		Lycianthes	biflora	(Lour.) Bitter	Asia-Tropical	Indo-China	Thailand	South	Surat Thani		Khao Khlong Yang at Khao Phra Mi	flowers violet	evergreen forest			9.17	N	98.26	E	DMS	2-5km	SPEC	9.283333	98.433333	100	300
BM	44905	42998		BM001018817		Lau, S.K.		4303					1	10	1934		Lycianthes	biflora	(Lour.) Bitter	Asia-Temperate	China	China	Jiangxi	Lungnan	Oo Chi Shan	Oo Chi Shan, near Lam Uk Village, Lungnan district.					0		0					0	0	0	0
US	213038	42998	1752992	2840692		Lau, S.K.		4303					1	10	1934		Lycianthes	biflora	(Lour.) Bitter	Asia-Temperate	China	China	Jiangxi	Lungnan	Oo Chi Shan	Oo Chi Shan, near Lam Uk Village, Lungnan district.					0		0					0	0	0	0
BM	44903	42996		BM001018819		Lau, S.K.		4768					1	10	1934		Lycianthes	biflora	(Lour.) Bitter	Asia-Temperate	China	China	Jiangxi	Lungnan	Oo Chi Shan	Oo Chi Shan, near Lam Uk Village, Lungnan district.					0		0					0	0	0	0
US	213042	42996	1753390	2840694		Lau, S.K.		4768					1	10	1934		Lycianthes	biflora	(Lour.) Bitter	Asia-Temperate	China	China	Jiangxi	Lungnan	Oo Chi Shan	Oo Chi Shan, near Lam Uk Village, Lungnan district.					0		0					0	0	0	0
NY	170749	131507		1404941		Lau, S.K.		20223					22	7	1932		Lycianthes	biflora	(Lour.) Bitter	Asia-Temperate	China	China	Guangdong	Zhaoqing		near Hing Wan monastery, Ting Woo Shan, Kao-Yao [Gaoyao] District	herb 1 m diameter; fl white; fr red	in forest			0		0					0	0	0	0
A	170737	131498				Lau, S.K.		25593					7	3	1936		Lycianthes	biflora	(Lour.) Bitter	Asia-Temperate	China	China	Hainan			Bak Sa	fl. white; fr green				0		0					0	0	0	0
E	170719	131482		E00426480		Lau, S.K.		28538					0	0	0	s.d.	Lycianthes	biflora	(Lour.) Bitter	Asia-Temperate	China	China	Guangxi			sin. loc. [no original label on the E sheet]					0		0					0	0	0	0
W	155490	119344	1939-0005625			Lau, S.Y.		20223					22	7	1932		Lycianthes	biflora	(Lour.) Bitter	Asia-Temperate	China	China	Guangdong			Hing Wan monastery, Ting Woo Shan, Kao-Yao District	herb 1 m; fl. white; fr. red	in forest			0		0					0	0	0	0
K	167633	119344		K000922372		Lau, S.Y.		20223					22	7	1932		Lycianthes	biflora	(Lour.) Bitter	Asia-Temperate	China	China	Guangdong			Hing Wan monastery, Ting Woo Shan, Kao-Yao District	herb 1 m; fl. white; fr. red	in forest			0		0					0	0	0	0
MO	180813	119344	1144831			Lau, S.Y.		20223					22	7	1932		Lycianthes	biflora	(Lour.) Bitter	Asia-Temperate	China	China	Guangdong			Hing Wan monastery, Ting Woo Shan, Kao-Yao District	herb 1 m; fl. white; fr. red	in forest			0		0					0	0	0	0
US	213012	119344	3111249	2840662		Lau, S.Y.		20223					22	7	1932		Lycianthes	biflora	(Lour.) Bitter	Asia-Temperate	China	China	Guangdong			Hing Wan monastery, Ting Woo Shan, Kao-Yao District	herb 1 m; fl. white; fr. red	in forest			0		0					0	0	0	0
CAL	174663	134226				Leslie, J.E.		180					24	11	1902		Lycianthes	biflora	(Lour.) Bitter	Asia-Tropical	Indian Subcontinent	India	Mizoram			Lushai Hills [Asssam on label]					23.166667	N	92.833333	E	DD	2-5km	GAZ	23.166667	92.833333	0	0
A	170328	131174				Leu, W.-.P.		823		Chen, J.-.P.			14	1	1991		Lycianthes	biflora	(Lour.) Bitter	Asia-Temperate	Eastern Asia	Taiwan	Taitung Hsien			Hungyeh Village, Taiwan Cycas (Cycas taiwaniana Carr.) Nature Preserve					22.53	N	121.03	E	DMS	2-5km	GAZ	22.883333	121.05	300	450
US	213304	161674	3293307	2840681		Leu, W.-.P.		886					22	3	1991		Lycianthes	biflora	(Lour.) Bitter	Asia-Temperate	Eastern Asia	Taiwan	Taipei		Yangmingshan National Park	Tsutzuhu					0		0					0	0	700	0	ca.
US	213313	161683	3509508	2840656		Levine, C.O.		106		Groff			18	11	1916		Lycianthes	biflora	(Lour.) Bitter	Asia-Temperate	China	China	Guangdong			Teng Woo Mountain					0		0					0	0	0	0
MO	184021	139968	838924			Levine, C.O.		234					20	10	1916		Lycianthes	biflora	(Lour.) Bitter	Asia-Temperate	China	China	Guangdong		Honam Island						0		0					0	0	0	0
US	213008	139968	3509509	2840657		Levine, C.O.		234					20	10	1916		Lycianthes	biflora	(Lour.) Bitter	Asia-Temperate	China	China	Guangdong		Honam Island						0		0					0	0	0	0
US	213350	161717	1010375	2840698		Levine, C.O.		1652					3	10	1917		Lycianthes	biflora	(Lour.) Bitter	Asia-Temperate	China	China	Guangdong			Canton and vicinity					0		0					0	0	0	0
US	213292	161665	1428737	2840686		Levine, C.O.		1882					6	11	1917		Lycianthes	biflora	(Lour.) Bitter	Asia-Temperate	China	China	Guangdong			Loh Fau Shan, Canton					0		0					0	0	0	0
US	213314	161684	3509507	2840655		Levine, C.O.		3131					2	9	1918		Lycianthes	biflora	(Lour.) Bitter	Asia-Temperate	China	China	Guangdong			Honam Island					0		0					0	0	0	0
US	213302	161672	3509510	2840658		Levine, C.O.		3458					24	9	1918		Lycianthes	biflora	(Lour.) Bitter	Asia-Temperate	China	China	Guangdong			'Lin District'					0		0					0	0	0	0
NY	170734	131495		1404900		Liang, H.Y.		64881					21	1	1934		Lycianthes	biflora	(Lour.) Bitter	Asia-Temperate	China	China	Hainan			sin. loc. ('Hai nan')	herb; leaves green above, pale green villose beneath; flower creamy whtie, filament pale yellow	side of village on open places			19.211729	N	109.820294	E	DD	>20km	GAZ	19.211729	109.820294	0	0
MO	184046	139993	4323452			Liao, C.-.C.		411		Liu, T.Y. & Wang, J.N.			9	7	1992		Lycianthes	biflora	(Lour.) Bitter	Asia-Temperate	Eastern Asia	Taiwan	Taipei Hsien		Wulai	Tunghou, en route from Mountain control station to guest house	fruits shining red	ditch bank; broadleaf forest			0		0					0	0	0	0
MO	184032	139979	4535132			Licehong		96062					1	12	1996		Lycianthes	biflora	(Lour.) Bitter	Asia-Temperate	China	China	Sichuan		Emei Shan						0		0					0	0	1020	0
CAL	174668	134231				Lihu		s.n.					10	6	1902		Lycianthes	biflora	(Lour.) Bitter	Asia-Tropical	Indian Subcontinent	India	Sikkim	Pakyong	Rongli	'Rungli' (Sep. Kunongbi)					27.2037	N	88.7015	E	DD	2-5km	GAZ	27.2037	88.7015	0	0
MO	184044	139991	5546926			Lin, C.-.H.		869					14	11	2000		Lycianthes	biflora	(Lour.) Bitter	Asia-Temperate	Eastern Asia	Taiwan	Ilan Hsien			Toucheng Town, Huomanliaoshan (a mountain)	frequent herb	at grassy trailside; exposed; disturbed broadleaf forest in valleys			24.5258	N	121.493	E	DMS		SPEC	24.882778	121.825	250	0	ca.
MO	184030	139977	998890			Lingnan University Herbarium		12648					3	7	1924		Lycianthes	biflora	(Lour.) Bitter	Asia-Temperate	China	China	Guangdong			Lung T'au Shan, in village Lingnan (To and T'sang), at right of village in Ts'e tsz ravine	flowers yellow and white	in village, by ravine			0		0					0	0	0	0		kai ngan ts'ing
NY	170746	131505		1404942		Liou, T.N.		834					22	8	1930		Lycianthes	biflora	(Lour.) Bitter	Asia-Temperate	China	China	Guangdong	Zhaoqing	Dinghu Shan	'Tinghushan'					23.159498	N	112.556562	E	DD		GAZ	23.159498	112.556562	0	0
K	230267	174793		K000923097		Lister, J.J.		s.n.					20	11	1888		Lycianthes	biflora	(Lour.) Bitter	Asia-Tropical	Australia	Australia	Christmas Island			Christmas Island, So of Java)					10.491506	S	105.645881	E	DD	<2km	GAZ	-10.491506	105.645881	0	0
A	170325	131171				Liu, J.H.		442					3	8	1957		Lycianthes	biflora	(Lour.) Bitter	Asia-Temperate	Eastern Asia	Taiwan	Taipei Hsien		Wulai			near roadside			24.52	N	121.3305	E	DMS	>20km	GAZ	24.866667	121.551389	0	0
BM	132067	99963		BM001035898		Long, D.G.		1057		McBeath, R.J.D.; Noltie, H.J. & Watson, M.F.			2	8	1992		Lycianthes	biflora	(Lour.) Bitter	Asia-Tropical	Indian Subcontinent	India	West Bengal	Darjeeling	Mungpoo	12 km above Mungpoo	herb with creeping woody stems; flowers pendulous, corolla white	degraded evergreen oak forest			26.59	N	88.18	E	DMS		SPEC	26.983333	88.3	1970	0
E	169684	99963		E00426568		Long, D.G.		1057		McBeath, R.J.D.; Noltie, H.J. & Watson, M.F.			2	8	1992		Lycianthes	biflora	(Lour.) Bitter	Asia-Tropical	Indian Subcontinent	India	West Bengal	Darjeeling	Mungpoo	12 km above Mungpoo	herb with creeping woody stems; flowers pendulous, corolla white	degraded evergreen oak forest			26.59	N	88.18	E	DMS		SPEC	26.983333	88.3	1970	0
K	230144	174753		K000923062		L�rzing, J.A.		11366					13	2	1925		Lycianthes	biflora	(Lour.) Bitter	Asia-Tropical	Malesia	Indonesia	Sumatra	North Sumatra		Upper Serdang, Limau Mungkur	herb 0.5 m; berrires red; rare	primary forest			3.50904	N	98.191397	E	DMS	5-20k	GAZ	3.858444	98.320547	100	0
A	170386	131226				L�rzing, J.A.		13440					3	8	1928		Lycianthes	biflora	(Lour.) Bitter	Asia-Tropical	Malesia	Indonesia	Sumatra	North Sumatra		N. Sumatra, NNE to E Sibajak [Mount Sibayak]	crooked half shrub, somewhat branched 60-150 cm high; scattered but not rare	primary forest			3.223408	N	98.512774	E	DD		GAZ	3.223408	98.512774	1200	1250
K	230070	131226		K000923055		L�rzing, J.A.		13440					3	8	1928		Lycianthes	biflora	(Lour.) Bitter	Asia-Tropical	Malesia	Indonesia	Sumatra	North Sumatra		N. Sumatra, NNE to E Sibajak [Mount Sibayak]	crooked half shrub, somewhat branched 60-150 cm high; scattered but not rare	primary forest			3.223408	N	98.512774	E	DD		GAZ	3.223408	98.512774	1200	1250
K	230280	174804		K000923109		Lowe, ?		s.n.					0	0	0	s.d.	Lycianthes	biflora	(Lour.) Bitter	Asia-Tropical	Malesia	Malaysia	Sabah		Mount Kinabalu	'Kina Bulau, Kina Taki River'					6.055604	N	116.594336	E	DD	5-20k	GAZ	6.055604	116.594336	1219	0
K	230257	174787		K000923091		Lugas, L.		2152					14	5	1996		Lycianthes	biflora	(Lour.) Bitter	Asia-Tropical	Malesia	Malaysia	Sabah		Kampung Melnagkap Tomis	3 km dari Kampung Melangkap Tomis	shrub; fruit green; life form: saket	vegetation type: puru			6.166549	N	116.484247	E	DD	<2km	GAZ	6.166549	116.484247	0	0
A	170392	131232				L�tjeharmes, W.J.		5406					6	7	1936		Lycianthes	biflora	(Lour.) Bitter	Asia-Tropical	Malesia	Indonesia	Sumatra	Bengkulu	Enggano Island	Zuid Sumatra: Enggano, bij Bobo�jo' [Enggano Island]	kruid; bl. +/- wit; vr. rood (later zwartz?)	wegrand in klappertiun			5.39948	S	102.273949	E	DD		GAZ	-5.39948	102.273949	0	0
K	230045	131232		K000923032		L�tjeharmes, W.J.		5406					6	7	1936		Lycianthes	biflora	(Lour.) Bitter	Asia-Tropical	Malesia	Indonesia	Sumatra	Bengkulu	Enggano Island	Zuid Sumatra: Enggano, bij Bobo�jo' [Enggano Island]	kruid; bl. +/- wit; vr. rood (later zwartz?)	wegrand in klappertiun			5.39948	S	102.273949	E	DD		GAZ	-5.39948	102.273949	0	0
E	170406	131244		E00426554		MacGregor, R.W.		1302					0	0	0	s.d.	Lycianthes	biflora	(Lour.) Bitter	Asia-Tropical	Indo-China	Myanmar (Burma)	Shan			'S. Shan States'					0		0					0	0	0	0
CAL	174167	131244				MacGregor, R.W.		1302					0	0	0	s.d.	Lycianthes	biflora	(Lour.) Bitter	Asia-Tropical	Indo-China	Myanmar (Burma)	Shan			'S. Shan States'					0		0					0	0	0	0
K	230356	174853		K000923152		Madani, L.	SAN-	111183		Sigin			19	10	1985		Lycianthes	biflora	(Lour.) Bitter	Asia-Tropical	Malesia	Malaysia	Sabah	Tawau	Tawau Hills Park	near Park quarters	shrub 1 m; fruits reddish				4.471832	N	117.860207	E	DD	2-5km	GAZ	4.471832	117.860207	0	0
L	230357	174853		L.2882058		Madani, L.	SAN-	111183		Sigin			19	10	1985		Lycianthes	biflora	(Lour.) Bitter	Asia-Tropical	Malesia	Malaysia	Sabah	Tawau	Tawau Hills Park	near Park quarters	shrub 1 m; fruits reddish				4.471832	N	117.860207	E	DD	2-5km	GAZ	4.471832	117.860207	0	0
K	230263	174791		K000923095		Mamit, J.D.	S.	33474					6	12	1973		Lycianthes	biflora	(Lour.) Bitter	Asia-Tropical	Malesia	Malaysia	Sarawak			Bukit Manok, Padawan, 1st Division	shrub 3 ft; dark green stem; peduncle, calyx and fruits pale green	at foot of limestone hill			1.409373	N	110.264496	E	DD	5-20k	GAZ	1.409373	110.264496	0	0
L	230264	174791		L.2859449		Mamit, J.D.	S.	33474					6	12	1973		Lycianthes	biflora	(Lour.) Bitter	Asia-Tropical	Malesia	Malaysia	Sarawak			Bukit Manok, Padawan, 1st Division	shrub 3 ft; dark green stem; peduncle, calyx and fruits pale green	at foot of limestone hill			1.409373	N	110.264496	E	DD	5-20k	GAZ	1.409373	110.264496	0	0
BM	130788	99103		BM001035659		Man, L.S.		55051					13	6	2007		Lycianthes	biflora	(Lour.) Bitter	Asia-Tropical	Indo-China	Myanmar (Burma)	Chin	Mindat District	Kanpetlet	In the vicinity of Kanpetlet. Natma Taung National Park					21.193431	N	94.051476	E	DD	2-5km	GAZ	21.193431	94.051476	0	0
MBK	129446	98241	257327			Man, L.S.		55348					2	8	2007		Lycianthes	biflora	(Lour.) Bitter	Asia-Tropical	Indo-China	Myanmar (Burma)	Chin	Mindat District	Kanpetlet	in the vicinity of Kanpetlet. Natma Taung National Park					21.193431	N	94.051476	E	DD	2-5km	GAZ	21.193431	94.051476	0	0
MBK	129444	98239	238635			Man, L.S.		87558					22	7	2011		Lycianthes	biflora	(Lour.) Bitter	Asia-Tropical	Indo-China	Myanmar (Burma)	Chin	Mindat District	Kanpetlet	along the roadside between 5 and 6 miles from Kanpetlet to Natma Taung (Mt. Victoria), Natma Taung National Park	Climber. Flowers white	Semi-evergreen forest, wet place			21.193431	N	94.051476	E	DD	2-5km	GAZ	21.193431	94.051476	2100	0	ca.
MBK	129447	98242	239401			Man, L.S.		88162					9	1	2012		Lycianthes	biflora	(Lour.) Bitter	Asia-Tropical	Indo-China	Myanmar (Burma)	Chin	Mindat District	Kanpetlet	5 miles from Kanpetlet to Natma Taung (Mt. Victoria) National Park	Herb. Fruits red	Evergreen forest, shade			21.210583	N	94.022909	E	DD		GAZ	21.210583	94.022909	2100	0	ca.
BM	130780	99095		BM001035651		Man, L.S.		96155					10	1	2013		Lycianthes	biflora	(Lour.) Bitter	Asia-Tropical	Indo-China	Myanmar (Burma)	Chin	Mindat District	Kanpetlet	Along the roadside between Kanpetlet and Parkown village, Kanpetlet Township, Natma Taung National Park	Fruits green and red	Along stream			21.193431	N	94.051476	E	DD	2-5km	GAZ	21.193431	94.051476	1200	0
CAL	174169	133875				Mananduar, R.K.		6805		et al.			5	3	1967		Lycianthes	biflora	(Lour.) Bitter							Sungure khola (Phulchoki) [=Phulchowki]	shrub; 7 ft; rare	shady place by side of lake			0		0					0	0	1200	0	ca.	banbi
BSHC	171875	132282	14588			Mandal, N.R.	BSHC-	11037					20	8	1989		Lycianthes	biflora	(Lour.) Bitter	Asia-Tropical	Indian Subcontinent	India	Sikkim	North Sikkim		on way from Pentong-Sakyong	not common; shrub 1.5-2 m; globose blood red ripe fruits				27.581382	N	88.408002	E	DD		GAZ	27.581382	88.408002	0	0
BSHC	171876	132282	14591			Mandal, N.R.	BSHC-	11037					20	8	1989		Lycianthes	biflora	(Lour.) Bitter	Asia-Tropical	Indian Subcontinent	India	Sikkim	North Sikkim		on way from Pentong-Sakyong	not common; shrub 1.5-2 m; globose blood red ripe fruits				27.581382	N	88.408002	E	DD		GAZ	27.581382	88.408002	0	0
BSHC	171877	132282	14589			Mandal, N.R.	BSHC-	11037					20	8	1989		Lycianthes	biflora	(Lour.) Bitter	Asia-Tropical	Indian Subcontinent	India	Sikkim	North Sikkim		on way from Pentong-Sakyong	not common; shrub 1.5-2 m; globose blood red ripe fruits				27.581382	N	88.408002	E	DD		GAZ	27.581382	88.408002	0	0
BSHC	171878	132282	14592			Mandal, N.R.	BSHC-	11037					20	8	1989		Lycianthes	biflora	(Lour.) Bitter	Asia-Tropical	Indian Subcontinent	India	Sikkim	North Sikkim		on way from Pentong-Sakyong	not common; shrub 1.5-2 m; globose blood red ripe fruits				27.581382	N	88.408002	E	DD		GAZ	27.581382	88.408002	0	0
BSHC	171882	132285	14594			Mandal, N.R.	BSHC-	11132					19	8	1989		Lycianthes	biflora	(Lour.) Bitter	Asia-Tropical	Indian Subcontinent	India	Sikkim	North Sikkim		on way from Linju-Pentong	not common; undershrub 1 m				27.584777	N	88.378747	E	DD	2-5km	GAZ	27.584777	88.378747	0	0
BSHC	171883	132285	14593			Mandal, N.R.	BSHC-	11132					19	8	1989		Lycianthes	biflora	(Lour.) Bitter	Asia-Tropical	Indian Subcontinent	India	Sikkim	North Sikkim		on way from Linju-Pentong	not common; undershrub 1 m				27.584777	N	88.378747	E	DD	2-5km	GAZ	27.584777	88.378747	0	0
BSHC	171870	132279	14590			Mandal, N.R.	BSHC-	11823					5	12	1983		Lycianthes	biflora	(Lour.) Bitter	Asia-Tropical	Indian Subcontinent	India	Sikkim	North Sikkim		Chungthang towards Mangan	not common; undershrub 50 cm tall; globose berry				27.557419	N	88.653672	E	DD		GAZ	27.557419	88.653672	0	0
BSHC	171874	132281	14582			Mandal, N.R.	BSHC-	14672		Rai, S.K.			12	9	1990		Lycianthes	biflora	(Lour.) Bitter	Asia-Tropical	Indian Subcontinent	India	West Bengal	Darjeeling		Lloyd Botanical Garden Road	shrub, leaves hairy; fruits green in clustered green globose, red when matured				27.044322	N	88.262473	E	DD		GAZ	27.044322	88.262473	2134	0
CAL	174690	134249				Mann, G.		136					0	0	0	s.d.	Lycianthes	biflora	(Lour.) Bitter	Asia-Tropical	Indian Subcontinent	India	Meghalaya			'Khasia'					23.583333	N	91.6375	E	DD	>20km	GAZ	23.583333	91.6375	0	0
BM	44985	43077		BM001018891		Marcan, A.		1156					4	2	1923		Lycianthes	biflora	(Lour.) Bitter	Asia-Tropical	Indo-China	Thailand	Central	Bangkok	Bangkok		Red fruit. Suffrutescent herb. 0.60 m high.	Ruined temple.			13.752222	N	100.493889	E	DD	>20km	GAZ	13.752222	100.493889	0	0
BM	44986	43078		BM001018890		Marcan, A.		1398					17	6	1923		Lycianthes	biflora	(Lour.) Bitter	Asia-Tropical	Indo-China	Thailand	Central	Bangkok	Bangkok		Flowers white; Shrub; 0.70m high.	Wasteland			13.752222	N	100.493889	E	DD	>20km	GAZ	13.752222	100.493889	0	0
A	416	477				Matthew, K.M.	RHT-	23335					29	6	1979		Lycianthes	biflora	(Lour.) Bitter	Asia-Tropical	Indian Subcontinent	India	Tamil Nadu	Salem	Yercaud	Shevaroy temple, shola by the side	Subshrubby 2 m tall; leaves chartaceous, whitish below; flowers white; fruits globose, red when ripe.	In Shola. Occasional; on floor of schola.			11.432832	N	78.104444	E	DMS	2-5km	GAZ	11.724533	78.179011	1650	0
CAL	174207	477				Matthew, K.M.	RHT-	23335					29	6	1979		Lycianthes	biflora	(Lour.) Bitter	Asia-Tropical	Indian Subcontinent	India	Tamil Nadu	Salem	Yercaud	Shevaroy temple, shola by the side	Subshrubby 2 m tall; leaves chartaceous, whitish below; flowers white; fruits globose, red when ripe.	In Shola. Occasional; on floor of schola.			11.432832	N	78.104444	E	DMS	2-5km	GAZ	11.724533	78.179011	1650	0
K	228811	173898		K001152952		Matthew, K.M.	RHT-	42486					31	10	1985		Lycianthes	biflora	(Lour.) Bitter	Asia-Tropical	Indian Subcontinent	India	Tamil Nadu	Dindigul	Kodaikanal	Kodaikanal, Dolphin's Nose, Dindigul	subshrub 1m; flowers white; fruits tender, globose, green; occasional on shola floor				10.208582	N	77.487114	E	DD		GAZ	10.208582	77.487114	1650	0
A	543	604		619940		Maxwell, J.F.	93-	127					31	1	1993		Lycianthes	biflora	(Lour.) Bitter	Asia-Tropical	Indo-China	Thailand	North	Chiang Mai	Doi Inthanon National Park	East side, 38 km north of Huay Hoi area, Chom Thong District.	Single, branching stem 1-1.5 m tall; stems, branchlets green; pedicels light green; calyx light green and turning whitish; fruits green and ripening bright red; blades dark green above, light green underneath.	Partly open slightly disturbed areas along a dirt road through the primary evergreen hardwood forest; granite bedrock.			18.3552	N	8.2912	E	DMS	2-5km	SPEC	18.597778	8.486667	1700	0
A	170413	131251		619946		Maxwell, J.F.	09-	262					10	9	2009		Lycianthes	biflora	(Lour.) Bitter	Asia-Tropical	Indo-China	Thailand	North	Chiang Mai		below the E side of Bong Krai village, above Huay Dtai (stream); Bong Yuang subdistrict, Mae Rim District	evergreen shrub 1.5-2 m tall, basal diameter 6-8 mm; epidermis thin, smooth, grey; branchlets green; pedicels light green; calyx whitish, lobes with light green; corolal white, base of lobes light green inside; anthers yellow; immature berries bright light green; leaf blades dark green above, light green below	shaded area in primary, evergreen, seasonal hardwood + bamboo forest; metamorphic sandstone bedrock			18.86834	N	98.581455	E	DD	2-5km	GAZ	18.86834	98.581455	925	0
A	170409	131247		619939		Maxwell, J.F.	05-	456					17	7	2005		Lycianthes	biflora	(Lour.) Bitter	Asia-Tropical	Indo-China	Thailand	North	Chiang Mai		Doi Lohn (Lahn) west side, along Mae Lie Stream, above Mae Lie Village, Huay Gayo subdistrict, Mae Awn [= Mae On] district	erect, branching evergreen herb to 1+ m tall; stems dull green, turning light brown; pedicels light green and light violet; calyx tube very pale whitish-pale light green, lobes light green; corolla white, tube light green inside; anthers orange; filaments, stigma, style whitish; blades dark green above, light green beneath	partly open, disturbed spaces near the stream in degraded, fire-damaged primary, evergreen, seasonal hardwood + bamboo forest; granite bedrock			18.787403	N	99.310006	E	DD	>20km	GAZ	18.787403	99.310006	1150	0
MO	183490	131247	6632596			Maxwell, J.F.	05-	456					17	7	2005		Lycianthes	biflora	(Lour.) Bitter	Asia-Tropical	Indo-China	Thailand	North	Chiang Mai		Doi Lohn (Lahn) west side, along Mae Lie Stream, above Mae Lie Village, Huay Gayo subdistrict, Mae Awn [= Mae On] district	erect, branching evergreen herb to 1+ m tall; stems dull green, turning light brown; pedicels light green and light violet; calyx tube very pale whitish-pale light green, lobes light green; corolla white, tube light green inside; anthers orange; filaments, stigma, style whitish; blades dark green above, light green beneath	partly open, disturbed spaces near the stream in degraded, fire-damaged primary, evergreen, seasonal hardwood + bamboo forest; granite bedrock			18.787403	N	99.310006	E	DD	>20km	GAZ	18.787403	99.310006	1150	0
A	538	599		619944		Maxwell, J.F.	97-	476					7	5	1997		Lycianthes	biflora	(Lour.) Bitter	Asia-Tropical	Indo-China	Thailand	North	Phayao		Doi Luang National Park, E side, Jawn Bah Tawng Falls (Muang District) [= Mueang Phayao]	Erect, branching herb, 50 cm tall; stems, branches dull green with a faint purplish hue; inflorescence axes, calyx green; corolla white, throat inside with a solid bright light green ring; anthers yellow; blades dull dark green above, dull light green underneath.	partly shaded, slightly disturbed area along a rocky stream in seasonal primary evergreen and deciduous hardwood forest; shale bedrock.			19.38	N	99.7252	E	DD	2-5km	GAZ	19.38	99.7252	600	0
A	170410	131248		619938		Maxwell, J.F.	06-	534					8	8	2006		Lycianthes	biflora	(Lour.) Bitter	Asia-Tropical	Indo-China	Thailand	South	Krabi		Klong Tawm [Thom] District, Kow Pra-Bahng Krahm Wildlife Sanctuary [Khaopra Bangkhram Wildlife Santuary], above the Emeral Pool (Sa Maragote) and below the Blue Pool; Klong Tawn Nua subdistrict	evergreen, branching treelet 1.5 m, basal diam. 15 mm; epidermis thin, finely pustular lenticellate, light borwn; branchlets dull green; pedicels, calyx tube light light green; calys lobes green; corolla white, base of tube inside with a bright light green ring; anthers yellow; filaments pale green; berries light green, ripening bright red; leaf blades dull dark green above, dull light green below	partly shaded, slightly disturbed area bordering the fresh water swamp forst in primary, evergreen, seasonal hardwood + bamboo forest; marl substrate, limestone bedrock			7.925528	N	99.26989	E	DD		GAZ	7.925528	99.26989	75	0
MO	183489	131248	6632598			Maxwell, J.F.	06-	534					8	8	2006		Lycianthes	biflora	(Lour.) Bitter	Asia-Tropical	Indo-China	Thailand	South	Krabi		Klong Tawm [Thom] District, Kow Pra-Bahng Krahm Wildlife Sanctuary [Khaopra Bangkhram Wildlife Santuary], above the Emeral Pool (Sa Maragote) and below the Blue Pool; Klong Tawn Nua subdistrict	evergreen, branching treelet 1.5 m, basal diam. 15 mm; epidermis thin, finely pustular lenticellate, light borwn; branchlets dull green; pedicels, calyx tube light light green; calys lobes green; corolla white, base of tube inside with a bright light green ring; anthers yellow; filaments pale green; berries light green, ripening bright red; leaf blades dull dark green above, dull light green below	partly shaded, slightly disturbed area bordering the fresh water swamp forst in primary, evergreen, seasonal hardwood + bamboo forest; marl substrate, limestone bedrock			7.925528	N	99.26989	E	DD		GAZ	7.925528	99.26989	75	0
GH	170412	131250		619936		Maxwell, J.F.	91-	759					14	8	1991		Lycianthes	biflora	(Lour.) Bitter	Asia-Tropical	Indo-China	Thailand	North	Chiang Mai		Mae Hei Ridge, Mae Soi subdistrict {JawnTong District) near Ban Bah Cluay (Mae village)	stems dull greenish and dark brown violet to 1.5 m tall; pedicels light violet; calyx tube whitish, lobes green; corolla white, base of lobes inside with a solid green rig; filaments and stigma pale light greenish; anthers yellow; style whitish; blades green above, light green beneath	shaded to partly ope, often slightly disturbed places in a water catchment valley in primary mixed evergreen hardwood forest with pines nearby; granite bedrock			18.331509	N	98.558903	E	DD	>20km	GAZ	18.331509	98.558903	1475	0
A	540	601		619942		Maxwell, J.F.	94-	866					3	8	1994		Lycianthes	biflora	(Lour.) Bitter	Asia-Tropical	Indo-China	Thailand	North	Lamphun	Doi Kuhn National Park	east side of Doi Kuhn Dahn summit, upper water catchment valley, Mae Tha District.	Herb 1-1.5 m tall; branchlets, petioles, base of calyx tube purple; calyx tube otherwise whitish, lobes light green; corolla, style white, corolla tube inside and filaments, stigma light green; anthers yellow, immature fruits green; blades dark green above, pale light green below, main nerves often violet underneath.	partly open disturbed area in primary evergreen hardwood forest, granite bedrock.			0		0					0	0	1250	0
BM	44910	43003		BM001018812		McClure, F.A.		9699					18	5	1922		Lycianthes	biflora	(Lour.) Bitter	Asia-Temperate	China	China	Hainan			Yik Tsok Mau	herb; ht 1/3-2 m.; fls white; frs red	Village commons, at roadside under shrubs, in wooded ravine.			0		0					0	0	250	0		Shan nau kwo
E	125659	43003		E00426478		McClure, F.A.		9699					18	5	1922		Lycianthes	biflora	(Lour.) Bitter	Asia-Temperate	China	China	Hainan			Yik Tsok Mau	herb; ht 1/3-2 m.; fls white; frs red	Village commons, at roadside under shrubs, in wooded ravine.			0		0					0	0	250	0		Shan nau kwo
NY	170681	43003		1404904		McClure, F.A.		9699					18	5	1922		Lycianthes	biflora	(Lour.) Bitter	Asia-Temperate	China	China	Hainan			Yik Tsok Mau	herb; ht 1/3-2 m.; fls white; frs red	Village commons, at roadside under shrubs, in wooded ravine.			0		0					0	0	250	0		Shan nau kwo
P	174938	43003		P00058799		McClure, F.A.		9699					18	5	1922		Lycianthes	biflora	(Lour.) Bitter	Asia-Temperate	China	China	Hainan			Yik Tsok Mau	herb; ht 1/3-2 m.; fls white; frs red	Village commons, at roadside under shrubs, in wooded ravine.			0		0					0	0	250	0		Shan nau kwo
CAL	174667	134230				Meebold, A.		6906			syntype	Lycianthes macrodon (Wall.) Bitter var. manipurensis Bitter	0	12	1907		Lycianthes	biflora	(Lour.) Bitter	Asia-Tropical	Indian Subcontinent	India	Manipur	Ukhrul	Ukhrul	'Ukrul, Naga Hills'					25.07	N	94.22	E	DMS	2-5km	GAZ	25.116667	94.366667	1829	0
CAL	174846	134386	315674			Meebold, A.		17068			syntype	Lycianthes biflora (Lour.) Bitter var. grandifolia Bitter	0	0	1911		Lycianthes	biflora	(Lour.) Bitter	Asia-Tropical	Indo-China	Myanmar (Burma)	Kayin		Papun	[=S'gaw Karen]					18.04	N	97.27	E	DD	2-5km	GAZ	18.04	97.27	0	0
BM	45040	43126		BM001018944		Merrill, E.D.		1719					0	5	1914		Lycianthes	biflora	(Lour.) Bitter	Asia-Tropical	Malesia	Philippines	Luzon	Cordillera (CAR)		Benguet Subprovince.					0		0					0	0	0	0
NY	169293	43126		1404886		Merrill, E.D.		1719					0	5	1914		Lycianthes	biflora	(Lour.) Bitter	Asia-Tropical	Malesia	Philippines	Luzon	Cordillera (CAR)		Benguet Subprovince.					0		0					0	0	0	0
CAL	174134	43126	316457			Merrill, E.D.		1719					0	5	1914		Lycianthes	biflora	(Lour.) Bitter	Asia-Tropical	Malesia	Philippines	Luzon	Cordillera (CAR)		Benguet Subprovince.					0		0					0	0	0	0
P	174940	43126		P00369001		Merrill, E.D.		1719					0	5	1914		Lycianthes	biflora	(Lour.) Bitter	Asia-Tropical	Malesia	Philippines	Luzon	Cordillera (CAR)		Benguet Subprovince.					0		0					0	0	0	0
L	230372	43126		L.2859423		Merrill, E.D.		1719					0	5	1914		Lycianthes	biflora	(Lour.) Bitter	Asia-Tropical	Malesia	Philippines	Luzon	Cordillera (CAR)		Benguet Subprovince.					0		0					0	0	0	0
NY	169422	130385		1404877		Merrill, E.D.		6588					0	5	1909		Lycianthes	biflora	(Lour.) Bitter	Asia-Tropical	Malesia	Philippines	Luzon	Cordillera (CAR)	Mount Pulog	(Prov. of Benguet) [Mount Pulag]					16.597249	N	120.899199	E	DD	>20km	GAZ	16.597249	120.899199	0	0
BM	45039	43125		BM001018945		Merrill, E.D.		9525					0	4	1913		Lycianthes	biflora	(Lour.) Bitter	Asia-Tropical	Malesia	Philippines	Luzon	Mimaropa		Mt. Capoas, Palawan Island					10.803083	N	119.286203	E	DD		GAZ	10.803083	119.286203	0	0
NY	169292	43125		1404898		Merrill, E.D.		9525					0	4	1913		Lycianthes	biflora	(Lour.) Bitter	Asia-Tropical	Malesia	Philippines	Luzon	Mimaropa		Mt. Capoas, Palawan Island					10.803083	N	119.286203	E	DD		GAZ	10.803083	119.286203	0	0
P	174941	43125		P00369000		Merrill, E.D.		9525					0	4	1913		Lycianthes	biflora	(Lour.) Bitter	Asia-Tropical	Malesia	Philippines	Luzon	Mimaropa		Mt. Capoas, Palawan Island					10.803083	N	119.286203	E	DD		GAZ	10.803083	119.286203	0	0
K	177034	43125		K000922554		Merrill, E.D.		9525					0	4	1913		Lycianthes	biflora	(Lour.) Bitter	Asia-Tropical	Malesia	Philippines	Luzon	Mimaropa		Mt. Capoas, Palawan Island					10.803083	N	119.286203	E	DD		GAZ	10.803083	119.286203	0	0
L	230375	43125		L.2859469		Merrill, E.D.		9525					0	4	1913		Lycianthes	biflora	(Lour.) Bitter	Asia-Tropical	Malesia	Philippines	Luzon	Mimaropa		Mt. Capoas, Palawan Island					10.803083	N	119.286203	E	DD		GAZ	10.803083	119.286203	0	0
K	229397	174418		K000922857		Mgadiman	SF-	36779					6	7	1939		Lycianthes	biflora	(Lour.) Bitter	Asia-Tropical	Malesia	Malaysia	Johor			Pangalan Raja, Pontian	at peak	low altitude			1.503568	N	103.418803	E	DD	>20km	GAZ	1.503568	103.418803	0	0
E	145246	110597		E00176617		Middleton, D.J.		139		Argent, G.C.G. & Santisuk, T.			2	9	1999		Lycianthes	biflora	(Lour.) Bitter	Asia-Tropical	Indo-China	Thailand	North	Nan		Near fire control station on summit of road towards Doi Phu Kha.	Herb. Leaves only slightly paler green beneath than above. Corolla white, stamens yellow.	Disturbed primary forest.			19.18333	N	101.08333	E	DD		GAZ	19.18333	101.08333	0	0
A	170271	110597		429081		Middleton, D.J.		139		Argent, G.C.G. & Santisuk, T.			2	9	1999		Lycianthes	biflora	(Lour.) Bitter	Asia-Tropical	Indo-China	Thailand	North	Nan		Near fire control station on summit of road towards Doi Phu Kha.	Herb. Leaves only slightly paler green beneath than above. Corolla white, stamens yellow.	Disturbed primary forest.			19.18333	N	101.08333	E	DD		GAZ	19.18333	101.08333	0	0
E	145244	110595		E00229918		Middleton, D.J.		3452		Hemrat, C. & Lindsay, S.			13	5	2005		Lycianthes	biflora	(Lour.) Bitter	Asia-Tropical	Indo-China	Thailand	West	Phetchaburi		Kaeng Krachan National Park. Beside helicopter pad near Phanoen Thung Ranger Substation, Kaeng Krachan [District]	Herb to 70 cm tall. Leaves mid green above, paler beneath. Corolla white. Stamens yellow.	Roadside			12.8	N	99.76	E	DD		GAZ	12.8	99.76	0	0
A	170272	110595		619934		Middleton, D.J.		3452		Hemrat, C. & Lindsay, S.			13	5	2005		Lycianthes	biflora	(Lour.) Bitter	Asia-Tropical	Indo-China	Thailand	West	Phetchaburi		Kaeng Krachan National Park. Beside helicopter pad near Phanoen Thung Ranger Substation, Kaeng Krachan [District]	Herb to 70 cm tall. Leaves mid green above, paler beneath. Corolla white. Stamens yellow.	Roadside			12.8	N	99.76	E	DD		GAZ	12.8	99.76	0	0
K	177079	136122		K000922516		Millar, A.N.	NGF-	11795					3	2	1960		Lycianthes	biflora	(Lour.) Bitter	Asia-Tropical	Malesia	Papua New Guinea	Morobe		Oomsis Creek	Markham valley					6.458	S	146.458	E	DMS	2-5km	SPEC	-6.772222	146.772222	500	0	ca.
LAE	204519	136122	29047			Millar, A.N.	NGF-	11795					3	2	1960		Lycianthes	biflora	(Lour.) Bitter	Asia-Tropical	Malesia	Papua New Guinea	Morobe		Oomsis Creek	Markham valley					6.458	S	146.458	E	DMS	2-5km	SPEC	-6.772222	146.772222	500	0	ca.
A	170336	131182				Millar, H.N.	NGF-	11794					3	2	1960		Lycianthes	biflora	(Lour.) Bitter	Asia-Tropical	Malesia	Papua New Guinea	Morobe			Oomsis Creek, Markham Valley	small herb on forset floor; ripe fruits red	near running water			6.4	S	146.45	E	DMS	2-5km	SPEC	-6.666667	146.75	152	0
BM	154046	118121		BM000943999		Miyazaki, T.		508073	01-Feb				6	8	2005		Lycianthes	biflora	(Lour.) Bitter	Asia-Temperate	Eastern Asia	Japan				Awa coast, Susaki City, Kouchi Pref.					33.2101	N	133.1583	E	DMS		SPEC	33.350278	133.273056	49	51
CAL	174841	134383	315684			Mokim, S.		s.n.					0	0	1897		Lycianthes	biflora	(Lour.) Bitter	Asia-Tropical	Indo-China	Myanmar (Burma)	Kachin			'Kachin Hills, Upper Burma'					26.406055	N	97.252252	E	DD	>20km	GAZ	26.406055	97.252252	0	0
CAL	174842	134384	315679			Mokim, S.		s.n.					0	0	1897		Lycianthes	biflora	(Lour.) Bitter	Asia-Tropical	Indo-China	Myanmar (Burma)	Kachin			'Kachin Hills, Upper Burma'					26.406055	N	97.252252	E	DD	>20km	GAZ	26.406055	97.252252	0	0
CAL	174843	134384	315678			Mokim, S.		s.n.					0	0	1897		Lycianthes	biflora	(Lour.) Bitter	Asia-Tropical	Indo-China	Myanmar (Burma)	Kachin			'Kachin Hills, Upper Burma'					26.406055	N	97.252252	E	DD	>20km	GAZ	26.406055	97.252252	0	0
L	230424	174874		L.2859388		Moll, V.W.	BW-	9529					7	9	1959		Lycianthes	biflora	(Lour.) Bitter	Asia-Tropical	Malesia	Indonesia	West Papua			Andjai [Andaj], Kebar Valley	rather common herb, 50 cm; flowers white; young fruits green, old ones red, ca. 8 mm	secondary forest on clayey marshy soil			0.802715	S	133.015385	E	DD	2-5km	GAZ	-0.802715	133.015385	600	0	ca.
BM	130545	98873		BM001035346		Monro, A.K.		6455		Wei Yi-Gang			2	3	2009		Lycianthes	biflora	(Lour.) Bitter	Asia-Temperate	China	China	Guangxi			[no specific locality on label]	shrub to 40 cm; calyx and fruit deep green	humid disturbed forest in valley close to road; canopy ca. 15 m, dbh range 20-25 cm			23.0831	N	106.0108	E	DMS		SPEC	23.141944	106.018889	350	0
BM	130546	98873		BM001035345		Monro, A.K.		6455		Wei Yi-Gang			2	3	2009		Lycianthes	biflora	(Lour.) Bitter	Asia-Temperate	China	China	Guangxi			[no specific locality on label]	shrub to 40 cm; calyx and fruit deep green	humid disturbed forest in valley close to road; canopy ca. 15 m, dbh range 20-25 cm			23.0831	N	106.0108	E	DMS		SPEC	23.141944	106.018889	350	0
BM	130547	98874		BM001035344		Monro, A.K.		6498		Wei Yi-Gang			5	3	2009		Lycianthes	biflora	(Lour.) Bitter	Asia-Temperate	China	China	Guangxi			[no specific locality on label]	shrub to 60 cm; calyx yellow green; fruit bright red	in field on bank of stream surrounded by forest of Liquidambar			24.04546	N	107.03295	E	DMS		SPEC	24.081833	107.058194	300	0
MO	184059	140006	2822732			Murata, G.	T-	15042		Iwatsuki, K. & Phengklai, C.			26	9	1971		Lycianthes	biflora	(Lour.) Bitter	Asia-Tropical	Indo-China	Thailand	North	Chiang Mai	Doi Chiang Dao	higher elevation of Doi Chang Dao		dense evergreen forest			19.371561	N	98.780038	E	DD		GAZ	19.371561	98.780038	1300	1900
MO	184065	140012	2822726			Murata, G.	T-	16856		Fukuoka, N. & Phengklai, C.			23	7	1973		Lycianthes	biflora	(Lour.) Bitter	Asia-Tropical	Indo-China	Thailand	Central	Sukothai		N. Tak, Khao Pao, ca. 70 km W of Tak		in deciduous forest on limestone hill			16.878711	N	99.656156	E	DD		GAZ	16.878711	99.656156	700	0	ca.
MO	184058	140005	2822731			Murata, G.	T-	17789		Fukuoka, N. & Phengklai, C.			5	8	1973		Lycianthes	biflora	(Lour.) Bitter	Asia-Tropical	Indo-China	Thailand	East	Chanthaburi		SE. Chanthaburi, at the foot of Khao Soi Dao		in evergreen forest			13.108084	N	102.197439	E	DD		GAZ	13.108084	102.197439	200	300
MO	184060	140007	2822730			Murata, G.	T-	17790		Fukuoka, N. & Phengklai, C.			5	8	1973		Lycianthes	biflora	(Lour.) Bitter	Asia-Tropical	Indo-China	Thailand	East	Chanthaburi		SE. Chanthaburi, at the foot of Khao Soi Dao		evergreen forest			13.108084	N	102.197439	E	DD		GAZ	13.108084	102.197439	200	300
A	170427	131264				Murata, G.	T-	37073		Phenklai, C.; Mitsuta, S.; Nagamasu, H. & Nantasan, N.			2	10	1982		Lycianthes	biflora	(Lour.) Bitter	Asia-Tropical	Indo-China	Thailand	East	Prachin Buri		E, Prachin Buri, near Training Center of Khao Yai Mts., ca. 80 km SSW of Nakhon Ratchasima		roadside in sunny places			14.2	N	101.49	E	DMS	2-5km	SPEC	14.333333	101.816667	290	350
MBK	129448	98243	49737			Murata, J.		24682		et al.			5	12	2002		Lycianthes	biflora	(Lour.) Bitter	Asia-Tropical	Indo-China	Myanmar (Burma)	Chin	Mindat District	Mount Victoria	Mt. Victoria, Natma Taung National Park, Western Myanmar	Fruits red				21.244536	N	93.941416	E	DD	2-5km	GAZ	21.244536	93.941416	2400	2500	ca.
A	170318	131165				Muroi, H.		2513					12	6	1955		Lycianthes	biflora	(Lour.) Bitter	Asia-Temperate	Eastern Asia	Japan			Kosiga	Miye [Mie] Pref.					34.25	N	136.8	E	DD		GAZ	34.25	136.8	0	0
US	213311	161681	2186855	2840675		Naito, T.		s.n.					17	4	1935		Lycianthes	biflora	(Lour.) Bitter	Asia-Temperate	Eastern Asia	Japan				Linschoten Islands, Isl. Nakanoshima					0		0					0	0	0	0
TI	230875	175212		TI 00043095		Nakai, T.		s.n.			holotype	Solanum boninense Nakai ex Tuyama	8	7	1920		Lycianthes	biflora	(Lour.) Bitter	Asia-Temperate	Eastern Asia	Japan	Ryuku Islands			Chichi-gima [Ins. Titizima in protologue]					27.074353	N	142.217783	E	DD	<2km	GAZ	27.074353	142.217783	0	0
NY	170421	131258		1404967		Nanakorn, W.		1090					12	12	1984		Lycianthes	biflora	(Lour.) Bitter	Asia-Tropical	Indo-China	Thailand	North	Chiang Mai	Doi Inthanon		shrub 1 m high; fruit immature green	by dense evergreen forest along dry stream bed			18.3515	N	98.2912	E	DMS		GAZ	18.5875	98.486667	2000	0
US	213329	161698		2840676		Narita, T.		s.n.			syntype	Solanum biflorum Lour. var. glabrum Hatus.	6	8	1968		Lycianthes	biflora	(Lour.) Bitter	Asia-Temperate	Eastern Asia	Japan	Ryuku Islands		Iriomote Island	along the Kuira River					0		0					0	0	0	0
KAG	230876	175213	163736			Narita, T.		s.n.			lectotype	Solanum biflorum Lour. var. glabrum Hatus.	6	8	1968		Lycianthes	biflora	(Lour.) Bitter	Asia-Temperate	Eastern Asia	Japan	Ryuku Islands			River Kuira, Isl. Iriomote, Ryukus [=Iriomote-jima]					24.311061	N	123.755112	E	DD	<2km	GAZ	24.311061	123.755112	0	0
US	213342	161709	1173788	2840705		Native Collector		2127					0	2	1914		Lycianthes	biflora	(Lour.) Bitter	Asia-Tropical	Malesia	Malaysia	Sarawak			sin. loc.					0		0					0	0	0	0
BM	180057	138126		BM013420339		Nguyen, V.D.	HNK-	1507		Vu, X.P.; Nguyen, N.C.; Hui, B.Q.; Kok, R.P.J.; Utteridge, T.M.A.; et al.			13	3	2007		Lycianthes	biflora	(Lour.) Bitter	Asia-Tropical	Indo-China	Vietnam	Ninh Binh		Cuc Phuong National park	Nho Quang district	herb to ca. 1 m tall; bark green to dark brown; flower white to pale violet, sepal green	at roadside; open place			20.19	N	105.363	E	DMS	>20km	GAZ	20.316667	105.608333	0	0
MO	184083	140028	2723459			Nitta, A.		15090					30	12	1977		Lycianthes	biflora	(Lour.) Bitter	Asia-Tropical	Malesia	Indonesia	Java	West Java	Cibodas	from the garden to Gunung Gede, until 2100 m					6.55	S	106.666667	E	DD	>20km	GAZ	-6.55	106.666667	0	0
K	230023	140028		K000923012		Nitta, A.		15090					30	12	1977		Lycianthes	biflora	(Lour.) Bitter	Asia-Tropical	Malesia	Indonesia	Java	West Java	Cibodas	from the garden to Gunung Gede, until 2100 m					6.55	S	106.666667	E	DD	>20km	GAZ	-6.55	106.666667	0	0
L	230248	140028		L.2881693		Nitta, A.		15090					30	12	1977		Lycianthes	biflora	(Lour.) Bitter	Asia-Tropical	Malesia	Indonesia	Java	West Java	Cibodas	from the garden to Gunung Gede, until 2100 m					6.55	S	106.666667	E	DD	>20km	GAZ	-6.55	106.666667	0	0
L	230249	140028		L.2881694		Nitta, A.		15090					30	12	1977		Lycianthes	biflora	(Lour.) Bitter	Asia-Tropical	Malesia	Indonesia	Java	West Java	Cibodas	from the garden to Gunung Gede, until 2100 m					6.55	S	106.666667	E	DD	>20km	GAZ	-6.55	106.666667	0	0
LE	229972	174669		LE LE 01087787		Nuraliev, M.S.	NUR-	101	n				15	6	2009		Lycianthes	biflora	(Lour.) Bitter	Asia-Tropical	Indo-China	Vietnam	Lao Cai	Sa Pa		San Sa Ho township, Hoang Lien National Park, Tram Ton area	[photos of live plants in flower - https://en.herbariumle.ru/?t=occ&id=41052]	forest			22.156383	N	103.960809	E	DD	5-20k	GAZ	22.156383	103.960809	0	0
LE	229973	174670		LE 01093073		Nuraliev, M.S.	NUR-	182	a				21	11	2009		Lycianthes	biflora	(Lour.) Bitter	Asia-Tropical	Indo-China	Vietnam	Lao Cai	Sa Pa		San Sa Ho municip., Hoang Lien National Park, Tram Ton area	[photos of live plants only - at https://en.herbariumle.ru/?t=occ&id=45006]				22.2015	N	103.4645	E	DMS		SPEC	22.3375	103.779167	2000	0
BM	44969	43061		BM001018879		Ohashi, H.	77	5702		Ohba, H. & Tateishi, Y.			24	9	1977		Lycianthes	biflora	(Lour.) Bitter	Asia-Tropical	Indian Subcontinent	India	West Bengal	Darjeeling		Darjeeling: Three miles - Six miles.	Fruits red.				27.040913	N	88.266284	E	DD	>20km	GAZ	27.040913	88.266284	0	0
NY	170352	131198		1404876		Okada, H.		3284		Terao, H.			14	11	1980		Lycianthes	biflora	(Lour.) Bitter	Asia-Tropical	Malesia	Indonesia	Java	West Java	Gunung Gede	en route from Cibodas Botanic Garden to the hot spring	shrub 2 m; fl. pale pink; fruit berry, red	in evergreen forest			6.4432	S	107.002	E	DMS	2-5km	GAZ	-6.742222	107.005556	1400	1700
BM	44917	43010		BM001018831		Oldham, R.		337					0	0	1864		Lycianthes	biflora	(Lour.) Bitter	Asia-Temperate	Eastern Asia	Taiwan									0		0					0	0	0	0
MO	184055	140002	3668283			Ou, C.H.		9297		Kao, M.T.			5	4	1980		Lycianthes	biflora	(Lour.) Bitter	Asia-Temperate	Eastern Asia	Taiwan	Hualien Hsien		Chun-yen						0		0					0	0	0	0
A	170414	131252		619945		Palee, P.		844					25	10	2005		Lycianthes	biflora	(Lour.) Bitter	Asia-Tropical	Indo-China	Thailand	North	Chiang Mai		Doi Lohn (Lahn) west side, below pine ridge on the N slope above Mae Lie village, Huay Gayo subdistrict, Mae Awn [= Mae On] district	evergreen shrub a m tall; epidermis thin smooth, grey; calyx light green; immature berries green, maturing bright dark red; blades dark green above, light green underneath	partly open, disturbed, fire-damaged area in primary, evergreen, seasonal hardwood forest with bamboo; granite bedrock			18.900501	N	99.356847	E	DD	>20km	GAZ	18.900501	99.356847	1175	0
MO	183488	131252	6632570			Palee, P.		844					25	10	2005		Lycianthes	biflora	(Lour.) Bitter	Asia-Tropical	Indo-China	Thailand	North	Chiang Mai		Doi Lohn (Lahn) west side, below pine ridge on the N slope above Mae Lie village, Huay Gayo subdistrict, Mae Awn [= Mae On] district	evergreen shrub a m tall; epidermis thin smooth, grey; calyx light green; immature berries green, maturing bright dark red; blades dark green above, light green underneath	partly open, disturbed, fire-damaged area in primary, evergreen, seasonal hardwood forest with bamboo; granite bedrock			18.900501	N	99.356847	E	DD	>20km	GAZ	18.900501	99.356847	1175	0
A	170411	131249		619937		Palee, P.		995					28	5	2006		Lycianthes	biflora	(Lour.) Bitter	Asia-Tropical	Indo-China	Thailand	North	Chiang Rai		Doi Bahng Noon, south slpe, above Bahng Mah Hahn (Akha) village, Teut Tai subdistrict, Mae Fa Luang District	annual ground herb up to 1 m tall, dbh 1.5 cm; epidermis thin, smooth, brown to greyish; pedicels pale green; calyx green; corolla white; anthers orange; stimga, style white; leaf blades dark green above, pale green beneath	shaded, open, degraded, fire-damaged, primary, evergreen, seasonal. hardwood forest with much bamboo; along a small stream; granite bedrock			20.197712	N	99.596139	E	DD	>20km	GAZ	20.197712	99.596139	1275	0
CAL	174650	134216				Panigrahi, G.		14531					22	8	1958		Lycianthes	biflora	(Lour.) Bitter	Asia-Tropical	Indian Subcontinent	India	Arunachal Pradesh			Khonsa to Khela, Tirap District (NEFA)	annual herb to 2 m; fls white; stem hairy; a[nthers] yellowish; scarce				26.999087	N	95.528478	E	DD		GAZ	26.999087	95.528478	0	0
K	230283	174807		K000610958		Patsipun	S.	79958		Jugah; et al.			19	3	1999		Lycianthes	biflora	(Lour.) Bitter	Asia-Tropical	Malesia	Malaysia	Sarawak		Gunong Apin	Tai Ton, Bidi road, Krokong, Bau Kiching	treelet to 50 cm tall; stem brownish green; peduncle green; calyx, fruits green, ripening red; leaves green	limestone forest			1.386144	N	110.122201	E	DD	2-5km	GAZ	1.386144	110.122201	0	0
K	229345	174369		K000922843		Patsipun	S.	82141		Jugah; et al.			24	4	1999		Lycianthes	biflora	(Lour.) Bitter	Asia-Tropical	Malesia	Malaysia	Sarawak		Gunong Simajau	Tebedu	treelet to 50 cm; stem green; peduncle green; calyx brownish; fruits green	limestone forest			1.11787	N	110.437877	E	DD		GAZ	1.11787	110.437877	400	0
BM	44915	43008		BM001018808		Peng, C.		8359					24	7	1985		Lycianthes	biflora	(Lour.) Bitter	Asia-Temperate	Eastern Asia	Taiwan	Taipei Hsien	Taipei	Wulai	Taipei Co.: Wulai.					0		0					0	0	75	175
E	128051	43008		E00426463		Peng, C.		8359					24	7	1985		Lycianthes	biflora	(Lour.) Bitter	Asia-Temperate	Eastern Asia	Taiwan	Taipei Hsien	Taipei	Wulai	Taipei Co.: Wulai.					0		0					0	0	75	175
K	230282	174806		K000610960		Pereira, J.T.		558		Madani, L.; Pung, V.L.; Ubladus, M. & Salamat, A.			25	11	1998		Lycianthes	biflora	(Lour.) Bitter	Asia-Tropical	Malesia	Malaysia	Sabah	Tawau	Tawau Hills Park		herb to 1 m; flowers whtie; fruit green	mixed dipterocarp forest			4.471832	N	117.860207	E	DD	2-5km	GAZ	4.471832	117.860207	260	0
A	170434	131269				P�telot, A.		2207					0	8	1930		Lycianthes	biflora	(Lour.) Bitter	Asia-Tropical	Indo-China	Vietnam	Lao Cai			Chapa, Massif Sa Song ta Van, Tonkin' [= Sa Pa]	sous arbrisseau 1.5 m	for�t claire			22.332618	N	103.84349	E	DD	2-5km	GAZ	22.332618	103.84349	0	0
NY	170429	131266		1404912		P�telot, A.		3110					0	8	1927		Lycianthes	biflora	(Lour.) Bitter	Asia-Tropical	Indo-China	Vietnam	Lao Cai			Tonkin, Chapa' [= Sa Pa]		for�t			22.332618	N	103.84349	E	DD	2-5km	GAZ	22.332618	103.84349	1500	0
P	170430	131266		P00057876		P�telot, A.		3110					0	8	1927		Lycianthes	biflora	(Lour.) Bitter	Asia-Tropical	Indo-China	Vietnam	Lao Cai			Tonkin, Chapa' [= Sa Pa]		for�t			22.332618	N	103.84349	E	DD	2-5km	GAZ	22.332618	103.84349	1500	0
P	170431	131266		P00057875		P�telot, A.		3110					0	8	1927		Lycianthes	biflora	(Lour.) Bitter	Asia-Tropical	Indo-China	Vietnam	Lao Cai			Tonkin, Chapa' [= Sa Pa]		for�t			22.332618	N	103.84349	E	DD	2-5km	GAZ	22.332618	103.84349	1500	0
US	213244	131266	1577647	2840746		P�telot, A.		3110					0	8	1927		Lycianthes	biflora	(Lour.) Bitter	Asia-Tropical	Indo-China	Vietnam	Lao Cai			Tonkin, Chapa' [= Sa Pa]		for�t			22.332618	N	103.84349	E	DD	2-5km	GAZ	22.332618	103.84349	1500	0
BM	180059	138128		BM013420341		Phuong, V.X.	HNK-	228		Huyen, D.D.; Dun, N.V.; Binh, N.Q.; Zuyen, D.T.; Kok, R.P.J.; Bramley, G.; et al			13	9	2005		Lycianthes	biflora	(Lour.) Bitter	Asia-Tropical	Indo-China	Vietnam	Lao Cai			on the way to Fanxifan peak from Ton station on the Sapa pass, Sapa district	shrub to 1 m; fruits red	high mountain evergreen primary forest; under shade of forest, much light			22.21036	N	103.4636	E	DMS		SPEC	22.351	103.776667	2016	0
US	213297	161670	2913967	2840685		Pierre, L.		635					0	5	1870		Lycianthes	biflora	(Lour.) Bitter	Asia-Tropical	Indo-China	Cambodia	Kampong Speu			ad montem Kuang Repseu [Kampong Speu] [georef to mtns in NE corner]					11.980207	N	104.179354	E	DD	>20km	GAZ	11.980207	104.179354	0	0
P	213298	161670		P00057855		Pierre, L.		635					0	5	1870		Lycianthes	biflora	(Lour.) Bitter	Asia-Tropical	Indo-China	Cambodia	Kampong Speu			ad montem Kuang Repseu [Kampong Speu] [georef to mtns in NE corner]					11.980207	N	104.179354	E	DD	>20km	GAZ	11.980207	104.179354	0	0
P	213299	161670		P00057854		Pierre, L.		635					0	5	1870		Lycianthes	biflora	(Lour.) Bitter	Asia-Tropical	Indo-China	Cambodia	Kampong Speu			ad montem Kuang Repseu [Kampong Speu] [georef to mtns in NE corner]					11.980207	N	104.179354	E	DD	>20km	GAZ	11.980207	104.179354	0	0
P	213300	161670		P00057853		Pierre, L.		635					0	5	1870		Lycianthes	biflora	(Lour.) Bitter	Asia-Tropical	Indo-China	Cambodia	Kampong Speu			ad montem Kuang Repseu [Kampong Speu] [georef to mtns in NE corner]					11.980207	N	104.179354	E	DD	>20km	GAZ	11.980207	104.179354	0	0
A	170758	131515				Po, U.S.		12053					28	7	1926		Lycianthes	biflora	(Lour.) Bitter	Asia-Temperate	China	China	Fujian	Fuzhou		Ching Chie Sa, Kuang-tau, Foochow [=Fuzhou]		grassy hillsides			0		0					0	0	0	0
P	213356	161723		P00057856		Poilane, E.		17706					18	6	1930		Lycianthes	biflora	(Lour.) Bitter	Asia-Tropical	Indo-China	Cambodia	Kampong Speu			province Kompong Speu, Krapoeu [georef to province centroid]	3 m de haut au moins; bouton de fleur violet maue, eclos; petales planches, etamines jaunes; fruit rouge				11.468858	N	104.472711	E	DD	>20km	GAZ	11.468858	104.472711	750	0
K	230269	174795		K000923099		Powell, D.A.		164					0	8	1980		Lycianthes	biflora	(Lour.) Bitter	Asia-Tropical	Australia	Australia	Christmas Island								10.491506	S	105.645881	E	DD	<2km	GAZ	-10.491506	105.645881	0	0
CAL	174666	134229	315712			Prain, D.		s.n.					0	7	1886		Lycianthes	biflora	(Lour.) Bitter	Asia-Tropical	Indian Subcontinent	India	Nagaland	Kohima	Jotsoma						25.4025	N	94.0345	E	DMS	2-5km	GAZ	25.673611	94.0625	0	0
PBL	171984	132368	18077	PBL0000014503		Premanath, R.K.	ANC-	8464					14	2	1981		Lycianthes	biflora	(Lour.) Bitter	Asia-Tropical	Indian Subcontinent	India	Andaman and Nicobar Islands	Little Andaman		22 km from Hut Bay	few; herb ca. 50 cm; young branches and lower side of leaves pubescent; fruit axillary, greenish	inland forest			10.790438	N	92.524833	E	DD		GAZ	10.790438	92.524833	0	0
PBL	171985	132368	18078	PBL0000027319		Premanath, R.K.	ANC-	8464					14	2	1981		Lycianthes	biflora	(Lour.) Bitter	Asia-Tropical	Indian Subcontinent	India	Andaman and Nicobar Islands	Little Andaman		22 km from Hut Bay	few; herb ca. 50 cm; young branches and lower side of leaves pubescent; fruit axillary, greenish	inland forest			10.790438	N	92.524833	E	DD		GAZ	10.790438	92.524833	0	0
CAL	174610	132368				Premanath, R.K.	ANC-	8464					14	2	1981		Lycianthes	biflora	(Lour.) Bitter	Asia-Tropical	Indian Subcontinent	India	Andaman and Nicobar Islands	Little Andaman		22 km from Hut Bay	few; herb ca. 50 cm; young branches and lower side of leaves pubescent; fruit axillary, greenish	inland forest			10.790438	N	92.524833	E	DD		GAZ	10.790438	92.524833	0	0
K	167692	129256		K000922419		Price, W.R.		299					29	3	1912		Lycianthes	biflora	(Lour.) Bitter	Asia-Temperate	Eastern Asia	Taiwan				Urai		creeping in the forest			0		0					0	0	0	0
BM	44980	43072		BM001018896		Put Phraisurind		156					17	7	1926		Lycianthes	biflora	(Lour.) Bitter	Asia-Tropical	Indo-China	Thailand	Central	Saraburi			[although has a Kerr label, number and locality indicate it was collected by Nai Put]				14.627276	N	101.064924	E	DD	>20km	GAZ	14.627276	101.064924	0	0		ma wenj pa
BSHC	171881	132284	37480			Rai, S.K.	BSHC-	21852					0	2	2002		Lycianthes	biflora	(Lour.) Bitter	Asia-Tropical	Indian Subcontinent	India	Sikkim	South Sikkim	Tendong Reserve Forest						27.205351	N	88.407891	E	DD	2-5km	GAZ	27.205351	88.407891	0	0
BSHC	171879	132283	35463			Rai, S.K.	BSHC-	23988					25	7	2002		Lycianthes	biflora	(Lour.) Bitter	Asia-Tropical	Indian Subcontinent	India	Sikkim	South Sikkim	10th Mile Biodiversity Park		herbs; whole plants hairy; fls white, sepal linear; petals white, lanceolate, anthers yellowish cylindric				27.308433	N	88.366174	E	DD	2-5km	GAZ	27.308433	88.366174	0	0
BSHC	171880	132283	35462			Rai, S.K.	BSHC-	23988					25	7	2002		Lycianthes	biflora	(Lour.) Bitter	Asia-Tropical	Indian Subcontinent	India	Sikkim	South Sikkim	10th Mile Biodiversity Park		herbs; whole plants hairy; fls white, sepal linear; petals white, lanceolate, anthers yellowish cylindric				27.308433	N	88.366174	E	DD	2-5km	GAZ	27.308433	88.366174	0	0
BSHC	171869	132278	37479			Rai, S.K.	BSHC-	25852					0	11	2002		Lycianthes	biflora	(Lour.) Bitter	Asia-Tropical	Indian Subcontinent	India	Sikkim	South Sikkim	Tendong Reserve Forest						27.205351	N	88.407891	E	DD	2-5km	GAZ	27.205351	88.407891	0	0
BSHC	171895	132293	50770			Rai, S.K.	BSHC-	38370					22	8	2015		Lycianthes	biflora	(Lour.) Bitter	Asia-Tropical	Indian Subcontinent	India	Sikkim	West Sikkim		Yuksom-Bakhim (first bridge)	small shrubs; fruits reddish-orange, globose; bracts alternate, size equal; linear leaves glabrous,shiny				27.369204	N	88.206705	E	DD		GAZ	27.369204	88.206705	0	0
BSHC	171896	132293	50769			Rai, S.K.	BSHC-	38370					22	8	2015		Lycianthes	biflora	(Lour.) Bitter	Asia-Tropical	Indian Subcontinent	India	Sikkim	West Sikkim		Yuksom-Bakhim (first bridge)	small shrubs; fruits reddish-orange, globose; bracts alternate, size equal; linear leaves glabrous,shiny				27.369204	N	88.206705	E	DD		GAZ	27.369204	88.206705	0	0
BSHC	171893	132292	50772			Rai, S.K.	BSHC-	38371					22	8	2015		Lycianthes	biflora	(Lour.) Bitter	Asia-Tropical	Indian Subcontinent	India	Sikkim	West Sikkim		Yuksom-Bakhim (first bridge)	herbs, hispid, leaves rugose, acuminate long pointed, reticulation prominent; fruits gren, smaller than brack, fls white				27.369204	N	88.206705	E	DD		GAZ	27.369204	88.206705	0	0
BSHC	171894	132292	50771			Rai, S.K.	BSHC-	38371					22	8	2015		Lycianthes	biflora	(Lour.) Bitter	Asia-Tropical	Indian Subcontinent	India	Sikkim	West Sikkim		Yuksom-Bakhim (first bridge)	herbs, hispid, leaves rugose, acuminate long pointed, reticulation prominent; fruits gren, smaller than brack, fls white				27.369204	N	88.206705	E	DD		GAZ	27.369204	88.206705	0	0
MO	184073	140019	2824021			Ramesh, S.R.		3938		Manohar, S.B.			27	10	1978		Lycianthes	biflora	(Lour.) Bitter	Asia-Tropical	Indian Subcontinent	India	Karnataka	Chamarajanagar	Doddasampige	B.R. Hills [Biliranga Hills] Mysore	frequent shrubs with white flowers and green, round fruits	undergrowth in thick forest			11.912029	N	77.148516	E	DD	>20km	GAZ	11.912029	77.148516	0	0
K	230354	174852		K000923151		Ramlanto, ?		869					26	8	1986		Lycianthes	biflora	(Lour.) Bitter	Asia-Tropical	Malesia	Indonesia	Maluku Utara		Bacan	Babang, Kec. Labuha	herb; fruit reddish orange; common	the logging road, natural reserve			0.3757	S	127.3628	E	DMS	<2km	GAZ	-0.6325	127.607778	100	0
L	230355	174852		L.288168		Ramlanto, ?		869					26	8	1986		Lycianthes	biflora	(Lour.) Bitter	Asia-Tropical	Malesia	Indonesia	Maluku Utara		Bacan	Babang, Kec. Labuha	herb; fruit reddish orange; common	the logging road, natural reserve			0.3757	S	127.3628	E	DMS	<2km	GAZ	-0.6325	127.607778	100	0
NY	169417	130380		1404865		Ramos, M.		4648					0	8	1907		Lycianthes	biflora	(Lour.) Bitter	Asia-Tropical	Malesia	Philippines	Luzon	Calabarzon	Bosoboso	'Rizal Province'					14.672128	N	121.306561	E	DD		GAZ	14.672128	121.306561	0	0
P	174942	130380		P00368988		Ramos, M.		4648					0	8	1907		Lycianthes	biflora	(Lour.) Bitter	Asia-Tropical	Malesia	Philippines	Luzon	Calabarzon	Bosoboso	'Rizal Province'					14.672128	N	121.306561	E	DD		GAZ	14.672128	121.306561	0	0
NY	169414	130377		1404960		Ramos, M.		23438					0	7	1915		Lycianthes	biflora	(Lour.) Bitter	Asia-Tropical	Malesia	Philippines	Luzon	Bicol		Prov. Sorsogon					0		0					0	0	0	0
P	229804	130377		P00379577		Ramos, M.		23438					0	7	1915		Lycianthes	biflora	(Lour.) Bitter	Asia-Tropical	Malesia	Philippines	Luzon	Bicol		Prov. Sorsogon					0		0					0	0	0	0
NY	169416	130379		1404961		Ramos, M.		30519					14	11	1917		Lycianthes	biflora	(Lour.) Bitter	Asia-Tropical	Malesia	Philippines	Luzon	Bicol	Catanduanes Island						13.76258	N	124.253545	E	DD	<2km	GAZ	13.76258	124.253545	0	0
K	177033	130379		K000922557		Ramos, M.		30519					14	11	1917		Lycianthes	biflora	(Lour.) Bitter	Asia-Tropical	Malesia	Philippines	Luzon	Bicol	Catanduanes Island						13.76258	N	124.253545	E	DD	<2km	GAZ	13.76258	124.253545	0	0
P	229805	130379		P00379578		Ramos, M.		30519					14	11	1917		Lycianthes	biflora	(Lour.) Bitter	Asia-Tropical	Malesia	Philippines	Luzon	Bicol	Catanduanes Island						13.76258	N	124.253545	E	DD	<2km	GAZ	13.76258	124.253545	0	0
W	169521	130472	1924-010885			Ramos, M.		40268		Eda�o, G.E.			0	9	1921		Lycianthes	biflora	(Lour.) Bitter	Asia-Tropical	Malesia	Philippines	Luzon	Cordillera (CAR)	Mount Data	Lepanto subprovince					16.53	N	120.5046	E	DMS		GAZ	16.883333	120.846111	0	0
P	174943	130472		P00368989		Ramos, M.		40268		Eda�o, G.E.			0	9	1921		Lycianthes	biflora	(Lour.) Bitter	Asia-Tropical	Malesia	Philippines	Luzon	Cordillera (CAR)	Mount Data	Lepanto subprovince					16.53	N	120.5046	E	DMS		GAZ	16.883333	120.846111	0	0
K	177036	130472		K000922551		Ramos, M.		40268		Eda�o, G.E.			0	9	1921		Lycianthes	biflora	(Lour.) Bitter	Asia-Tropical	Malesia	Philippines	Luzon	Cordillera (CAR)	Mount Data	Lepanto subprovince					16.53	N	120.5046	E	DMS		GAZ	16.883333	120.846111	0	0
L	230403	130472		L.2859471		Ramos, M.		40268		Eda�o, G.E.			0	9	1921		Lycianthes	biflora	(Lour.) Bitter	Asia-Tropical	Malesia	Philippines	Luzon	Cordillera (CAR)	Mount Data	Lepanto subprovince					16.53	N	120.5046	E	DMS		GAZ	16.883333	120.846111	0	0
W	169520	130471	1924-011039			Ramos, M.		40336		Eda�o, G.E.			0	10	1921		Lycianthes	biflora	(Lour.) Bitter	Asia-Tropical	Malesia	Philippines	Luzon	Cordillera (CAR)	Mount Simacoco	Benguet subprovince					0		0					0	0	0	0
P	174944	130471		P00368990		Ramos, M.		40336		Eda�o, G.E.			0	10	1921		Lycianthes	biflora	(Lour.) Bitter	Asia-Tropical	Malesia	Philippines	Luzon	Cordillera (CAR)	Mount Simacoco	Benguet subprovince					0		0					0	0	0	0
K	177032	130471		K000922558		Ramos, M.		40336		Eda�o, G.E.			0	10	1921		Lycianthes	biflora	(Lour.) Bitter	Asia-Tropical	Malesia	Philippines	Luzon	Cordillera (CAR)	Mount Simacoco	Benguet subprovince					0		0					0	0	0	0
L	230396	130471		L.2859473		Ramos, M.		40336		Eda�o, G.E.			0	10	1921		Lycianthes	biflora	(Lour.) Bitter	Asia-Tropical	Malesia	Philippines	Luzon	Cordillera (CAR)	Mount Simacoco	Benguet subprovince					0		0					0	0	0	0
BM	45043	43129		BM001018941		Ramos, M.		40439		Eda�o, G.E.			0	10	1921		Lycianthes	biflora	(Lour.) Bitter	Asia-Tropical	Malesia	Philippines	Luzon	Cordillera (CAR)		Mt. Lusong. Benguet Sub-province.					16.833333	N	120.833324	E	DD		GAZ	16.833333	120.833324	0	0
P	230714	175078		P00369087		Ramos, M.		45017		Eda�o, G.			0	2	1920		Lycianthes	biflora	(Lour.) Bitter	Asia-Tropical	Malesia	Philippines	Luzon	Cordillera (CAR)	Mount Pulag	Benguet prov.					16.597447	N	120.899167	E	DD	2-5km	GAZ	16.597447	120.899167	0	0
BM	45041	43127		BM001018943		Ramos, M.		48403		Eda�o, G.E.			0	11	1926		Lycianthes	biflora	(Lour.) Bitter	Asia-Tropical	Malesia	Philippines	Luzon	Calabarzon		Mt. Irid. Rizal Province.					0		0					0	0	0	0
NY	169415	43127		1404884		Ramos, M.		48403		Eda�o, G.E.			0	11	1926		Lycianthes	biflora	(Lour.) Bitter	Asia-Tropical	Malesia	Philippines	Luzon	Calabarzon		Mt. Irid. Rizal Province.					0		0					0	0	0	0
P	229802	43127		P00368992		Ramos, M.		48403		Eda�o, G.E.			0	11	1926		Lycianthes	biflora	(Lour.) Bitter	Asia-Tropical	Malesia	Philippines	Luzon	Calabarzon		Mt. Irid. Rizal Province.					0		0					0	0	0	0
CAL	174675	134238				Rao, A.S.		48039					23	9	1969		Lycianthes	biflora	(Lour.) Bitter	Asia-Tropical	Indian Subcontinent	India	Arunachal Pradesh	Anjaw	Hayuliang	Dalai bridge, Hayuliang	rare; large much branched shrub to 3 m; softly pubescent, branches loose, spread out; flowers pendent, white; fruit green to red; corolla throat green	in cool, shady moist areas of the forest			28.062885	N	96.548023	E	DD		GAZ	28.062885	96.548023	0	0
CAL	174674	134237				Rao, R.S.		10400					11	11	1957		Lycianthes	biflora	(Lour.) Bitter	Asia-Tropical	Indian Subcontinent	India	Arunachal Pradesh			Sonegodam to Dreyi, Lohit F.D. (NEFA)	shrub; young fruit green, ripe berry bright red				0		0					0	0	850	1200
CAL	174685	134245				Rao, T.A.		826					13	6	1961		Lycianthes	biflora	(Lour.) Bitter	Asia-Tropical	Indian Subcontinent	India	West Bengal	Darjeeling	Maney Bhanjang	'Manebhanjang'					26.98	N	88.11	E	DD	2-5km	GAZ	26.98	88.11	2088	0
CAL	174686	134245				Rao, T.A.		826					13	6	1961		Lycianthes	biflora	(Lour.) Bitter	Asia-Tropical	Indian Subcontinent	India	West Bengal	Darjeeling	Maney Bhanjang	'Manebhanjang'					26.98	N	88.11	E	DD	2-5km	GAZ	26.98	88.11	2088	0
A	170339	131185				Rau, K.		380					5	7	1978		Lycianthes	biflora	(Lour.) Bitter	Asia-Tropical	Malesia	Papua New Guinea	Morobe		Finschaffen		small woody shrub about 0.5 m, 95 cm dbh; leaves simple alternately arranged, entire margin, dark green above, light beneath; fruit clusters mostly in twos, fleshy green and turnined yellowish red when ripe	lower montane tropical forest in secondary growth; with Lithocarpus, Macaranga			6.35	S	147.55	E	DMS	2-5km	SPEC	-6.583333	147.916667	300	0
L	230183	131185		L.2882042		Rau, K.		380					5	7	1978		Lycianthes	biflora	(Lour.) Bitter	Asia-Tropical	Malesia	Papua New Guinea	Morobe		Finschaffen		small woody shrub about 0.5 m, 95 cm dbh; leaves simple alternately arranged, entire margin, dark green above, light beneath; fruit clusters mostly in twos, fleshy green and turnined yellowish red when ripe	lower montane tropical forest in secondary growth; with Lithocarpus, Macaranga			6.35	S	147.55	E	DMS	2-5km	SPEC	-6.583333	147.916667	300	0
MO	184082	140027	4608251			Raynal, A.		18863					28	2	1977		Lycianthes	biflora	(Lour.) Bitter	Asia-Tropical	Malesia	Indonesia	Java	West Java	Cibodas	Cibodas, au-dessus du jardin botanique, sur les pentes du Kandang-Badah [Mt Gede]	arbuste 1.2 m; fleur pendante; corolle blanc pur; fruit dress�	foret a mousses; dans les sous-bois			6.55	S	106.666667	E	DD	>20km	GAZ	-6.55	106.666667	1500	1600
K	230049	140027		K000923036		Raynal, A.		18863					28	2	1977		Lycianthes	biflora	(Lour.) Bitter	Asia-Tropical	Malesia	Indonesia	Java	West Java	Cibodas	Cibodas, au-dessus du jardin botanique, sur les pentes du Kandang-Badah [Mt Gede]	arbuste 1.2 m; fleur pendante; corolle blanc pur; fruit dress�	foret a mousses; dans les sous-bois			6.55	S	106.666667	E	DD	>20km	GAZ	-6.55	106.666667	1500	1600
L	230800	175159		L.2881454		Raynal, A.		18882					1	3	1977		Lycianthes	biflora	(Lour.) Bitter	Asia-Tropical	Malesia	Indonesia	Java	West Java	Cibodas	pentes du Gunung Gede	herb haute de 40 cm max; jaunes fruits verts enfermes dans le calice membraneux	sou-bois sombre			6.751005	S	107.016903	E	DD		GAZ	-6.751005	107.016903	1100	1200
CAL	174664	134227	315707			Reporter on Economic Products to the Govt. of India		11536					0	5	1895		Lycianthes	biflora	(Lour.) Bitter	Asia-Tropical	Indian Subcontinent	India	Nagaland		Khonoma	'Konoma, Assam'					25.6701	N	94.1077	E	DD	2-5km	GAZ	25.6701	94.1077	0	0
MO	184068	140015	6194123			Reynoso, ?	PPI-	3639		Romero, ? & Fuentes, ?			18	11	1991		Lycianthes	biflora	(Lour.) Bitter	Asia-Tropical	Malesia	Philippines	Bicol	Albay	Mount Mayon		shrub; leaves elliptical, margins entire, plae green below; fruits green, surface smooth	harden lava; soil volcanic			0		0					0	0	1000	0
MO	184069	140015	6289785			Reynoso, ?	PPI-	3639		Romero, ? & Fuentes, ?			18	11	1991		Lycianthes	biflora	(Lour.) Bitter	Asia-Tropical	Malesia	Philippines	Bicol	Albay	Mount Mayon		shrub; leaves elliptical, margins entire, plae green below; fruits green, surface smooth	harden lava; soil volcanic			0		0					0	0	1000	0
K	230314	174828		K000923127		Richards, P.W.		2622					17	11	1932		Lycianthes	biflora	(Lour.) Bitter	Asia-Tropical	Malesia	Malaysia	Sarawak		Ulu Tinjar	near Long Kapa, Mount Dulit (Ulu Tinjar), IVth Division	shrub ca. 1 m; corolla white; berries scarlet	forest on edge of torrent			3.423787	N	114.201654	E	DD	2-5km	GAZ	3.423787	114.201654	400	0	ca.
K	230268	174794		K000923098		Ridley, H.N.		34					0	10	1904		Lycianthes	biflora	(Lour.) Bitter	Asia-Tropical	Australia	Australia	Christmas Island			Phosphate Hill					10.491506	S	105.645881	E	DD	<2km	GAZ	-10.491506	105.645881	0	0
BM	45005	43095		BM001018918		Ridley, H.N.		s.n.					17	2	1915		Lycianthes	biflora	(Lour.) Bitter	Asia-Tropical	Malesia	Indonesia	Java	West Java		Nr Salak	Fls violet. Spreading shrub. 3 feet tall.				6.714901	S	106.734049	E	DD	2-5km	GAZ	-6.714901	106.734049	1524	0
K	230051	43095		K000923038		Ridley, H.N.		s.n.					17	2	1915		Lycianthes	biflora	(Lour.) Bitter	Asia-Tropical	Malesia	Indonesia	Java	West Java		Nr Salak	Fls violet. Spreading shrub. 3 feet tall.				6.714901	S	106.734049	E	DD	2-5km	GAZ	-6.714901	106.734049	1524	0
BM	45006	43096		BM001018917		Ridley, H.N.		s.n.					8	2	1915		Lycianthes	biflora	(Lour.) Bitter	Asia-Tropical	Malesia	Indonesia	Java	West Java		Tjibaddas [Tijbodas]	Shrub. Fls violet.	forest			6.55	S	106.666667	E	DD	>20km	GAZ	-6.55	106.666667	0	0
K	230046	43096		K000923033		Ridley, H.N.		s.n.					8	2	1915		Lycianthes	biflora	(Lour.) Bitter	Asia-Tropical	Malesia	Indonesia	Java	West Java		Tjibaddas [Tijbodas]	Shrub. Fls violet.	forest			6.55	S	106.666667	E	DD	>20km	GAZ	-6.55	106.666667	0	0
K	230270	174796		K000923100		Ridley, H.N.		s.n.					13	2	1915		Lycianthes	biflora	(Lour.) Bitter	Asia-Tropical	Malesia	Indonesia	Java	West Java	Gunung Gede	Mt 'Jedea' [= Gunung Gede], woods at base of waterfall	fls white; fruit red	woods at foot of waterfall			6.74981	S	107.000815	E	DD	5-20k	GAZ	-6.74981	107.000815	0	0
K	230271	174797		K000923101		Ridley, H.N.		s.n.					8	2	1915		Lycianthes	biflora	(Lour.) Bitter	Asia-Tropical	Malesia	Indonesia	Java			Karoa Manuk woods	flowers white	forest			0		0					0	0	0	0
K	230349	174849		K000923148		Ridley, H.N.		s.n.					7	2	1921		Lycianthes	biflora	(Lour.) Bitter	Asia-Tropical	Malesia	Indonesia	Sumatra	North Sumatra	Berastagi	Berastagi Woods, Karoo Plateau	shrubby about 3 ft tall; fruit red	woods			3.185291	S	98.504913	E	DD	2-5km	GAZ	-3.185291	98.504913	0	0
BM	45028	43114		BM001018930		Robinson, H.C.		5		Kloss, C.B.			4	6	1914		Lycianthes	biflora	(Lour.) Bitter	Asia-Tropical	Malesia	Indonesia	Sumatra	Jambi		Korinchi [= Mt Kerninci]					1.628322	S	101.279273	E	DD	2-5km	GAZ	-1.628322	101.279273	0	0
BM	45020	43106		BM001018922		Robinson, H.C.		61		Kloss, C.B.			0	4	1914		Lycianthes	biflora	(Lour.) Bitter	Asia-Tropical	Malesia	Indonesia	Sumatra	Jambi		Sungli Kumbang, Korinchi [= Mt Kerninci]	fls delicate mauve; small tree				1.628322	S	101.279273	E	DD	2-5km	GAZ	-1.628322	101.279273	1371	0
US	213243	43106	1371202	2840743		Robinson, H.C.		61		Kloss, C.B.			0	4	1914		Lycianthes	biflora	(Lour.) Bitter	Asia-Tropical	Malesia	Indonesia	Sumatra	Jambi		Sungli Kumbang, Korinchi [= Mt Kerninci]	fls delicate mauve; small tree				1.628322	S	101.279273	E	DD	2-5km	GAZ	-1.628322	101.279273	1371	0
BM	45003	43093		BM001018920		Robinson, H.C.		s.n.		Kloss, C.B.			0	3	1914		Lycianthes	biflora	(Lour.) Bitter	Asia-Tropical	Malesia	Indonesia	Sumatra	Jambi		Siolah Dras, Ydorindi [=Mt. Kerinci].	Flowers purple blue.				1.628322	S	101.279273	E	DD	2-5km	GAZ	-1.628322	101.279273	914	0
BM	45004	43094		BM001018919		Robinson, H.C.		s.n.		Kloss, C.B.			0	0	1914		Lycianthes	biflora	(Lour.) Bitter	Asia-Tropical	Malesia	Indonesia	Sumatra	West Sumatra		Sumatra, Korinchi Expedition.					1.58769	S	101.195657	E	DD	2-5km	GAZ	-1.58769	101.195657	0	0
US	213301	161671	1758173	2840684		Rock, J.F.		1706					10	1	1922		Lycianthes	biflora	(Lour.) Bitter	Asia-Tropical	Indo-China	Thailand	North	Chiang Mai	Doi Chang	Doi Chiang Muntain, near Hue San	persistent calyx red	rainforests on lower slopes			19.23373	N	98.554299	E	DMS		GAZ	19.393694	98.928608	420	1260
BM	12573	13091		BM000900124		Roxburgh, W.		s.n.					0	0	0		Lycianthes	biflora	(Lour.) Bitter	Asia-Tropical	Indian Subcontinent	India				sin. loc.					0		0					0	0	0	0
A	170296	131144				Ruse, L.F.		141					18	5	1923		Lycianthes	biflora	(Lour.) Bitter	Asia-Tropical	Indian Subcontinent	India	Meghalaya			Khasia and Jiantia Hills, Mausmai [Mawsmai Cave]	shrub 6 ft; flowers white				25.3	N	91.7	E	DD	2-5km	GAZ	25.3	91.7	1204	0
CAL	174853	134392				Russell, P.T.		2166					17	10	1921		Lycianthes	biflora	(Lour.) Bitter	Asia-Tropical	Indo-China	Myanmar (Burma)	Tanintharyi			Himye camp, 'Tavoy' [Dawei]					0		0					0	0	439	0
CAL	174854	134392				Russell, P.T.		2166					17	10	1921		Lycianthes	biflora	(Lour.) Bitter	Asia-Tropical	Indo-China	Myanmar (Burma)	Tanintharyi			Himye camp, 'Tavoy' [Dawei]					0		0					0	0	439	0
CAL	174855	134392				Russell, P.T.		2166					17	10	1921		Lycianthes	biflora	(Lour.) Bitter	Asia-Tropical	Indo-China	Myanmar (Burma)	Tanintharyi			Himye camp, 'Tavoy' [Dawei]					0		0					0	0	439	0
CAL	174856	134393				Russell, P.T.		2219					25	11	1921		Lycianthes	biflora	(Lour.) Bitter	Asia-Tropical	Indo-China	Myanmar (Burma)	Tanintharyi			Himye headwaters, 'Tavoy' [Dawei]					0		0					0	0	609	0
BM	12568	13086		BM000900119		Ryan, G.M.		1495					19	10	0		Lycianthes	biflora	(Lour.) Bitter	Asia-Tropical	Indian Subcontinent	India	Maharashtra	Satara		Mahableshwar satara district, Ran Kanguni	a shrub, fruit red				17.916667	N	73.666667	E	DD	>20km	GAZ	17.916667	73.666667	0	0
K	230285	174809		K000923111		Saigol, P.	SAN-	93078					22	9	1980		Lycianthes	biflora	(Lour.) Bitter	Asia-Tropical	Malesia	Malaysia	Sabah	Lahad Datu		Takun, Ulu Bakapit	shrub 1-15 m; stem brownish; flowers white; fruits greenish, reddish when ripe	foot of hill, logged over area			4.9375	N	118.645833	E	DD	<2km	GAZ	4.9375	118.645833	0	0
L	230286	174809		L.2859562	L 0704303	Saigol, P.	SAN-	93078					22	9	1980		Lycianthes	biflora	(Lour.) Bitter	Asia-Tropical	Malesia	Malaysia	Sabah	Lahad Datu		Takun, Ulu Bakapit	shrub 1-15 m; stem brownish; flowers white; fruits greenish, reddish when ripe	foot of hill, logged over area			4.9375	N	118.645833	E	DD	<2km	GAZ	4.9375	118.645833	0	0
MO	184049	139996	5196116			Saito, S.		7294					19	4	1926		Lycianthes	biflora	(Lour.) Bitter	Asia-Temperate	Eastern Asia	Taiwan	Taipei Hsien		Chiaopan Shan						0		0					0	0	0	0
BM	44942	43035		BM001018844		Sampson, T.		441					26	9	1883		Lycianthes	biflora	(Lour.) Bitter	Asia-Temperate	China	China	Guangdong		Guangzhou	City Walls, Canton	Common weed.	City walls			0		0					0	0	0	0
K	177076	136121		K000922513		Sands, M.J.S.		6431		Jitmau, M.; Warpur, M. & Magablo, Y.			29	4	1994		Lycianthes	biflora	(Lour.) Bitter	Asia-Tropical	Malesia	Indonesia	Papua			NE Kepal Burung, Kabupaten Manokwari, Kecamantan Manokwari, mountains S of the Arfak Plains, steep ridges between Arfak Plains and Gunung Itsiwei	spreading shrub to 1 m; stems dull dark green, flushed maroon at the nodes; leaves thin, mat, mid-green above, paler grey-green beneath; calyx light green; corolla white, stamens yellow; fruits dark green, ripening bright red	hill forest including Lithocarpus and Shorea; valley floor; earth bank near stream in shade			0.51	S	133.37	E	DMS	2-5km	SPEC	-0.85	133.616667	550	0
K	177077	136121		K000922511		Sands, M.J.S.		6431		Jitmau, M.; Warpur, M. & Magablo, Y.			29	4	1994		Lycianthes	biflora	(Lour.) Bitter	Asia-Tropical	Malesia	Indonesia	Papua			NE Kepal Burung, Kabupaten Manokwari, Kecamantan Manokwari, mountains S of the Arfak Plains, steep ridges between Arfak Plains and Gunung Itsiwei	spreading shrub to 1 m; stems dull dark green, flushed maroon at the nodes; leaves thin, mat, mid-green above, paler grey-green beneath; calyx light green; corolla white, stamens yellow; fruits dark green, ripening bright red	hill forest including Lithocarpus and Shorea; valley floor; earth bank near stream in shade			0.51	S	133.37	E	DMS	2-5km	SPEC	-0.85	133.616667	550	0
K	177078	136121		K000922512		Sands, M.J.S.		6431		Jitmau, M.; Warpur, M. & Magablo, Y.			29	4	1994		Lycianthes	biflora	(Lour.) Bitter	Asia-Tropical	Malesia	Indonesia	Papua			NE Kepal Burung, Kabupaten Manokwari, Kecamantan Manokwari, mountains S of the Arfak Plains, steep ridges between Arfak Plains and Gunung Itsiwei	spreading shrub to 1 m; stems dull dark green, flushed maroon at the nodes; leaves thin, mat, mid-green above, paler grey-green beneath; calyx light green; corolla white, stamens yellow; fruits dark green, ripening bright red	hill forest including Lithocarpus and Shorea; valley floor; earth bank near stream in shade			0.51	S	133.37	E	DMS	2-5km	SPEC	-0.85	133.616667	550	0
A	170331	131177				Sands, M.J.S.		6791		Maturbongs, R.			14	4	1995		Lycianthes	biflora	(Lour.) Bitter	Asia-Tropical	Malesia	Indonesia	West Papua			North East Kepala Burung, Kabupatem Manokwari, Arfak Mountains, Mupi Dessa, trail from Mupi village to G[unung] Humibou, near Sungai Mupi between confluence of Kali Ngwes and Sungai Mupi and site of Kamnpong Mubri Lama	subshrub to 1.5 m; stems green; leaves thin, mid-green above, paler beneath; pedicel and calyx dull green; petals white; stamens yellow; fruits green, ripening scarlet	montane forest, by stream in partial shade			1.07	S	134	E	DMS	2-5km	SPEC	-1.116667	134	875	0
K	176258	131177		K000922453		Sands, M.J.S.		6791		Maturbongs, R.			14	4	1995		Lycianthes	biflora	(Lour.) Bitter	Asia-Tropical	Malesia	Indonesia	West Papua			North East Kepala Burung, Kabupatem Manokwari, Arfak Mountains, Mupi Dessa, trail from Mupi village to G[unung] Humibou, near Sungai Mupi between confluence of Kali Ngwes and Sungai Mupi and site of Kamnpong Mubri Lama	subshrub to 1.5 m; stems green; leaves thin, mid-green above, paler beneath; pedicel and calyx dull green; petals white; stamens yellow; fruits green, ripening scarlet	montane forest, by stream in partial shade			1.07	S	134	E	DMS	2-5km	SPEC	-1.116667	134	875	0
K	176264	131177		K000922510		Sands, M.J.S.		6791		Maturbongs, R.			14	4	1995		Lycianthes	biflora	(Lour.) Bitter	Asia-Tropical	Malesia	Indonesia	West Papua			North East Kepala Burung, Kabupatem Manokwari, Arfak Mountains, Mupi Dessa, trail from Mupi village to G[unung] Humibou, near Sungai Mupi between confluence of Kali Ngwes and Sungai Mupi and site of Kamnpong Mubri Lama	subshrub to 1.5 m; stems green; leaves thin, mid-green above, paler beneath; pedicel and calyx dull green; petals white; stamens yellow; fruits green, ripening scarlet	montane forest, by stream in partial shade			1.07	S	134	E	DMS	2-5km	SPEC	-1.116667	134	875	0
NY	170349	131195		2286458		Sapiin		2473					0	0	1915		Lycianthes	biflora	(Lour.) Bitter	Asia-Tropical	Malesia	Indonesia	Java	West Java	Gunung Tjibodas	'Prsanger, Tjibodas'					6.55	S	106.666667	E	DD	>20km	GAZ	-6.55	106.666667	0	0
MO	184045	139992	1622368			Sasaki, S.		s.n.					2	1	1929		Lycianthes	biflora	(Lour.) Bitter	Asia-Temperate	Eastern Asia	Taiwan				Inouye, Sintiku Pref.					0		0					0	0	0	0
CAL	174731	134287	315644			Sauli�re, A.		3					5	1	1913		Lycianthes	biflora	(Lour.) Bitter	Asia-Tropical	Indian Subcontinent	India	Tamil Nadu	Dindigul	Kodaikanal						10.23	N	77.48	E	DD	2-5km	GAZ	10.23	77.48	2134	0
CAL	174732	134288	315645			Sauli�re, A.		72					20	2	1913		Lycianthes	biflora	(Lour.) Bitter	Asia-Tropical	Indian Subcontinent	India	Tamil Nadu	Dindigul	Kodaikanal						10.23	N	77.48	E	DD	2-5km	GAZ	10.23	77.48	2134	0
CAL	174733	134289	315649			Sauli�re, A.		73					20	2	1913		Lycianthes	biflora	(Lour.) Bitter	Asia-Tropical	Indian Subcontinent	India	Tamil Nadu	Dindigul	Kodaikanal						10.23	N	77.48	E	DD	2-5km	GAZ	10.23	77.48	2134	0
A	170361	131207				Schiffner, V.		2512					2	5	1894		Lycianthes	biflora	(Lour.) Bitter	Asia-Tropical	Malesia	Indonesia	Java	West Java	Gunung Pangrango	'Prov.Preanger, in decliv. australis montis Pangerango, supra locum dicto Tjiburrum'		in silvis primaevis			6.806196	S	106.952819	E	DD	>20km	GAZ	-6.806196	106.952819	1700	0	ca.
K	230024	131207		K000923013		Schiffner, V.		2512					2	5	1894		Lycianthes	biflora	(Lour.) Bitter	Asia-Tropical	Malesia	Indonesia	Java	West Java	Gunung Pangrango	'Prov.Preanger, in decliv. australis montis Pangerango, supra locum dicto Tjiburrum'		in silvis primaevis			6.806196	S	106.952819	E	DD	>20km	GAZ	-6.806196	106.952819	1700	0	ca.
L	230250	131207		L.2881792		Schiffner, V.		2512					2	5	1894		Lycianthes	biflora	(Lour.) Bitter	Asia-Tropical	Malesia	Indonesia	Java	West Java	Gunung Pangrango	'Prov.Preanger, in decliv. australis montis Pangerango, supra locum dicto Tjiburrum'		in silvis primaevis			6.806196	S	106.952819	E	DD	>20km	GAZ	-6.806196	106.952819	1700	0	ca.
BM	45027	43113		BM001018931		Schlechter, F.R.R.		13748					0	11	1901		Lycianthes	biflora	(Lour.) Bitter	Asia-Tropical	Malesia	Papua New Guinea	New Britain Island		New Britain	New Pommeron. Bei Mussawa.					0		0					0	0	0	0
P	174945	43113		P00369002		Schlechter, F.R.R.		13748					0	11	1901		Lycianthes	biflora	(Lour.) Bitter	Asia-Tropical	Malesia	Papua New Guinea	New Britain Island		New Britain	New Pommeron. Bei Mussawa.					0		0					0	0	0	0
K	177005	43113		K000922518		Schlechter, F.R.R.		13748					0	11	1901		Lycianthes	biflora	(Lour.) Bitter	Asia-Tropical	Malesia	Papua New Guinea	New Britain Island		New Britain	New Pommeron. Bei Mussawa.					0		0					0	0	0	0
K	177083	136126		K000922519		Schlechter, F.R.R.		13749	a				0	11	1901		Lycianthes	biflora	(Lour.) Bitter	Asia-Tropical	Malesia	Papua New Guinea	New Britain Island			bei Mussawa					5.757356	S	150.756194	E	DD	<2km	GAZ	-5.757356	150.756194	0	0
P	229974	174671		P00369003		Schlechter, F.R.R.		17305					9	2	1908		Lycianthes	biflora	(Lour.) Bitter	Asia-Tropical	Malesia	Papua New Guinea	Madang			'Kaiser Wilhelmsland, waldranderam oberen Djamu' [northern New Guinea]					5.66895	S	146.024176	E	DD	>20km	GAZ	-5.66895	146.024176	700	0	ca.
L	230425	174875		L.2859390		Schram, F.A.W.	BW-	10645					24	2	1962		Lycianthes	biflora	(Lour.) Bitter	Asia-Tropical	Malesia	Indonesia	West Papua			Wondiwoi Mountains, Wandammen Peninsula	rather common shrub; flower buds white; ripe fruits red	primary forest			2.677168	S	134.503916		DD	5-20k	GAZ	-2.677168	134.503916	300	0
L	230426	174876		L.2859392		Schram, F.A.W.	BW-	10744					28	2	1962		Lycianthes	biflora	(Lour.) Bitter	Asia-Tropical	Malesia	Indonesia	West Papua			Wondiwoi Mountains, Wandammen Peninsula	flowers white; fruits red	primary forest			2.677168	S	134.503916		DD	5-20k	GAZ	-2.677168	134.503916	350	0
WAG	230427	174876		WAG.1229336		Schram, F.A.W.	BW-	10744					28	2	1962		Lycianthes	biflora	(Lour.) Bitter	Asia-Tropical	Malesia	Indonesia	West Papua			Wondiwoi Mountains, Wandammen Peninsula	flowers white; fruits red	primary forest			2.677168	S	134.503916		DD	5-20k	GAZ	-2.677168	134.503916	350	0
CAL	174682	134244				Sengupta, G.		354					8	11	1961		Lycianthes	biflora	(Lour.) Bitter	Asia-Tropical	Indian Subcontinent	India	West Bengal	Kalimpong	Lava	'Labha, Pankhashari Range'	erect shrub; berries bright red, shining				27.05	N	88.39	E	DD	2-5km	GAZ	27.05	88.39	2000	2500
CAL	174683	134244				Sengupta, G.		354					8	11	1961		Lycianthes	biflora	(Lour.) Bitter	Asia-Tropical	Indian Subcontinent	India	West Bengal	Kalimpong	Lava	'Labha, Pankhashari Range'	erect shrub; berries bright red, shining				27.05	N	88.39	E	DD	2-5km	GAZ	27.05	88.39	2000	2500
CAL	174684	134244				Sengupta, G.		354					8	11	1961		Lycianthes	biflora	(Lour.) Bitter	Asia-Tropical	Indian Subcontinent	India	West Bengal	Kalimpong	Lava	'Labha, Pankhashari Range'	erect shrub; berries bright red, shining				27.05	N	88.39	E	DD	2-5km	GAZ	27.05	88.39	2000	2500
A	170456	131284				Shah, M.		695		Noor			28	9	1959		Lycianthes	biflora	(Lour.) Bitter	Asia-Tropical	Malesia	Malaysia	Pahang		Fraser's Hill	below the Bishop's bungalow	shrub to 5 ft; flowers purplish; fruits dark green	forest			3.712573	S	101.736603	E	DD		GAZ	-3.712573	101.736603	1219	0
E	170457	131284		E00426503		Shah, M.		695		Noor			28	9	1959		Lycianthes	biflora	(Lour.) Bitter	Asia-Tropical	Malesia	Malaysia	Pahang		Fraser's Hill	below the Bishop's bungalow	shrub to 5 ft; flowers purplish; fruits dark green	forest			3.712573	S	101.736603	E	DD		GAZ	-3.712573	101.736603	1219	0
DD	174007	131284	125520			Shah, M.		695		Noor			28	9	1959		Lycianthes	biflora	(Lour.) Bitter	Asia-Tropical	Malesia	Malaysia	Pahang		Fraser's Hill	below the Bishop's bungalow	shrub to 5 ft; flowers purplish; fruits dark green	forest			3.712573	S	101.736603	E	DD		GAZ	-3.712573	101.736603	1219	0
LAE	204518	131284	47590			Shah, M.		695		Noor			28	9	1959		Lycianthes	biflora	(Lour.) Bitter	Asia-Tropical	Malesia	Malaysia	Pahang		Fraser's Hill	below the Bishop's bungalow	shrub to 5 ft; flowers purplish; fruits dark green	forest			3.712573	S	101.736603	E	DD		GAZ	-3.712573	101.736603	1219	0
K	229322	131284		K000922862		Shah, M.		695		Noor			28	9	1959		Lycianthes	biflora	(Lour.) Bitter	Asia-Tropical	Malesia	Malaysia	Pahang		Fraser's Hill	below the Bishop's bungalow	shrub to 5 ft; flowers purplish; fruits dark green	forest			3.712573	S	101.736603	E	DD		GAZ	-3.712573	101.736603	1219	0
K	167652	129218		K000922373		Shin Ying Hu		5523					15	6	1968		Lycianthes	biflora	(Lour.) Bitter	Asia-Temperate	China	China	Hong Kong		Ta Mao Shan	New Territories	perennial herb, 0.5 m; flowers white, solitary or paired	growing by a rock along a stream			22.408752	N	114.137944	E	DD		GAZ	22.408752	114.137944	0	0
BSHC	171867	132277	37475			Shukla, B.K.	BSHC-	21022					19	11	1998		Lycianthes	biflora	(Lour.) Bitter	Asia-Tropical	Indian Subcontinent	India	Sikkim	South Sikkim	Tendong Reserve Forest		hierbs ca. 50 cm; fruits red, globose	grows in slopes			27.205351	N	88.407891	E	DD	2-5km	GAZ	27.205351	88.407891	0	0
BSHC	171868	132277	37476			Shukla, B.K.	BSHC-	21022					19	11	1998		Lycianthes	biflora	(Lour.) Bitter	Asia-Tropical	Indian Subcontinent	India	Sikkim	South Sikkim	Tendong Reserve Forest		hierbs ca. 50 cm; fruits red, globose	grows in slopes			27.205351	N	88.407891	E	DD	2-5km	GAZ	27.205351	88.407891	0	0
A	170372	131217				Si Boeea, R.		6619					7	9	1934		Lycianthes	biflora	(Lour.) Bitter	Asia-Tropical	Malesia	Indonesia	Sumatra	North Sumatra		vicinity of Hoeta Bagasan, Asahan					2.5615	N	99.0446	E	DMS	2-5km	GAZ	2.9375	99.079444	0	0		poga
A	170390	131230				Si Boeea, R.		8649					17	11	1925		Lycianthes	biflora	(Lour.) Bitter	Asia-Tropical	Malesia	Indonesia	Sumatra	North Sumatra		Adian Rindang, Asahan, vicinity of Hoeta Tomoean Dolok (Toemoean Dolok)					1.777128	N	99.528247	E	DD	>20km	GAZ	1.777128	99.528247	0	0		poga-poga
A	170369	131215				Si Boeea, R.		8765					17	11	1935		Lycianthes	biflora	(Lour.) Bitter	Asia-Tropical	Malesia	Indonesia	Sumatra	North Sumatra		Adian Rindang, Asahan, vicinity of Hoeta Tomoean Dolok (Toemoean Dolok)					1.777128	N	99.528247	E	DD	>20km	GAZ	1.777128	99.528247	0	0		poga-poga
US	203912	131215	2275434	922845		Si Boeea, R.		8765					17	11	1935		Lycianthes	biflora	(Lour.) Bitter	Asia-Tropical	Malesia	Indonesia	Sumatra	North Sumatra		Adian Rindang, Asahan, vicinity of Hoeta Tomoean Dolok (Toemoean Dolok)					1.777128	N	99.528247	E	DD	>20km	GAZ	1.777128	99.528247	0	0		poga-poga
US	213349	161716	2275547	922846		Si Boeea, R.		9034					10	6	1936		Lycianthes	biflora	(Lour.) Bitter	Asia-Tropical	Malesia	Indonesia	Sumatra	North Sumatra		vicinity of Tomoean Dolok, Asahan (East Coast)					1.777128	N	99.528247	E	DD	>20km	GAZ	1.777128	99.528247	0	0		poga-poga
A	170394	131234				Si Boeea, R.		10182					1	10	1936		Lycianthes	biflora	(Lour.) Bitter	Asia-Tropical	Malesia	Indonesia	Sumatra	North Sumatra		vicinity of Taloen na Oeli, E of Dolok Si Manoek-manoek, near headwaters of Aek Mandosi					2.541066	N	2.541066	E	DD	>20km	GAZ	2.541066	2.541066	0	0		poga-poga tombak
A	170375	131219				Si Boeea, R.		10232					8	10	1936		Lycianthes	biflora	(Lour.) Bitter	Asia-Tropical	Malesia	Indonesia	Sumatra	North Sumatra		Aek Garoenggang, Asahan, region of Asahan-Toba boundary, E of Dolok Si Manoek-manoek					2.580187	N	99.162824	E	DD	>20km	GAZ	2.580187	99.162824	0	0		si haboe-haboe
A	170388	131228				Si Boeea, R.		10242					5	10	1936		Lycianthes	biflora	(Lour.) Bitter	Asia-Tropical	Malesia	Indonesia	Sumatra	North Sumatra		lower slopes of Dolok Si Manoek-manoek, Asahan, NWward from Taloen na Oeli, Toba					2.541066	N	2.541066	E	DD	>20km	GAZ	2.541066	2.541066	0	0		poga-poga batoe
US	213032	131228	3545135	2840755		Si Boeea, R.		10242					5	10	1936		Lycianthes	biflora	(Lour.) Bitter	Asia-Tropical	Malesia	Indonesia	Sumatra	North Sumatra		lower slopes of Dolok Si Manoek-manoek, Asahan, NWward from Taloen na Oeli, Toba					2.541066	N	2.541066	E	DD	>20km	GAZ	2.541066	2.541066	0	0		poga-poga batoe
A	170389	131229				Si Boeea, R.		10323					8	10	1936		Lycianthes	biflora	(Lour.) Bitter	Asia-Tropical	Malesia	Indonesia	Sumatra	North Sumatra		Aek Garoenggang, Asahan, region of hte Asahan-Toba boundary, E of Dolok Si Manoek-manoek					2.580187	N	99.162824	E	DD	>20km	GAZ	2.580187	99.162824	0	0
US	213031	131229	3544489	2840754		Si Boeea, R.		10323					8	10	1936		Lycianthes	biflora	(Lour.) Bitter	Asia-Tropical	Malesia	Indonesia	Sumatra	North Sumatra		Aek Garoenggang, Asahan, region of hte Asahan-Toba boundary, E of Dolok Si Manoek-manoek					2.580187	N	99.162824	E	DD	>20km	GAZ	2.580187	99.162824	0	0
G	213886	131229		G00415806		Si Boeea, R.		10323					8	10	1936		Lycianthes	biflora	(Lour.) Bitter	Asia-Tropical	Malesia	Indonesia	Sumatra	North Sumatra		Aek Garoenggang, Asahan, region of hte Asahan-Toba boundary, E of Dolok Si Manoek-manoek					2.580187	N	99.162824	E	DD	>20km	GAZ	2.580187	99.162824	0	0
NY	170376	131220		1404963		Si Boeea, R.		10418					14	10	1936		Lycianthes	biflora	(Lour.) Bitter	Asia-Tropical	Malesia	Indonesia	Sumatra	North Sumatra		Residency of Tapianoeli, vicinity of Loemban Loboe, Toba, near km 142, road from Porsea to Parapat					2.541066	N	2.541066	E	DD	>20km	GAZ	2.541066	2.541066	0	0		poga oetan
US	213030	131220	3544487	2840753		Si Boeea, R.		10418					14	10	1936		Lycianthes	biflora	(Lour.) Bitter	Asia-Tropical	Malesia	Indonesia	Sumatra	North Sumatra		Residency of Tapianoeli, vicinity of Loemban Loboe, Toba, near km 142, road from Porsea to Parapat					2.541066	N	2.541066	E	DD	>20km	GAZ	2.541066	2.541066	0	0		poga oetan
G	213885	131220		G00415807		Si Boeea, R.		10418					14	10	1936		Lycianthes	biflora	(Lour.) Bitter	Asia-Tropical	Malesia	Indonesia	Sumatra	North Sumatra		Residency of Tapianoeli, vicinity of Loemban Loboe, Toba, near km 142, road from Porsea to Parapat					2.541066	N	2.541066	E	DD	>20km	GAZ	2.541066	2.541066	0	0		poga oetan
A	170373	131218				Si Boeea, R.		10780					15	10	1936		Lycianthes	biflora	(Lour.) Bitter	Asia-Tropical	Malesia	Indonesia	Sumatra	North Sumatra		headwaters of Aek Liang, Asahan, region between Solok Si Manoek-manoek and Tor Maroetoeng					2.456927	N	98.434951	E	DD	>20km	GAZ	2.456927	98.434951	1300	0	ca.	akikaoe poga
NY	170374	131218		1404962		Si Boeea, R.		10780					15	10	1936		Lycianthes	biflora	(Lour.) Bitter	Asia-Tropical	Malesia	Indonesia	Sumatra	North Sumatra		headwaters of Aek Liang, Asahan, region between Solok Si Manoek-manoek and Tor Maroetoeng					2.456927	N	98.434951	E	DD	>20km	GAZ	2.456927	98.434951	1300	0	ca.	akikaoe poga
US	213027	131218	3227057	922849		Si Boeea, R.		10780					15	10	1936		Lycianthes	biflora	(Lour.) Bitter	Asia-Tropical	Malesia	Indonesia	Sumatra	North Sumatra		headwaters of Aek Liang, Asahan, region between Solok Si Manoek-manoek and Tor Maroetoeng					2.456927	N	98.434951	E	DD	>20km	GAZ	2.456927	98.434951	1300	0	ca.	akikaoe poga
A	170370	131216				Si Boeea, R.		10971					10	10	1936		Lycianthes	biflora	(Lour.) Bitter	Asia-Tropical	Malesia	Indonesia	Sumatra	North Sumatra		Dolok Parhorasan, Asahan, between Aek Si Oelek and Aek Oessim, streams crossed N of the Toba-Asahan boundary on the path from Taloen na Oeli to Tomoean Solok					2.700896	N	99.028755	E	DD	>20km	GAZ	2.700896	99.028755	0	0		si marpoga-poga
NY	170371	131216		1404951		Si Boeea, R.		10971					10	10	1936		Lycianthes	biflora	(Lour.) Bitter	Asia-Tropical	Malesia	Indonesia	Sumatra	North Sumatra		Dolok Parhorasan, Asahan, between Aek Si Oelek and Aek Oessim, streams crossed N of the Toba-Asahan boundary on the path from Taloen na Oeli to Tomoean Solok					2.700896	N	99.028755	E	DD	>20km	GAZ	2.700896	99.028755	0	0		si marpoga-poga
G	213877	131216		G00415793		Si Boeea, R.		10971					10	10	1936		Lycianthes	biflora	(Lour.) Bitter	Asia-Tropical	Malesia	Indonesia	Sumatra	North Sumatra		Dolok Parhorasan, Asahan, between Aek Si Oelek and Aek Oessim, streams crossed N of the Toba-Asahan boundary on the path from Taloen na Oeli to Tomoean Solok					2.700896	N	99.028755	E	DD	>20km	GAZ	2.700896	99.028755	0	0		si marpoga-poga
A	170367	131213				Sidiyasa, K.		2124	A	Arifin, Z.			15	7	2000		Lycianthes	biflora	(Lour.) Bitter	Asia-Tropical	Malesia	Indonesia	Borneo	South Kalimantan		Kabupaten Tabalong, Missim Village, PT, Aya Yayang	shrub 1 m tall; flowers white; fruit subglobose, ca. 8 mm diam., red	limestone area, undulating land			1.41	S	115.25	E	DMS	2-5km	SPEC	-1.683333	115.416667	190	0
K	230038	131213		K000224097		Sidiyasa, K.		2124	A	Arifin, Z.			15	7	2000		Lycianthes	biflora	(Lour.) Bitter	Asia-Tropical	Malesia	Indonesia	Borneo	South Kalimantan		Kabupaten Tabalong, Missim Village, PT, Aya Yayang	shrub 1 m tall; flowers white; fruit subglobose, ca. 8 mm diam., red	limestone area, undulating land			1.41	S	115.25	E	DMS	2-5km	SPEC	-1.683333	115.416667	190	0
E	169398	130362		E00426512		Sinclair, J.		9761					29	6	1958		Lycianthes	biflora	(Lour.) Bitter	Asia-Tropical	Malesia	Philippines	Luzon	Cordillera (CAR)	Baguio	Masman above Irisan, off Maguilican Road (km 303), Baguio, prov. Benguet	herb; leaves medium green above, paler beneath, dull on both surfaces; flowrs white, anthers yellow	rocky hillock			16.443882	N	120.537932	E	DD	>20km	GAZ	16.443882	120.537932	0	0
K	229396	174417		K000922856		Siti Munirah, M.Y.	FRI-	76680		Imin, K. & Kueh, H.L.			3	5	2012		Lycianthes	biflora	(Lour.) Bitter	Asia-Tropical	Malesia	Malaysia	Pahang			Rompin, P. Tioman, Kg. Mukat					2.48	N	104.11	E	DMS	2-5km	SPEC	2.8	104.183333	0	0
K	230359	174855		K000923154		Soewarta		143					3	6	1948		Lycianthes	biflora	(Lour.) Bitter	Asia-Tropical	Malesia	Indonesia	Java	West Java		Tjibodas [Cibodas], Mandalawangi	terrestrial, scattered; fl. violet-white				6.750553	S	106.977171	E	DD	5-20k	GAZ	-6.750553	106.977171	1800	0		kiminga bulu	Sunda
L	230360	174855		L.2881780		Soewarta		143					3	6	1948		Lycianthes	biflora	(Lour.) Bitter	Asia-Tropical	Malesia	Indonesia	Java	West Java		Tjibodas [Cibodas], Mandalawangi	terrestrial, scattered; fl. violet-white				6.750553	S	106.977171	E	DD	5-20k	GAZ	-6.750553	106.977171	1800	0		kiminga bulu	Sunda
K	230254	174785		K000923089		Soibeh, D.		789					28	6	1994		Lycianthes	biflora	(Lour.) Bitter	Asia-Tropical	Malesia	Malaysia	Sabah	Ranau	Kampung Bundu Tuhan	Pemunsaan; Kg. Himbaan	shrub; flowers purple; fruit green; life form: saket	vegetation type: puru			6.00377	N	116.528658	E	DD	<2km	GAZ	6.00377	116.528658	0	0		tutan puru	Dusun
L	230255	174785		L.2859439		Soibeh, D.		789					28	6	1994		Lycianthes	biflora	(Lour.) Bitter	Asia-Tropical	Malesia	Malaysia	Sabah	Ranau	Kampung Bundu Tuhan	Pemunsaan; Kg. Himbaan	shrub; flowers purple; fruit green; life form: saket	vegetation type: puru			6.00377	N	116.528658	E	DD	<2km	GAZ	6.00377	116.528658	0	0		tutan puru	Dusun
MO	184040	139987	4911273	MO-3055217		Solomon, J.C.		20620		Liao, C.-.C.			24	4	1996		Lycianthes	biflora	(Lour.) Bitter	Asia-Temperate	Eastern Asia	Taiwan	Taipei Hsien			Ulai Hsiang, ca. 40 km S of Taipei on Rte. 9, Mt. Ulai	corollas white	in mosit soil along stream; W slope, evergreen broadleaf forest			24.52	N	121.32	E	DMS	2-5km	SPEC	24.866667	121.533333	600	800
A	170417	131254				Sorenson, T.		3730		Larsen, K. & Hansen, B.			25	6	1958		Lycianthes	biflora	(Lour.) Bitter	Asia-Tropical	Indo-China	Thailand	North	Chiang Mai	Doi Suthep			path in evergreen forest			18.4846	N	98.5357	E	DMS		GAZ	18.812778	98.899167	1100	0
BSHC	171871	132280	11670			Srivastava, R.C.	BSHC-	10301					14	8	1989		Lycianthes	biflora	(Lour.) Bitter	Asia-Tropical	Indian Subcontinent	India	Sikkim	North Sikkim		on way to Bey, after Linga	flower white; fruits green calyx portion	on wall side of hill			27.539631	N	88.618432	E	DD		GAZ	27.539631	88.618432	0	0		kolimbee	Lepcha
BSHC	171872	132280	20008			Srivastava, R.C.	BSHC-	10301					14	8	1989		Lycianthes	biflora	(Lour.) Bitter	Asia-Tropical	Indian Subcontinent	India	Sikkim	North Sikkim		on way to Bey, after Linga	flower white; fruits green calyx portion	on wall side of hill			27.539631	N	88.618432	E	DD		GAZ	27.539631	88.618432	0	0		kolimbee	Lepcha
BSHC	171873	132280	11671			Srivastava, R.C.	BSHC-	10301					14	8	1989		Lycianthes	biflora	(Lour.) Bitter	Asia-Tropical	Indian Subcontinent	India	Sikkim	North Sikkim		on way to Bey, after Linga	flower white; fruits green calyx portion	on wall side of hill			27.539631	N	88.618432	E	DD		GAZ	27.539631	88.618432	0	0		kolimbee	Lepcha
W	6566	6644	3086			Staunton, G.		s.n.			lectotype	Solanum osbeckii Dunal var. stauntonii Dunal	0	0	0		Lycianthes	biflora	(Lour.) Bitter	Asia-Temperate	China	China				sin. loc.					0		0					0	0	0	0
A	170387	131227				Steenis, C.G.G.J. van		6212					0	0	1934		Lycianthes	biflora	(Lour.) Bitter	Asia-Tropical	Malesia	Indonesia	Sumatra	Aceh		Boer ni Bias [Burni Bius, Bur ni Bias]					4.596825	N	96.751377	E	DD	2-5km	GAZ	4.596825	96.751377	1300	0
GH	170346	131192				Steenis, C.G.G.J. van		7310					12	6	1935		Lycianthes	biflora	(Lour.) Bitter	Asia-Tropical	Malesia	Indonesia	Java	East Java	Pasuran	'Pasoeroean'					7.382624	S	112.542332	E	DMS		SPEC	-7.640622	112.906478	1500	0
A	170393	131233				Steenis, C.G.G.J. van		9354					27	2	1937		Lycianthes	biflora	(Lour.) Bitter	Asia-Tropical	Malesia	Indonesia	Sumatra	Aceh		Gaju and Alas Lands, from Gadjah to Blang Kedjeren, N Sumatra	large purple fruits	mined [mixed] forest			3.941788	N	97.692579	E	DD	2-5km	GAZ	3.941788	97.692579	1400	0
K	230030	131233		K000923019		Steenis, C.G.G.J. van		9354					27	2	1937		Lycianthes	biflora	(Lour.) Bitter	Asia-Tropical	Malesia	Indonesia	Sumatra	Aceh		Gaju and Alas Lands, from Gadjah to Blang Kedjeren, N Sumatra	large purple fruits	mined [mixed] forest			3.941788	N	97.692579	E	DD	2-5km	GAZ	3.941788	97.692579	1400	0
GH	170362	131208				Steenis, C.G.G.J. van		10816					13	7	1938		Lycianthes	biflora	(Lour.) Bitter	Asia-Tropical	Malesia	Indonesia	Java	East Java		Besoeki, W. helling G. Jang, route, Bermi-Taman Hidoep [=Taman Hidup Lake]					7.965782	S	113.533277	E	DD	>20km	GAZ	-7.965782	113.533277	1600	0
E	169361	130332		E00426516		Stevens, P.F.	LAE-	58668		Lelean, Y.			9	6	1973		Lycianthes	biflora	(Lour.) Bitter	Asia-Tropical	Malesia	Papua New Guinea	East New Britain			near Mapping site at edge of Mengen Massif, subdistrict Pomio	herb, 30 cm; leaves mid dull green above, pale below; flowers with calyx green, corolla pale purplish, anthers yellow; fruit bright red	Castanopsis doinated forest			5.04	S	151.48	E	DMS	2-5km	SPEC	-5.066667	151.8	885	0
K	176260	130332		K000922520		Stevens, P.F.	LAE-	58668		Lelean, Y.			9	6	1973		Lycianthes	biflora	(Lour.) Bitter	Asia-Tropical	Malesia	Papua New Guinea	East New Britain			near Mapping site at edge of Mengen Massif, subdistrict Pomio	herb, 30 cm; leaves mid dull green above, pale below; flowers with calyx green, corolla pale purplish, anthers yellow; fruit bright red	Castanopsis doinated forest			5.04	S	151.48	E	DMS	2-5km	SPEC	-5.066667	151.8	885	0
LAE	204533	130332	206815			Stevens, P.F.	LAE-	58668		Lelean, Y.			9	6	1973		Lycianthes	biflora	(Lour.) Bitter	Asia-Tropical	Malesia	Papua New Guinea	East New Britain			near Mapping site at edge of Mengen Massif, subdistrict Pomio	herb, 30 cm; leaves mid dull green above, pale below; flowers with calyx green, corolla pale purplish, anthers yellow; fruit bright red	Castanopsis doinated forest			5.04	S	151.48	E	DMS	2-5km	SPEC	-5.066667	151.8	885	0
NY	170714	131479		1404918		Steward, A.N.		605		Cheo, C.C.			1	6	1933		Lycianthes	biflora	(Lour.) Bitter	Asia-Temperate	China	China	Guangxi	Baise		Loh Hoh Tsien, Lin Yuin Hsien [Lingyun County]	herb; flower blue	valley			0		0					0	0	1150	0
A	170335	131181				Streimann, H.	NGF-	25853		Kairo, A.			15	3	1971		Lycianthes	biflora	(Lour.) Bitter	Asia-Tropical	Malesia	Papua New Guinea	Morobe			Hump L.A. 5 mi SE Bulolo, Wau subdistrict	erect herb; leaves dull green above, green below; flowers blue, stamens yellow; fruit green	secondary growth beside road			7.11	S	146.42	E	DMS	2-5km	SPEC	-7.183333	146.7	1067	0
K	176263	131181		K000922514		Streimann, H.	NGF-	25853		Kairo, A.			15	3	1971		Lycianthes	biflora	(Lour.) Bitter	Asia-Tropical	Malesia	Papua New Guinea	Morobe			Hump L.A. 5 mi SE Bulolo, Wau subdistrict	erect herb; leaves dull green above, green below; flowers blue, stamens yellow; fruit green	secondary growth beside road			7.11	S	146.42	E	DMS	2-5km	SPEC	-7.183333	146.7	1067	0
LAE	204523	131181	126862			Streimann, H.	NGF-	25853		Kairo, A.			15	3	1971		Lycianthes	biflora	(Lour.) Bitter	Asia-Tropical	Malesia	Papua New Guinea	Morobe			Hump L.A. 5 mi SE Bulolo, Wau subdistrict	erect herb; leaves dull green above, green below; flowers blue, stamens yellow; fruit green	secondary growth beside road			7.11	S	146.42	E	DMS	2-5km	SPEC	-7.183333	146.7	1067	0
K	230284	174808		K000610970		Sugau, J.B.	SAN-	147090		Markus			31	7	2005		Lycianthes	biflora	(Lour.) Bitter	Asia-Tropical	Malesia	Malaysia	Sabah	Ranau	Ulu Tungud Forest Reserve	Sungai Kiberibi	shrub 1.5 m; flower white; fruit green, ripening red	riverine			5.5102	N	116.5906	E	DMS		SPEC	5.850556	116.985	290	0
A	169502	130453				Sulit, M.D.		16964		Conklin, H.C.			16	12	1952		Lycianthes	biflora	(Lour.) Bitter	Asia-Tropical	Malesia	Philippines	Mindoro	Mimaropa		Mt. Yagaw, eastern slope, Mansalay [Mount Halcon?]	herb; fruit green, reddish when ripe (field number 4784)	virgin forest, on slope, partially open, rocky			13.15	N	120.59	E	DMS	2-5km	GAZ	13.25	120.983333	0	0
L	230400	130453		L.2859465		Sulit, M.D.		16964		Conklin, H.C.			16	12	1952		Lycianthes	biflora	(Lour.) Bitter	Asia-Tropical	Malesia	Philippines	Mindoro	Mimaropa		Mt. Yagaw, eastern slope, Mansalay [Mount Halcon?]	herb; fruit green, reddish when ripe (field number 4784)	virgin forest, on slope, partially open, rocky			13.15	N	120.59	E	DMS	2-5km	GAZ	13.25	120.983333	0	0
K	230288	174811		K000923113		Sundaling, P.	SAN-	71284					20	11	1970		Lycianthes	biflora	(Lour.) Bitter	Asia-Tropical	Malesia	Malaysia	Sabah	Sandakan		mile 44 Segaliud Lokan	small tree, bole height 3 ft; bark greenish; fruits on branches with colour greenish	on low land			5.6243	N	117.65724	E	DD	5-20k	GAZ	5.6243	117.65724	0	0
K	230251	174782		K000923086		Surunda, Y.		100					31	5	1996		Lycianthes	biflora	(Lour.) Bitter	Asia-Tropical	Malesia	Malaysia	Sabah	Kota Belud	Kemontis	Jalan air terjun Kemontis	shrub fruit green; life form saket	vegetation type: puru			6.248026	N	116.532609	E	DD	>20km	GAZ	6.248026	116.532609	0	0		tutan geuton	Dusun
E	170718	131481		E00289992		Sykes, W.R.	Ch-	63					2	9	1988		Lycianthes	biflora	(Lour.) Bitter	Asia-Temperate	China	China	Guangxi	Guilin	Yanshan	near Guilin, Guanxi Institute of Botany	sprawling herb ca. 70 cm; woody towrds base, non-aromatic; flwores white, star-like; lobes of corolla ca. 5 mm long, triangular ovate; fruit green when colected, subglobose; uncommon; fruit 8-10 mm across, depressed globose, glossy scarlet (collected ca. 2-3 weeks later from same plant)	waste place			25.050453	N	110.301807	E	DD		GAZ	25.050453	110.301807	200	0
A	170742	131503				Taam, Y.W.		2503					7	5	1941		Lycianthes	biflora	(Lour.) Bitter	Asia-Temperate	China	China	Hong Kong	New Territories	Tai Mo Shan	Chunloong Village, Taimoshan, Tsunwan, New Territory	erect herb, 4 ft high; flower white, odorless; fairly common	dry sandy, stony slope, in thickets and village commons			22.408846	N	114.13795	E	DD		GAZ	22.408846	114.13795	0	0
NY	170743	131503		1404915		Taam, Y.W.		2503					7	5	1941		Lycianthes	biflora	(Lour.) Bitter	Asia-Temperate	China	China	Hong Kong	New Territories	Tai Mo Shan	Chunloong Village, Taimoshan, Tsunwan, New Territory	erect herb, 4 ft high; flower white, odorless; fairly common	dry sandy, stony slope, in thickets and village commons			22.408846	N	114.13795	E	DD		GAZ	22.408846	114.13795	0	0
US	213023	131503	2073007	2840697		Taam, Y.W.		2503					7	5	1941		Lycianthes	biflora	(Lour.) Bitter	Asia-Temperate	China	China	Hong Kong	New Territories	Tai Mo Shan	Chunloong Village, Taimoshan, Tsunwan, New Territory	erect herb, 4 ft high; flower white, odorless; fairly common	dry sandy, stony slope, in thickets and village commons			22.408846	N	114.13795	E	DD		GAZ	22.408846	114.13795	0	0
K	230253	174784		K000923088		Tadong, D.		506					2	9	1995		Lycianthes	biflora	(Lour.) Bitter	Asia-Tropical	Malesia	Malaysia	Sabah	Ranau	Kampung Takutan	Lebih kurang 4 km dari kampung Takutan	small tree; flowers white; fruit green	vegetation type: timbaan			6.08804	N	116.772748	E	DD	<2km	GAZ	6.08804	116.772748	0	0
A	170730	131492		619928		Tai, L.Y.	T-	453					8	9	1940		Lycianthes	biflora	(Lour.) Bitter	Asia-Temperate	China	China	Sichuan	Leshan	Emei Shan	Ta-Ping	shrub 1 m high; fls purple	by the roadside			29.562148	N	103.303463	E	DD	>20km	GAZ	29.562148	103.303463	1400	0
A	170423	131260				Takahashi, H.	T-	62628					30	7	1988		Lycianthes	biflora	(Lour.) Bitter	Asia-Tropical	Indo-China	Thailand	North	Chiang Mai	Doi Inthanon	W side of Check Point (RS-18)	flower white; fruit green (field number 2024)	by road in forest			18.3515	N	98.2912	E	DMS	>20km	GAZ	18.5875	98.486667	1700	0
A	170419	131256				Takahashi, H.	T-	63382		Tamura, M.N.			5	9	1988		Lycianthes	biflora	(Lour.) Bitter	Asia-Tropical	Indo-China	Thailand	Northeast (Isan)	Loei		NE Prov. Loei, Wat Phra Kaeo (RS-10) to Pha Nok En (= Sunrise Cliff)(RS-11), Phu Kradueng	corolla white; anthers yellow (field number 990)	among rocks in forest			16.869445	N	101.807825	E	DD		GAZ	16.869445	101.807825	1260	1280
A	170338	131184		429082		Takeuchi, W.N.		12688					28	7	1998		Lycianthes	biflora	(Lour.) Bitter	Asia-Tropical	Malesia	Papua New Guinea	Eastern Highlands			Crater M[ountain] Wildlife Management Area, Kusare, near the El Ni�o burn area	regrowth herb; common on fired ground, inermous; leaves chartaceous, dark green; fruits glossy red	regrowth and forest mosaic			6.43	S	145	E	DMS	>20km	SPEC	-6.716667	145	1400	0	ca.
K	176257	131184		K000224079		Takeuchi, W.N.		12688					28	7	1998		Lycianthes	biflora	(Lour.) Bitter	Asia-Tropical	Malesia	Papua New Guinea	Eastern Highlands			Crater M[ountain] Wildlife Management Area, Kusare, near the El Ni�o burn area	regrowth herb; common on fired ground, inermous; leaves chartaceous, dark green; fruits glossy red	regrowth and forest mosaic			6.43	S	145	E	DMS	>20km	SPEC	-6.716667	145	1400	0	ca.
LAE	204534	131184	279617			Takeuchi, W.N.		12688					28	7	1998		Lycianthes	biflora	(Lour.) Bitter	Asia-Tropical	Malesia	Papua New Guinea	Eastern Highlands			Crater M[ountain] Wildlife Management Area, Kusare, near the El Ni�o burn area	regrowth herb; common on fired ground, inermous; leaves chartaceous, dark green; fruits glossy red	regrowth and forest mosaic			6.43	S	145	E	DMS	>20km	SPEC	-6.716667	145	1400	0	ca.
A	170337	131183		619959		Takeuchi, W.N.		16902		Ama, D. & Howcroft, N.			10	2	2004		Lycianthes	biflora	(Lour.) Bitter	Asia-Tropical	Malesia	Papua New Guinea	East New Britain			Gazelle Peninsula, Baining Mountains, bulldozer track into the Wild Dog Prospect at Mt Sinvit	1.5 m undershrub; leaves chartaceous, bullate, bifacially mid-green; fruits globose, glossy red	low montane forest dominated by Agathis and Castanopsis			4.38	S	152.02	E	DMS	2-5km	SPEC	-4.633333	152.033333	950	0
K	229310	131183		K000922838		Takeuchi, W.N.		16902		Ama, D. & Howcroft, N.			10	2	2004		Lycianthes	biflora	(Lour.) Bitter	Asia-Tropical	Malesia	Papua New Guinea	East New Britain			Gazelle Peninsula, Baining Mountains, bulldozer track into the Wild Dog Prospect at Mt Sinvit	1.5 m undershrub; leaves chartaceous, bullate, bifacially mid-green; fruits globose, glossy red	low montane forest dominated by Agathis and Castanopsis			4.38	S	152.02	E	DMS	2-5km	SPEC	-4.633333	152.033333	950	0
L	230184	131183		L.4150600		Takeuchi, W.N.		16902		Ama, D. & Howcroft, N.			10	2	2004		Lycianthes	biflora	(Lour.) Bitter	Asia-Tropical	Malesia	Papua New Guinea	East New Britain			Gazelle Peninsula, Baining Mountains, bulldozer track into the Wild Dog Prospect at Mt Sinvit	1.5 m undershrub; leaves chartaceous, bullate, bifacially mid-green; fruits globose, glossy red	low montane forest dominated by Agathis and Castanopsis			4.38	S	152.02	E	DMS	2-5km	SPEC	-4.633333	152.033333	950	0
DD	174089	133847				Talbot, W.A.		3007					6	9	1893		Lycianthes	biflora	(Lour.) Bitter	Asia-Tropical	Indian Subcontinent	India	Karnataka		Santiveri						13.32	N	75.48	E	DMS	2-5km	GAZ	13.533333	75.8	1524	0
NY	229908	174627		2656074		Tanaka, N.	MY	338		Naiki, A.; Tagane, S. & Aung, M.M.			6	6	2016		Lycianthes	biflora	(Lour.) Bitter	Asia-Tropical	Indo-China	Myanmar (Burma)	Tanintharyi			along the roadside enroute from Mawtuang to Tanintharyi, ca. 43 km SE of Tanintharyi		at edge of evergreen forest, open ricky streamside			11.513263	N	99.192802	E	DMS		SPEC	11.859064	99.32445	172	0
BM	130777	99092		BM001035648		Tanaka, N.		23001		Sugawara, T.; Murakami, N.; Aoki, K.; Sakai, S.; Watanabe, K. & Htwe, K.M.			9	6	2002		Lycianthes	biflora	(Lour.) Bitter	Asia-Tropical	Indo-China	Myanmar (Burma)	Chin	Mindat District	Mount Victoria	Along the roadside, Natma Taung National Park					21.244536	N	93.941416	E	DD	2-5km	GAZ	21.244536	93.941416	2100	2350
BM	130768	99083		BM001035639		Tanaka, N.		23235		Sugawara, T.; Murakami, N.; Aoki, K.; Sakai, S.; Watanabe, K. & Htwe, K.M.			3	6	2002		Lycianthes	biflora	(Lour.) Bitter	Asia-Tropical	Indo-China	Myanmar (Burma)	Chin	Mindat District	Mount Victoria	Along the roadside, Mt. Victoria, Natma Taung National Park, Western Myanmar	Flowers purple				21.244536	N	93.941416	E	DD	2-5km	GAZ	21.244536	93.941416	2300	2750	ca.
BM	130778	99093		BM001035649		Tanaka, N.		23525		Sugawara, T.; Murakami, N.; Aoki, K.; Sakai, S.; Watanabe, K. & Htwe, K.M.			4	6	2002		Lycianthes	biflora	(Lour.) Bitter	Asia-Tropical	Indo-China	Myanmar (Burma)	Chin	Mindat District	Mount Victoria	Along the roadside, Mt. Victoria, Natma Taung National Park, Western Myanmar	Flowers white				21.244536	N	93.941416	E	DD	2-5km	GAZ	21.244536	93.941416	2300	2750
MBK	129445	98240	85843			Tanaka, N.		30626		Sugawara, T.; Kobayashi, S.; Toma, T.; Akiyama, T. & Watanabe, K.			17	5	2004		Lycianthes	biflora	(Lour.) Bitter	Asia-Tropical	Indo-China	Myanmar (Burma)	Chin	Mindat District	Natma Taung National Park	along the roadside between 56 miles point and Mt. Mow Bi					21.35	N	93.4	E	DMS		SPEC	21.583333	93.666667	2400	0	ca.
BM	130771	99086		BM001035642		Tanaka, N.		81320		Yukawa, T.			27	6	2009		Lycianthes	biflora	(Lour.) Bitter	Asia-Tropical	Indo-China	Myanmar (Burma)	Chin	Mindat District	Natma Taung National Park	Along the road to the entrance of the trail peak of Mt. Victoria, Natma Taung National Park. 21�12'18.5'-52.5'N, 94�01'32.1'-00'36.0'E	Shrub, ca. 1.5 m in height. Flowers white	In the pine forest			21.12185	N	94.01321	E	DMS		SPEC	21.205139	94.025583	2030	2295
W	169519	130470	1930-011283			Tanaka, T.		341					1	10	1929		Lycianthes	biflora	(Lour.) Bitter	Asia-Temperate	Eastern Asia	Taiwan	Nantou Hsien		Musya	[Wushe]					24.0225	N	121.1325	E	DD	>20km	GAZ	24.0225	121.1325	0	0
BM	44918	43011		BM001018830		Tanaka, T.		17877		Shimada, Y.			21	11	1933		Lycianthes	biflora	(Lour.) Bitter	Asia-Temperate	Eastern Asia	Taiwan				Senzyo-zan, Taihoku-si.					0		0					0	0	0	0
E	128038	43011		E00426445		Tanaka, T.		17877		Shimada, Y.			21	11	1933		Lycianthes	biflora	(Lour.) Bitter	Asia-Temperate	Eastern Asia	Taiwan				Senzyo-zan, Taihoku-si.					0		0					0	0	0	0
W	156977	43011	1937-0006499			Tanaka, T.		17877		Shimada, Y.			21	11	1933		Lycianthes	biflora	(Lour.) Bitter	Asia-Temperate	Eastern Asia	Taiwan				Senzyo-zan, Taihoku-si.					0		0					0	0	0	0
NY	169685	43011		1404926		Tanaka, T.		17877		Shimada, Y.			21	11	1933		Lycianthes	biflora	(Lour.) Bitter	Asia-Temperate	Eastern Asia	Taiwan				Senzyo-zan, Taihoku-si.					0		0					0	0	0	0
CAL	174137	43011	316460			Tanaka, T.		17877		Shimada, Y.			21	11	1933		Lycianthes	biflora	(Lour.) Bitter	Asia-Temperate	Eastern Asia	Taiwan				Senzyo-zan, Taihoku-si.					0		0					0	0	0	0
P	174946	43011		P00058822		Tanaka, T.		17877		Shimada, Y.			21	11	1933		Lycianthes	biflora	(Lour.) Bitter	Asia-Temperate	Eastern Asia	Taiwan				Senzyo-zan, Taihoku-si.					0		0					0	0	0	0
P	174947	43011		P00058823		Tanaka, T.		17877		Shimada, Y.			21	11	1933		Lycianthes	biflora	(Lour.) Bitter	Asia-Temperate	Eastern Asia	Taiwan				Senzyo-zan, Taihoku-si.					0		0					0	0	0	0
US	213016	43011	1700295	2840679		Tanaka, T.		17877		Shimada, Y.			21	11	1933		Lycianthes	biflora	(Lour.) Bitter	Asia-Temperate	Eastern Asia	Taiwan				Senzyo-zan, Taihoku-si.					0		0					0	0	0	0
G	213872	43011		G00415783		Tanaka, T.		17877		Shimada, Y.			21	11	1933		Lycianthes	biflora	(Lour.) Bitter	Asia-Temperate	Eastern Asia	Taiwan				Senzyo-zan, Taihoku-si.					0		0					0	0	0	0
A	170754	131511				Teng, S.W.		90828					12	9	1936		Lycianthes	biflora	(Lour.) Bitter	Asia-Temperate	China	China	Guizhou			Do-Wan, Chenfeng	herb 5 ft; leaf dark green above, green below; flowers purple; fruit green	in dense woods			25.3	N	105.7	E	DD	2-5km	GAZ	25.3	105.7	0	0
W	6585	6663	3079			Thomson, G.		s.n.			syntype	Lycianthes bigeminata (Nees) Bitter var. calycodonta Bitter	0	0	0		Lycianthes	biflora	(Lour.) Bitter	Asia-Tropical	Indian Subcontinent	India	Tamil Nadu	Nilgiris		Mont. Nilghiri & Kurg.					0		0					0	0	0	0
CAL	174606	6663	315664A			Thomson, G.		s.n.			syntype	Lycianthes bigeminata (Nees) Bitter var. calycodonta Bitter	0	0	0		Lycianthes	biflora	(Lour.) Bitter	Asia-Tropical	Indian Subcontinent	India	Tamil Nadu	Nilgiris		Mont. Nilghiri & Kurg.					0		0					0	0	0	0
P	174948	6663		P00058769		Thomson, G.		s.n.			syntype	Lycianthes bigeminata (Nees) Bitter var. calycodonta Bitter	0	0	0		Lycianthes	biflora	(Lour.) Bitter	Asia-Tropical	Indian Subcontinent	India	Tamil Nadu	Nilgiris		Mont. Nilghiri & Kurg.					0		0					0	0	0	0
P	213359	161725		P00057859		Thorel, C.		2087					0	0	1866		Lycianthes	biflora	(Lour.) Bitter	Asia-Tropical	Indo-China	Cambodia	Kampong Speu		Oudong	'Ou dun'					11.811053	N	104.736588	E	DD	2-5km	GAZ	11.811053	104.736588	0	0
P	213360	161725		P00057862		Thorel, C.		2087					0	0	1866		Lycianthes	biflora	(Lour.) Bitter	Asia-Tropical	Indo-China	Cambodia	Kampong Speu		Oudong	'Ou dun'					11.811053	N	104.736588	E	DD	2-5km	GAZ	11.811053	104.736588	0	0
P	213361	161725		P00057861		Thorel, C.		2087					0	0	1866		Lycianthes	biflora	(Lour.) Bitter	Asia-Tropical	Indo-China	Cambodia	Kampong Speu		Oudong	'Ou dun'					11.811053	N	104.736588	E	DD	2-5km	GAZ	11.811053	104.736588	0	0
P	213362	161725		P00057860		Thorel, C.		2087					0	0	1866		Lycianthes	biflora	(Lour.) Bitter	Asia-Tropical	Indo-China	Cambodia	Kampong Speu		Oudong	'Ou dun'					11.811053	N	104.736588	E	DD	2-5km	GAZ	11.811053	104.736588	0	0
US	213336	161703	994835	994835		Tibet-MacArthur		2111		Wen, J.; Nie, Z.; Soreng, R.J.; Rankin, K.B.; Yue, L.-.L.; Wang, M. & Yue, X.-.K			12	8	2007		Lycianthes	biflora	(Lour.) Bitter	Asia-Temperate	China	China	Yunnan	Yinjiang Xian		on way from Nabang t0 Tongbiguan, between km markers 68 and 69	herb 1 m; fruit bright red, globose				24.3736	N	97.3455	E	DMS		SPEC	24.626667	97.581944	1008	0
A	170698	131463		619905		Tsai, H.T.		52494					27	12	1932		Lycianthes	biflora	(Lour.) Bitter	Asia-Temperate	China	China	Yunnan			Tsing-pian	subshrub 10 ft.; fruit globose, reddish purple	in thicket			0		0					0	0	1700	0
A	170702	131467		619924		Tsai, H.T.		54160					7	9	1933		Lycianthes	biflora	(Lour.) Bitter	Asia-Temperate	China	China	Yunnan			Chih-tse-lo [around Pilo Shan?]	herb to 10 ft.; flower purple	in ravine			0		0					0	0	2500	0
A	170705	131470		619893		Tsai, H.T.		54273					17	9	1933		Lycianthes	biflora	(Lour.) Bitter	Asia-Temperate	China	China	Yunnan	Nujiang		Shang-pa Hsien [=Shang Pa Zhen (City), Fugong County]	herb to 1.5 ft.; fruit globose, red	on woodland			25.5422	N	98.5204	E	DMS	2-5km	GAZ	25.906111	98.867778	2300	0
A	170700	131465		619920		Tsai, H.T.		58534					12	9	1934		Lycianthes	biflora	(Lour.) Bitter	Asia-Temperate	China	China	Yunnan			Che-tse-lo [around Pilo Shan?]	herb; fruit green	in forest			0		0					0	0	3200	0
A	170699	131464		619906		Tsai, H.T.		61720					30	8	1934		Lycianthes	biflora	(Lour.) Bitter	Asia-Temperate	China	China	Yunnan	Honghe		Ping-pien Hsien [= Pingbian Mie Autonomous County]	subshrub 3 ft.; flower pale purple	in woods			22.59	N	103.41	E	DMS	2-5km	GAZ	22.983333	103.683333	0	0
NY	170736	131497		1404902		Tsang, W.T.		355					23	6	1929		Lycianthes	biflora	(Lour.) Bitter	Asia-Temperate	China	China	Hainan			E of Fan Ta, Hung Mo mountain inside the stream which is halfway up the mountain	herb; fruit red				18.690797	N	109.341174	E	DD		GAZ	18.690797	109.341174	0	0
A	170731	131493				Tsang, W.T.		540					27	6	1928		Lycianthes	biflora	(Lour.) Bitter	Asia-Temperate	China	China	Hainan			Sha Po Shan, Taam Chau District	semi-woody; flower white	growing in forest			18.744764	N	109.485853	E	DD	>20km	GAZ	18.744764	109.485853	0	0
NY	170732	131493		1404901		Tsang, W.T.		540					27	6	1928		Lycianthes	biflora	(Lour.) Bitter	Asia-Temperate	China	China	Hainan			Sha Po Shan, Taam Chau District	semi-woody; flower white	growing in forest			18.744764	N	109.485853	E	DD	>20km	GAZ	18.744764	109.485853	0	0
US	213021	131493	1659790	2840700		Tsang, W.T.		540					27	6	1928		Lycianthes	biflora	(Lour.) Bitter	Asia-Temperate	China	China	Hainan			Sha Po Shan, Taam Chau District	semi-woody; flower white	growing in forest			18.744764	N	109.485853	E	DD	>20km	GAZ	18.744764	109.485853	0	0
K	167651	131506		K000922368		Tsang, W.T.		21464					4	8	1932		Lycianthes	biflora	(Lour.) Bitter	Asia-Temperate	China	China	Guangdong	Jiangmen		Yam Na Shan (Yit Nga Shan), Mei (Kaying) District [Kaiping District]	fairly common; fl. white, with yellow in the center	in dry sandy soil, in meadow			0		0					0	0	0	0
NY	170747	131506		1404947		Tsang, W.T.		21464					4	8	1932		Lycianthes	biflora	(Lour.) Bitter	Asia-Temperate	China	China	Guangdong	Jiangmen		Yam Na Shan (Yit Nga Shan), Mei (Kaying) District [Kaiping District]	fairly common; fl. white, with yellow in the center	in dry sandy soil, in meadow			0		0					0	0	0	0
A	170748	131506				Tsang, W.T.		21464					4	8	1932		Lycianthes	biflora	(Lour.) Bitter	Asia-Temperate	China	China	Guangdong	Jiangmen		Yam Na Shan (Yit Nga Shan), Mei (Kaying) District [Kaiping District]	fairly common; fl. white, with yellow in the center	in dry sandy soil, in meadow			0		0					0	0	0	0
P	174949	131506		P00058803		Tsang, W.T.		21464					4	8	1932		Lycianthes	biflora	(Lour.) Bitter	Asia-Temperate	China	China	Guangdong	Jiangmen		Yam Na Shan (Yit Nga Shan), Mei (Kaying) District [Kaiping District]	fairly common; fl. white, with yellow in the center	in dry sandy soil, in meadow			0		0					0	0	0	0
A	170720	131483				Tsang, W.T.		28144					28	8	1937		Lycianthes	biflora	(Lour.) Bitter	Asia-Temperate	China	China	Guangxi	Guilin		Ta-Chiang-yuan Village and vicinity, Chin-kang-shan, Kweilin district [Guilin]	woody, 4 ft high; fl blue, odorless; fairly common	thicket			0		0					0	0	0	0
US	213013	131483	3061628	2840660		Tsang, W.T.		28144					28	8	1937		Lycianthes	biflora	(Lour.) Bitter	Asia-Temperate	China	China	Guangxi	Guilin		Ta-Chiang-yuan Village and vicinity, Chin-kang-shan, Kweilin district [Guilin]	woody, 4 ft high; fl blue, odorless; fairly common	thicket			0		0					0	0	0	0
US	213043	131483	1757506	2840688		Tsang, W.T.		28144					28	8	1937		Lycianthes	biflora	(Lour.) Bitter	Asia-Temperate	China	China	Guangxi	Guilin		Ta-Chiang-yuan Village and vicinity, Chin-kang-shan, Kweilin district [Guilin]	woody, 4 ft high; fl blue, odorless; fairly common	thicket			0		0					0	0	0	0
E	145516	110853		E00426459		Tsiang, Y.		419					25	5	1928		Lycianthes	biflora	(Lour.) Bitter	Asia-Temperate	China	China	Guangdong			Hwa Dee, Canton		roadside			0		0					0	0	0	0
NY	170683	110853		1404943		Tsiang, Y.		419					25	5	1928		Lycianthes	biflora	(Lour.) Bitter	Asia-Temperate	China	China	Guangdong			Hwa Dee, Canton		roadside			0		0					0	0	0	0
NY	170686	110853		1404940		Tsiang, Y.		419					25	5	1928		Lycianthes	biflora	(Lour.) Bitter	Asia-Temperate	China	China	Guangdong			Hwa Dee, Canton		roadside			0		0					0	0	0	0
P	174950	110853		P00058804		Tsiang, Y.		419					25	5	1928		Lycianthes	biflora	(Lour.) Bitter	Asia-Temperate	China	China	Guangdong			Hwa Dee, Canton		roadside			0		0					0	0	0	0
NY	170755	131512		1404920		Tsiang, Y.		4621					17	10	1930		Lycianthes	biflora	(Lour.) Bitter	Asia-Temperate	China	China	Guizhou		Chengfeng	Chengfeng	shrub; frt young green, yellow when ripe	in ravine			25.3	N	105.7	E	DD	2-5km	GAZ	25.3	105.7	0	0
E	145788	111106		E00426460		Tsiang, Y.		9256					6	11	1930		Lycianthes	biflora	(Lour.) Bitter	Asia-Temperate	China	China	Guizhou			Tseh-heng, Pumei	shrub ca. 1.5 [2] m; dbh 1 cm; lvs pubescent, sparsely above, densely below; fr reddish green	in light shade			0		0					0	0	0	0
NY	170689	111106		1404934		Tsiang, Y.		9256					6	11	1930		Lycianthes	biflora	(Lour.) Bitter	Asia-Temperate	China	China	Guizhou			Tseh-heng, Pumei	shrub ca. 1.5 [2] m; dbh 1 cm; lvs pubescent, sparsely above, densely below; fr reddish green	in light shade			0		0					0	0	0	0
US	213022	111106	1578654	2840699		Tsiang, Y.		9256					6	11	1930		Lycianthes	biflora	(Lour.) Bitter	Asia-Temperate	China	China	Guizhou			Tseh-heng, Pumei	shrub ca. 1.5 [2] m; dbh 1 cm; lvs pubescent, sparsely above, densely below; fr reddish green	in light shade			0		0					0	0	0	0
W	155491	119345	1940-0010355			Tsiang, Y.		9505					2	11	1930		Lycianthes	biflora	(Lour.) Bitter	Asia-Temperate	China	China	Guizhou		Langtai		herb 1 m; lvs. green; frt. young green, old red	open hillsides			0		0					0	0	0	0
NY	170688	119345		1404919		Tsiang, Y.		9505					2	11	1930		Lycianthes	biflora	(Lour.) Bitter	Asia-Temperate	China	China	Guizhou		Langtai		herb 1 m; lvs. green; frt. young green, old red	open hillsides			0		0					0	0	0	0
K	167659	129224		K000922380		Tsiang, Y.		12428					0	0	1933		Lycianthes	biflora	(Lour.) Bitter	Asia-Temperate	China	China	Yunnan			sin. loc.					0		0					0	0	0	0
W	155494	119347	1939-0005573			Tsui, T.M.		411					6	6	1932		Lycianthes	biflora	(Lour.) Bitter	Asia-Temperate	China	China	Guangdong			Wan Tong Shan, Ying Tak District	woody, erect, 3 ft; fruit green				0		0					0	0	0	0
K	167631	119347		K000922370		Tsui, T.M.		411					6	6	1932		Lycianthes	biflora	(Lour.) Bitter	Asia-Temperate	China	China	Guangdong			Wan Tong Shan, Ying Tak District	woody, erect, 3 ft; fruit green				0		0					0	0	0	0
NY	170685	119347		1404937		Tsui, T.M.		411					6	6	1932		Lycianthes	biflora	(Lour.) Bitter	Asia-Temperate	China	China	Guangdong			Wan Tong Shan, Ying Tak District	woody, erect, 3 ft; fruit green				0		0					0	0	0	0
A	170687	119347				Tsui, T.M.		411					6	6	1932		Lycianthes	biflora	(Lour.) Bitter	Asia-Temperate	China	China	Guangdong			Wan Tong Shan, Ying Tak District	woody, erect, 3 ft; fruit green				0		0					0	0	0	0
P	174951	119347		P00058805		Tsui, T.M.		411					6	6	1932		Lycianthes	biflora	(Lour.) Bitter	Asia-Temperate	China	China	Guangdong			Wan Tong Shan, Ying Tak District	woody, erect, 3 ft; fruit green				0		0					0	0	0	0
MO	180814	119347	1260512			Tsui, T.M.		411					6	6	1932		Lycianthes	biflora	(Lour.) Bitter	Asia-Temperate	China	China	Guangdong			Wan Tong Shan, Ying Tak District	woody, erect, 3 ft; fruit green				0		0					0	0	0	0
W	155492	119346	1939-0001428			Tsui, T.M.		422					0	7	1932		Lycianthes	biflora	(Lour.) Bitter	Asia-Temperate	China	China	Guangdong		Yang Shan	and vicinity, S of Linchow, Yang Shan District	woody, erect 3 ft.; fruit green				0		0					0	0	0	0
W	155493	119346	1958-0008872			Tsui, T.M.		422					0	7	1932		Lycianthes	biflora	(Lour.) Bitter	Asia-Temperate	China	China	Guangdong		Yang Shan	and vicinity, S of Linchow, Yang Shan District	woody, erect 3 ft.; fruit green				0		0					0	0	0	0
K	167632	119346		K000922371		Tsui, T.M.		422					0	7	1932		Lycianthes	biflora	(Lour.) Bitter	Asia-Temperate	China	China	Guangdong		Yang Shan	and vicinity, S of Linchow, Yang Shan District	woody, erect 3 ft.; fruit green				0		0					0	0	0	0
NY	170682	119346		1404932		Tsui, T.M.		422					0	7	1932		Lycianthes	biflora	(Lour.) Bitter	Asia-Temperate	China	China	Guangdong		Yang Shan	and vicinity, S of Linchow, Yang Shan District	woody, erect 3 ft.; fruit green				0		0					0	0	0	0
MO	180816	119346	1261271			Tsui, T.M.		422					0	7	1932		Lycianthes	biflora	(Lour.) Bitter	Asia-Temperate	China	China	Guangdong		Yang Shan	and vicinity, S of Linchow, Yang Shan District	woody, erect 3 ft.; fruit green				0		0					0	0	0	0
US	213039	119346	1754654	2840693		Tsui, T.M.		422					0	7	1932		Lycianthes	biflora	(Lour.) Bitter	Asia-Temperate	China	China	Guangdong		Yang Shan	and vicinity, S of Linchow, Yang Shan District	woody, erect 3 ft.; fruit green				0		0					0	0	0	0
W	155495	119348	1939-0001516			Tsui, T.M.		827					0	7	1932		Lycianthes	biflora	(Lour.) Bitter	Asia-Temperate	China	China	Guangdong		Yang Shan	and vicinity, S of Linchow, Yang Shan District	herbaceous erect, 6 ft; fruit red				0		0					0	0	0	0
K	167630	119348		K000922369		Tsui, T.M.		827					0	7	1932		Lycianthes	biflora	(Lour.) Bitter	Asia-Temperate	China	China	Guangdong		Yang Shan	and vicinity, S of Linchow, Yang Shan District	herbaceous erect, 6 ft; fruit red				0		0					0	0	0	0
NY	170684	119348		1404935		Tsui, T.M.		827					0	7	1932		Lycianthes	biflora	(Lour.) Bitter	Asia-Temperate	China	China	Guangdong		Yang Shan	and vicinity, S of Linchow, Yang Shan District	herbaceous erect, 6 ft; fruit red				0		0					0	0	0	0
P	174952	119348		P00058807		Tsui, T.M.		827					0	7	1932		Lycianthes	biflora	(Lour.) Bitter	Asia-Temperate	China	China	Guangdong		Yang Shan	and vicinity, S of Linchow, Yang Shan District	herbaceous erect, 6 ft; fruit red				0		0					0	0	0	0
MO	180824	119348	1187787			Tsui, T.M.		827					0	7	1932		Lycianthes	biflora	(Lour.) Bitter	Asia-Temperate	China	China	Guangdong		Yang Shan	and vicinity, S of Linchow, Yang Shan District	herbaceous erect, 6 ft; fruit red				0		0					0	0	0	0
MO	180825	119348	1261305			Tsui, T.M.		827					0	7	1932		Lycianthes	biflora	(Lour.) Bitter	Asia-Temperate	China	China	Guangdong		Yang Shan	and vicinity, S of Linchow, Yang Shan District	herbaceous erect, 6 ft; fruit red				0		0					0	0	0	0
K	230350	174850		K000923149		Uji, T.		2750					21	6	1995		Lycianthes	biflora	(Lour.) Bitter	Asia-Tropical	Malesia	Indonesia	Sulawesi	Sulawesi Utara		Bukit Rajah Tujuh, Pindol, TN Bogani Nani, Wartabone [Bogani Nani Wartabone National Park]	herb; fruits red	primary forest			0.606912	N	123.77541	E	DD	2-5km	GAZ	0.606912	123.77541	700	0
L	230351	174850		L.4153083		Uji, T.		2750					21	6	1995		Lycianthes	biflora	(Lour.) Bitter	Asia-Tropical	Malesia	Indonesia	Sulawesi	Sulawesi Utara		Bukit Rajah Tujuh, Pindol, TN Bogani Nani, Wartabone [Bogani Nani Wartabone National Park]	herb; fruits red	primary forest			0.606912	N	123.77541	E	DD	2-5km	GAZ	0.606912	123.77541	700	0
L	230704	175069		L.2859462		Vera Santos, J.		4207					8	5	1948		Lycianthes	biflora	(Lour.) Bitter	Asia-Tropical	Malesia	Philippines	Mindanao	ARMM (Muslim Mindanao)	Basilan Island	Bureau of Animal Husbandry Breeding Station, Univ. Philippines Land Grant, District of Lamitan, Basilan City, Zamboanga [Basilan Island]	herb 2-3 ft tall; fls white; frts green	second growth forest			6.654816	N	122.137414	E	DD	2-5km	GAZ	6.654816	122.137414	0	0
K	230361	174856		K000923155		Vogel, E.F. de		1326					16	3	1972		Lycianthes	biflora	(Lour.) Bitter	Asia-Tropical	Malesia	Indonesia	Sumatra	South Sumatra		Barisan Range, Bukit Seburong near Muara Dua	herb; fl. white, anthers yellow; fruit a bright red berry 1.5 cm big; seeds many	undisturbed primary forest ca. 45 m high, with little undergrowth; terrain floping, deep clayey soil			4.21	S	103.58	E	DMS	2-5km	SPEC	-4.35	103.966667	250	0
L	230362	174856		L.2881762		Vogel, E.F. de		1326					16	3	1972		Lycianthes	biflora	(Lour.) Bitter	Asia-Tropical	Malesia	Indonesia	Sumatra	South Sumatra		Barisan Range, Bukit Seburong near Muara Dua	herb; fl. white, anthers yellow; fruit a bright red berry 1.5 cm big; seeds many	undisturbed primary forest ca. 45 m high, with little undergrowth; terrain floping, deep clayey soil			4.21	S	103.58	E	DMS	2-5km	SPEC	-4.35	103.966667	250	0
MO	184086	140030	2736298			Vogel, E.F. de		3565					23	10	1974		Lycianthes	biflora	(Lour.) Bitter	Asia-Tropical	Malesia	Indonesia	Maluku Utara	North Maluku	Gunung Sibela	N Moluccas, Bacan Island, Gunung Sibela near Waiaua	solitary shrub 1 m; fl white, some tinged violet; fr not mature, green turning orange, seeds many, creamy white	rather open primary forest 30 m high, with some undergrowth in exposed places; steep hillside, with clayey soil, bedrock grey schists			0.45	S	127.32	E	DMS	2-5km	SPEC	-0.75	127.533333	1000	0
L	184087	140030		L.2881690		Vogel, E.F. de		3565					23	10	1974		Lycianthes	biflora	(Lour.) Bitter	Asia-Tropical	Malesia	Indonesia	Maluku Utara	North Maluku	Gunung Sibela	N Moluccas, Bacan Island, Gunung Sibela near Waiaua	solitary shrub 1 m; fl white, some tinged violet; fr not mature, green turning orange, seeds many, creamy white	rather open primary forest 30 m high, with some undergrowth in exposed places; steep hillside, with clayey soil, bedrock grey schists			0.45	S	127.32	E	DMS	2-5km	SPEC	-0.75	127.533333	1000	0
LAE	204563	140030	240037			Vogel, E.F. de		3565					23	10	1974		Lycianthes	biflora	(Lour.) Bitter	Asia-Tropical	Malesia	Indonesia	Maluku Utara	North Maluku	Gunung Sibela	N Moluccas, Bacan Island, Gunung Sibela near Waiaua	solitary shrub 1 m; fl white, some tinged violet; fr not mature, green turning orange, seeds many, creamy white	rather open primary forest 30 m high, with some undergrowth in exposed places; steep hillside, with clayey soil, bedrock grey schists			0.45	S	127.32	E	DMS	2-5km	SPEC	-0.75	127.533333	1000	0
MO	184084	140029	2735012			Vogel, E.F. de		3718					28	10	1974		Lycianthes	biflora	(Lour.) Bitter	Asia-Tropical	Malesia	Indonesia	Maluku Utara	North Maluku	Gunung Sibela	N Moluccas, Bacan Island, Gunung Sibela near Waiaua	solitary herb 50 cm; fl white, anthers creamy yellow; fruit when mature soft, fleshy red, seeds many, cream-colored	very open disturbed forest near river bank, with trees to 60 m high and much regeneration of trees to 5 m high; sloping hill side with deep clayey soil mixed with stones; bedrock grey schists			0.45	S	127.32	E	DMS	2-5km	SPEC	-0.75	127.533333	250	0
L	184085	140029		L.2881689		Vogel, E.F. de		3718					28	10	1974		Lycianthes	biflora	(Lour.) Bitter	Asia-Tropical	Malesia	Indonesia	Maluku Utara	North Maluku	Gunung Sibela	N Moluccas, Bacan Island, Gunung Sibela near Waiaua	solitary herb 50 cm; fl white, anthers creamy yellow; fruit when mature soft, fleshy red, seeds many, cream-colored	very open disturbed forest near river bank, with trees to 60 m high and much regeneration of trees to 5 m high; sloping hill side with deep clayey soil mixed with stones; bedrock grey schists			0.45	S	127.32	E	DMS	2-5km	SPEC	-0.75	127.533333	250	0
A	170359	131205				Voogd, C.N.A. de		972					0	9	1926		Lycianthes	biflora	(Lour.) Bitter	Asia-Tropical	Malesia	Indonesia	Java	West Java	Gunung Arjuno	'Ardjoeno'					7.55	S	112.27	E	DMS	2-5km	GAZ	-7.916667	112.45	0	0
L	230242	131205		L.2859399		Voogd, C.N.A. de		972					0	9	1926		Lycianthes	biflora	(Lour.) Bitter	Asia-Tropical	Malesia	Indonesia	Java	West Java	Gunung Arjuno	'Ardjoeno'					7.55	S	112.27	E	DMS	2-5km	GAZ	-7.916667	112.45	0	0
US	213310	161680	2093274	2840674		Walker, E.H.		5876		Tawad, S.			28	6	1951		Lycianthes	biflora	(Lour.) Bitter	Asia-Temperate	Eastern Asia	Japan	Ryuku Islands		Okinawa	Nakagami, Goeku Ugan	spreading among other weeds	in ravine, wooded; wet place below spring			0		0					0	0	0	0
US	213308	161678	2129672	2840672		Walker, E.H.		7608					10	12	1953		Lycianthes	biflora	(Lour.) Bitter	Asia-Temperate	Eastern Asia	Japan	Ryuku Islands		Okinawa	Motobu Peninsula, foot of Mt. Awa, Okinawa Island	vinelike; fls white; frts green	in gorge			0		0					0	0	0	0
US	213328	161697	2619379	2840667		Walker, E.H.		8336					23	6	1966		Lycianthes	biflora	(Lour.) Bitter	Asia-Temperate	Eastern Asia	Japan	Ryuku Islands		Okinawa	summit of Katsudake		on summit			0		0					0	0	0	0
E	170458	131285		E00426500		Walker, G.W.		236					0	0	1830		Lycianthes	biflora	(Lour.) Bitter	Asia-Tropical	Malesia	Malaysia				'Singapore, Penang etc.'					0		0					0	0	0	0
BM	12571	13089		BM000900122		Wallich, N.	Cat.	2614					0	0	0		Lycianthes	biflora	(Lour.) Bitter	Asia-Tropical	Malesia	Singapore				sin. loc.					0		0					0	0	0	0
GZU	215905	13089		GZU000255527		Wallich, N.	Cat.	2614					0	0	0		Lycianthes	biflora	(Lour.) Bitter	Asia-Tropical	Malesia	Singapore				sin. loc.					0		0					0	0	0	0
K	230877	13089		K001116583		Wallich, N.	Cat.	2614					0	0	0		Lycianthes	biflora	(Lour.) Bitter	Asia-Tropical	Malesia	Singapore				sin. loc.					0		0					0	0	0	0
BM	44966	43058		BM001018882		Wallich, N.	Cat.	2621			type (unspecified)	Solanum macrodon Wall. ex Nees [2]	0	12	1824		Lycianthes	biflora	(Lour.) Bitter	Asia-Tropical	Indian Subcontinent	Bangladesh	Sylhet			[Pundua - ex protologue] 'Laung gunggsao theis was found on the Pandoah Hill at Hoparpunger' [= Companiganj - fide Bulletin of Miscellaneous Information, RBG Kew, 7: 255-262 (1913)]	[coll. F. de Silva 1466] Shrub purple flower, stamina white anther yelow				25.087675	N	91.754421		DD	2-5km	GAZ	25.087675	91.754421	0	0
E	128438	43058		E00273887		Wallich, N.	Cat.	2621			isolectotype	Solanum macrodon Wall. ex Nees [2]	0	12	1824		Lycianthes	biflora	(Lour.) Bitter	Asia-Tropical	Indian Subcontinent	Bangladesh	Sylhet			[Pundua - ex protologue] 'Laung gunggsao theis was found on the Pandoah Hill at Hoparpunger' [= Companiganj - fide Bulletin of Miscellaneous Information, RBG Kew, 7: 255-262 (1913)]	[coll. F. de Silva 1466] Shrub purple flower, stamina white anther yelow				25.087675	N	91.754421		DD	2-5km	GAZ	25.087675	91.754421	0	0
GZU	215907	43058		GZU000255675		Wallich, N.	Cat.	2621			TYPES (2)	Solanum macrodon Wall. ex Nees [2]	0	12	1824		Lycianthes	biflora	(Lour.) Bitter	Asia-Tropical	Indian Subcontinent	Bangladesh	Sylhet			[Pundua - ex protologue] 'Laung gunggsao theis was found on the Pandoah Hill at Hoparpunger' [= Companiganj - fide Bulletin of Miscellaneous Information, RBG Kew, 7: 255-262 (1913)]	[coll. F. de Silva 1466] Shrub purple flower, stamina white anther yelow				25.087675	N	91.754421		DD	2-5km	GAZ	25.087675	91.754421	0	0
K	230878	43058		K001116626		Wallich, N.	Cat.	2621			TYPES (2)		0	12	1824		Lycianthes	biflora	(Lour.) Bitter	Asia-Tropical	Indian Subcontinent	Bangladesh	Sylhet			[Pundua - ex protologue] 'Laung gunggsao theis was found on the Pandoah Hill at Hoparpunger' [= Companiganj - fide Bulletin of Miscellaneous Information, RBG Kew, 7: 255-262 (1913)]	[coll. F. de Silva 1466] Shrub purple flower, stamina white anther yelow				25.087675	N	91.754421		DD	2-5km	GAZ	25.087675	91.754421	0	0
BM	12566	13084		BM000900117		Wallich, N.	Cat.	2625	b				0	0	0		Lycianthes	biflora	(Lour.) Bitter	Asia-Tropical	Indian Subcontinent	India				sin. loc.					0		0					0	0	0	0
BM	12567	13084		BM000900118		Wallich, N.	Cat.	2625	b				0	0	0		Lycianthes	biflora	(Lour.) Bitter	Asia-Tropical	Indian Subcontinent	India				sin. loc.					0		0					0	0	0	0
G-DC	43124	41366		G00145586		Wallich, N.	Cat.	2625			syntype	Solanum membranaceum Wall. [3]	0	0	0		Lycianthes	biflora	(Lour.) Bitter	Asia-Tropical	Indian Subcontinent	India	Tamil Nadu		Nilghiris						0		0					0	0	0	0
BM	12574	13092		BM000900125		Wallich, N.		s.n.					0	0	0		Lycianthes	biflora	(Lour.) Bitter	Asia-Tropical	Indian Subcontinent	Nepal				sin. loc.					0		0					0	0	0	0
BM	45051	43137		BM001018955		Walsh, M.E.		99					12	2	1929		Lycianthes	biflora	(Lour.) Bitter	Asia-Tropical	Malesia	Indonesia	East Nusa Tenggara	Timor		Central Timor South	fruit red	Between chalk walls			9.716797	S	124.319108	E	DD	>20km	GAZ	-9.716797	124.319108	609	0
E	220827	167109		E00426467		Wan, P.P.		79100		Chow, K.S.			0	0	1979		Lycianthes	biflora	(Lour.) Bitter	Asia-Temperate	China	China									0		0					0	0	0	0
MO	184029	139976	3742311			Wang, C.		32543					9	6	1933		Lycianthes	biflora	(Lour.) Bitter	Asia-Temperate	China	China	Guangdong			Qingyuan Xian	under shrub; young fruit green	in rocks			0		0					0	0	0	0
NY	170735	131496		1404899		Wang, C.		33638					11	8	1933		Lycianthes	biflora	(Lour.) Bitter	Asia-Temperate	China	China	Hainan			sin. loc. ('Hai nan')	woody herb; flower white; fruit green	dense forest			19.211729	N	109.820294	E	DD	>20km	GAZ	19.211729	109.820294	0	0
MO	184015	139962	3730852			Wang, C.		36950					19	5	1934		Lycianthes	biflora	(Lour.) Bitter	Asia-Temperate	China	China	Guangdong			Yunfu Xian	herb; flower white	on cliff			0		0					0	0	0	0
A	170722	131485		619917		Wang, C.		40596					9	12	1936		Lycianthes	biflora	(Lour.) Bitter	Asia-Temperate	China	China	Guangxi	Guilin		Yao Shan	woody herb; young fruit green, red when matured	stream side			25.318399	N	110.38601	E	DD		GAZ	25.318399	110.38601	0	0
MO	180815	131485	3744630			Wang, C.		40596					9	12	1936		Lycianthes	biflora	(Lour.) Bitter	Asia-Temperate	China	China	Guangxi	Guilin		Yao Shan	woody herb; young fruit green, red when matured	stream side			25.318399	N	110.38601	E	DD		GAZ	25.318399	110.38601	0	0
A	170721	131484		619922		Wang, C.		40894					24	6	1937		Lycianthes	biflora	(Lour.) Bitter	Asia-Temperate	China	China	Guangxi			Nam Tanyuen [could be Vietnam just over border?]	small shrub 1 m; flower white; fruit green	dense forest			0		0					0	0	762	0
MO	184027	139974	3997493			Wang, C.		42589					19	11	1956		Lycianthes	biflora	(Lour.) Bitter	Asia-Temperate	China	China	Guangdong		Ruyuan		herb	in plain			0		0					0	0	0	0
A	170326	131172				Wang, C.-.C.		544		et al.			17	9	1991		Lycianthes	biflora	(Lour.) Bitter	Asia-Temperate	Eastern Asia	Taiwan	Pingtung Hsien		Nanjenshan	Kenting National Park		under forest, shady			24.55	N	120.85	E	DD	>20km	GAZ	24.55	120.85	300	0	ca.
A	170696	131461		619921		Wang, C.W.		72647					0	5	1936		Lycianthes	biflora	(Lour.) Bitter	Asia-Temperate	China	China	Yunnan			'Fo Hai'	herb; flower yellow; fruit green	mixed forest			0		0					0	0	1530	0
A	170703	131468		619925		Wang, C.W.		76510					0	5	1936		Lycianthes	biflora	(Lour.) Bitter	Asia-Temperate	China	China	Yunnan	Pu'er		Lan-Tsang Hsien [=Lancang Lau Autonomous County]	herb; white fl.; bud green	ravine			22.32	N	99.56	E	DMS	2-5km	GAZ	22.533333	99.933333	1500	0
A	170701	131466		619923		Wang, C.W.		76822					0	5	1936		Lycianthes	biflora	(Lour.) Bitter	Asia-Temperate	China	China	Yunnan	Pu'er		Lang-tang Hsien [=Lancang Lau Autonomous County]	shrub 2 ft.; fruit green	thickets			22.32	N	99.56	E	DMS	2-5km	GAZ	22.533333	99.933333	2100	0
A	170697	131462		619903		Wang, C.W.		78209					0	9	1936		Lycianthes	biflora	(Lour.) Bitter	Asia-Temperate	China	China	Yunnan	Pu'er	Mengsong	'Meng-soong, Dah-meng-ling, Che-li Hsien' [=Meng Song Da Jie]	flower white; fruit green to red (ripe)	vale, under dense forest			21.502963	N	100.506612	E	DD	>20km	GAZ	21.502963	100.506612	0	0
UBC	181804	139325	V185790			Wang, J.-.C.		2693					15	12	1984		Lycianthes	biflora	(Lour.) Bitter	Asia-Temperate	Eastern Asia	Taiwan	Taipei Hsien		Hsiao-kuan-yin-shan			broad-leaved forest			0		0					0	0	0	0
UBC	181803	139324	V185798			Wang, J.-.C.		2781					30	12	1984		Lycianthes	biflora	(Lour.) Bitter	Asia-Temperate	Eastern Asia	Taiwan	Taipei Hsien		Kuan-yin-shan						0		0					0	0	0	0
E	170726	131488		E00426504		Wang, W.H.		8113					29	10	1942		Lycianthes	biflora	(Lour.) Bitter	Asia-Temperate	China	China	Sichuan			sin. loc.					0		0					0	0	0	0
US	213011	131488	1990703	2840663		Wang, W.H.		8113					29	10	1942		Lycianthes	biflora	(Lour.) Bitter	Asia-Temperate	China	China	Sichuan			sin. loc.					0		0					0	0	0	0
NY	170351	131197		1404953		Warburg, O.		4186					0	0	1886		Lycianthes	biflora	(Lour.) Bitter	Asia-Tropical	Malesia	Indonesia	Java	East Java	Gunung Lawoe	'Lawoe'					7.6275	S	111.194167	E	DD		GAZ	-7.6275	111.194167	0	0
NY	170439	131274		1404882		Warburg, O.		15067					0	0	1888		Lycianthes	biflora	(Lour.) Bitter	Asia-Tropical	Malesia	Indonesia	Sulawesi	Sulawesi Utara	Sonder	'Minahassa: Sonder, N. Celebes'					1.1624	N	124.4903	E	DMS	2-5km	GAZ	1.273333	124.8175	0	0
BM	45011	43101		BM001018912		Warburg, O.		21250					0	0	1889		Lycianthes	biflora	(Lour.) Bitter	Asia-Tropical	Malesia	Papua New Guinea				Bismarck Archipel.					0		0					0	0	0	0
E	170403	131241		E00426571		Watt, G.		5647					6	6	1881		Lycianthes	biflora	(Lour.) Bitter	Asia-Tropical	Indian Subcontinent	India	Sikkim	West Sikkim		'Yonksom' [=Yuksom]	a very common solanaceous plant common in dense herbaceous [illegible] along this road; fl. white 6-9 extra-axillary in axils of 2 leaf turned to one side; fl. whit when in bud purple; ca[lyx] tube wide teeth reduced 6-10 green awl-shaped teeth; petals 3-costate; anthers yellow				27.2224	N	88.1315	E	DMS		GAZ	27.373333	88.220833	1829	2286
A	170332	131178				Wells, J.	NGF-	7569					0	1	1957		Lycianthes	biflora	(Lour.) Bitter	Asia-Tropical	Malesia	Papua New Guinea	Morobe		Bulolo			plantation area			7.12	S	146.3848	E	DMS		GAZ	-7.2	146.646667	914	0
K	176259	131178		K000922522		Wells, J.	NGF-	7569					0	1	1957		Lycianthes	biflora	(Lour.) Bitter	Asia-Tropical	Malesia	Papua New Guinea	Morobe		Bulolo			plantation area			7.12	S	146.3848	E	DMS		GAZ	-7.2	146.646667	914	0
LAE	204522	131178	21161			Wells, J.	NGF-	7569					0	1	1957		Lycianthes	biflora	(Lour.) Bitter	Asia-Tropical	Malesia	Papua New Guinea	Morobe		Bulolo			plantation area			7.12	S	146.3848	E	DMS		GAZ	-7.2	146.646667	914	0
US	213296	161669	3515403	944615		Wen, J.		7373					4	11	2003		Lycianthes	biflora	(Lour.) Bitter	Asia-Tropical	Indo-China	Thailand	North	Chiang Mai	Ob Luang National Park	Mae Soil Conservation area, Bah Gluay (Hmong) village area, between the Ranger Station and the village on N side of road passing through the Bah Guay village		evergreen forest			18.398591	N	98.601519	E	DD		GAZ	18.398591	98.601519	550	0
US	213295	161668	3515404	944616		Wen, J.		7374					4	11	2003		Lycianthes	biflora	(Lour.) Bitter	Asia-Tropical	Indo-China	Thailand	North	Chiang Mai	Ob Luang National Park	Mae Soil Conservation area, Bah Gluay (Hmong) village area, between the Ranger Station and the village on N side of road passing through the Bah Guay village		evergreen forest			18.398591	N	98.601519	E	DD		GAZ	18.398591	98.601519	550	0
US	213340	161707	3591710	862996		Wen, J.		10282		Kartonegro, A.			17	5	2008		Lycianthes	biflora	(Lour.) Bitter	Asia-Tropical	Malesia	Indonesia	Sulawesi			SE Sulawesi, Dist. Kolaka, subdistrict Uluiwoi, village Sanggona, near Iwoi Talambe to Pobindaa Omanu in Mount Watue Wila	herb ca. 80 cm; petals white, anthers yellow; fruit globose, red				3.47752	S	121.37873	E	DM		SPEC	-3.795867	121.631217	700	0
K	229343	174367		K000922841		Widjaja, E.A.		8917		Suyadi, A.			20	12	2009		Lycianthes	biflora	(Lour.) Bitter	Asia-Tropical	Malesia	Indonesia	Sulawesi	Sulawesi Tenggara		North Kolkata District, Angin subdistrict, Tinukari village, Mekongga mountain range, bird and insect trap point 1					3.3807	S	121.0445	E	DM		SPEC	-3.6345	121.074167	250	0
K	229344	174368		K000922842		Widjaja, E.A.		9734		Suyadi, A.			1	7	2012		Lycianthes	biflora	(Lour.) Bitter	Asia-Tropical	Malesia	Indonesia	Sulawesi	Sulawesi Tenggara		North Kolkata District, Angin subdistrict, Tinukari village, Mekongga mountain range, camp 4					3.640104	S	121.1484	E	DMS		SPEC	-4.066956	121.256667	952	0
E	170310	131157		E00792544		Wight, R.		691					0	0	1836		Lycianthes	biflora	(Lour.) Bitter	Asia-Tropical	Indian Subcontinent	India				sin. loc.					0		0					0	0	0	0
E	170304	131151		E00718952		Wight, R.		1569	[2417]				0	8	1836		Lycianthes	biflora	(Lour.) Bitter	Asia-Tropical	Indian Subcontinent	India	Tamil Nadu			Shevagerry Hills	[alos number 2417]				0		0					0	0	0	0
CAL	174602	131151				Wight, R.		1569	[2417]				0	8	1836		Lycianthes	biflora	(Lour.) Bitter	Asia-Tropical	Indian Subcontinent	India	Tamil Nadu			Shevagerry Hills	[alos number 2417]				0		0					0	0	0	0
CAL	174603	131151				Wight, R.		1569	[2417]				0	8	1836		Lycianthes	biflora	(Lour.) Bitter	Asia-Tropical	Indian Subcontinent	India	Tamil Nadu			Shevagerry Hills	[alos number 2417]				0		0					0	0	0	0
CAL	174604	131151				Wight, R.		1569	[2417]				0	8	1836		Lycianthes	biflora	(Lour.) Bitter	Asia-Tropical	Indian Subcontinent	India	Tamil Nadu			Shevagerry Hills	[alos number 2417]				0		0					0	0	0	0
E	170307	131154		E00792537		Wight, R.		1569	-103				0	0	0	s.d.	Lycianthes	biflora	(Lour.) Bitter	Asia-Tropical	Indian Subcontinent	India	Tamil Nadu			'Karimully Tam'					0		0					0	0	0	0
E	170308	131155		E00792536		Wight, R.		1569	-127				0	0	0	s.d.	Lycianthes	biflora	(Lour.) Bitter	Asia-Tropical	Indian Subcontinent	India	Tamil Nadu	Tenkasi		Cuttalum [Kuttralam, Courtallum], Nilghiris					8.9342	N	77.277805	E	DD		GAZ	8.9342	77.277805	0	0
E	170309	131156		E00792535		Wight, R.		1569	-105				0	0	0	s.d.	Lycianthes	biflora	(Lour.) Bitter	Asia-Tropical	Indian Subcontinent	India				sin. loc. ('Peninsula Ind. orientalis')					0		0					0	0	0	0
E	170311	131158		E00792538		Wight, R.		1569	-101				0	0	0	s.d.	Lycianthes	biflora	(Lour.) Bitter	Asia-Tropical	Indian Subcontinent	India				sin. loc.					0		0					0	0	0	0		malum pavadum
CAL	174742	134298	315666			Wight, R.		2025			syntype	Lycianthes bigeminata (Nees) Bitter var. parvifrons Bitter	0	0	0	s.d.	Lycianthes	biflora	(Lour.) Bitter	Asia-Tropical	Indian Subcontinent	India				'Peninsula Indiae Orientalis'					0		0					0	0	0	0
E	170306	131153		E00781806		Wight, R.		s.n.					0	0	0	s.d.	Lycianthes	biflora	(Lour.) Bitter	Asia-Tropical	Indian Subcontinent	India	Tamil Nadu		Nilghiris	'Nilghiris'					0		0					0	0	0	0
CAL	174658	134224				Wight, R.		s.n.					0	8	1835		Lycianthes	biflora	(Lour.) Bitter	Asia-Tropical	Indian Subcontinent	India	Tamil Nadu	Tenkasi	Kuttralam	'Courtallum'					8.9342	N	77.2778	E	DD	2-5km	GAZ	8.9342	77.2778	0	0
CAL	174697	134255				Wight, R.		s.n.					0	8	1835		Lycianthes	biflora	(Lour.) Bitter	Asia-Tropical	Indian Subcontinent	India	Tamil Nadu	Tenkasi	Kuttralam	'Courtallum'					8.9342	N	77.2778	E	DD	2-5km	GAZ	8.9342	77.2778	0	0
CAL	174738	134294	315653			Wight, R.		s.n.					0	4	1847		Lycianthes	biflora	(Lour.) Bitter	Asia-Tropical	Indian Subcontinent	India	Tamil Nadu	Nilgiris		'Nulgherri Hills'					0		0					0	0	0	0
MO	184081	140026	2945808			Wilde, W.J.J.O. de		18335		Wilde-Duyfjes, B.E.E. de			22	6	1979		Lycianthes	biflora	(Lour.) Bitter	Asia-Tropical	Malesia	Indonesia	Sumatra	Aceh	Gunung Leuser Nature Reserves	upper Mamas River Valley expedition, ca. 15 km W of Kutacane; Upper Mamas, Camp Pawang	shrubby herb 80 cm; leaves glabrous; corolla white	montane rainforest			3.25	N	97.4	E	DMS	2-5km	SPEC	3.416667	97.666667	0	0
K	230035	140026		K000923024		Wilde, W.J.J.O. de		18335		Wilde-Duyfjes, B.E.E. de			22	6	1979		Lycianthes	biflora	(Lour.) Bitter	Asia-Tropical	Malesia	Indonesia	Sumatra	Aceh	Gunung Leuser Nature Reserves	upper Mamas River Valley expedition, ca. 15 km W of Kutacane; Upper Mamas, Camp Pawang	shrubby herb 80 cm; leaves glabrous; corolla white	montane rainforest			3.25	N	97.4	E	DMS	2-5km	SPEC	3.416667	97.666667	0	0
NY	169388	130355		1404894		Williams, R.S.		1334					29	10	1904		Lycianthes	biflora	(Lour.) Bitter	Asia-Tropical	Malesia	Philippines	Luzon	Cordillera (CAR)	Mount Santo Tomas	'prov. Union, N. Luzon'	2.5 ft high; flowers white				16.20049	N	120.334082	E	DMS		GAZ	16.334694	120.561339	0	0
NY	169389	130355		1404885		Williams, R.S.		1334					29	10	1904		Lycianthes	biflora	(Lour.) Bitter	Asia-Tropical	Malesia	Philippines	Luzon	Cordillera (CAR)	Mount Santo Tomas	'prov. Union, N. Luzon'	2.5 ft high; flowers white				16.20049	N	120.334082	E	DMS		GAZ	16.334694	120.561339	0	0
[truncated: 1,089 more rows]
